# Supplementary material for: Profiling of the plasma proteome across different stages of human heart failure
Source: Nat Commun. 2019 Dec 20;10:5830. doi: 10.1038/s41467-019-13306-y (PMC6925199; doi:10.1038/s41467-019-13306-y)
Supplement: Supplementary file 4 — Supplementary Data 1 [file 41467_2019_13306_MOESM4_ESM.xlsx]

## Sheet: Supp Data 1
Supplementary Data 1: Proteins assayed by the aptamer-based proteomics assay.
Number	Protein	UniProt ID
1	Protein 4.1	P11171
2	14-3-3 protein family	P31946, P62258, P61981, Q04917, P27348, P63104, P31947
3	14-3-3 protein beta/alpha	P31946
4	14-3-3 protein theta	P27348
5	14-3-3 protein zeta/delta	P63104
6	14-3-3 protein epsilon	P62258
7	Estradiol 17-beta-dehydrogenase 1	P14061
8	3-hydroxyanthranilate 3,4-dioxygenase	P46952
9	3-hydroxyisobutyrate dehydrogenase, mitochondrial	P31937
10	40S ribosomal protein SA	P08865
11	Tumor necrosis factor receptor superfamily member 9	Q07011
12	Tumor necrosis factor ligand superfamily member 9	P41273
13	Eukaryotic translation initiation factor 4E-binding protein 2	Q13542
14	C-C motif chemokine 21	O00585
15	6-phosphogluconate dehydrogenase, decarboxylating	P52209
16	Alpha-1-antichymotrypsin	P01011
17	Alpha-1-antitrypsin	P01009
18	Alpha-2-antiplasmin	P08697
19	Alpha-2-HS-glycoprotein	P02765
20	Alpha-2-macroglobulin	P01023
21	Tyrosine-protein kinase ABL1	P00519
22	Abelson tyrosine-protein kinase 2	P42684
23	Angiotensin-converting enzyme 2	Q9BYF1
24	Corticotropin	P01189
25	Activated Protein C	P04070
26	Inhibin beta A chain	P08476
27	Inhibin beta A chain:Inhibin beta B chain heterodimer	P08476 P09529
28	Activin receptor type-1B	P36896
29	Disintegrin and metalloproteinase domain-containing protein 9	Q13443
30	Disintegrin and metalloproteinase domain-containing protein 12	O43184
31	A disintegrin and metalloproteinase with thrombospondin motifs 4	O75173
32	A disintegrin and metalloproteinase with thrombospondin motifs 5	Q9UNA0
33	Adiponectin	Q15848
34	Adrenomedullin	P35318
35	Afamin	P43652
36	Aflatoxin B1 aldehyde reductase member 2	O43488
37	alpha-Fetoprotein	P02771
38	Aggrecan core protein	P16112
39	Anterior gradient protein 2 homolog	O95994
40	Allograft inflammatory factor 1	P55008
41	AH receptor-interacting protein	O00170
42	Alcohol dehydrogenase [NADP(+)]	P14550
43	Serum albumin	P02768
44	CD166 antigen	Q13740
45	Fructose-bisphosphate aldolase A	P04075
46	Serine/threonine-protein kinase receptor R3	P37023
47	Alpha-enolase	P06733
48	Alpha-1-antichymotrypsin complex	P01011
49	Alanine aminotransferase 1	P24298
50	Amphoterin-induced protein 2	Q86SJ2
51	Aminoacylase-1	Q03154
52	Protein amnionless	Q9BXJ7
53	AMP Kinase (alpha1beta1gamma1)	Q13131 Q9Y478 P54619
54	AMP Kinase (alpha2beta2gamma1)	P54646 O43741 P54619
55	Methionine aminopeptidase 2	P50579
56	Amyloid beta A4 protein	P05067
57	Acidic leucine-rich nuclear phosphoprotein 32 family member B	Q92688
58	Angiogenin	P03950
59	Angiopoietin-1	Q15389
60	Angiopoietin-2	O15123
61	Angiopoietin-4	Q9Y264
62	Angiostatin	P00747
63	Angiotensinogen	P01019
64	Angiopoietin-related protein 3	Q9Y5C1
65	Angiopoietin-related protein 4	Q9BY76
66	Ankyrin-2	Q01484
67	Annexin A1	P04083
68	Annexin A2	P07355
69	Annexin A5	P08758
70	Annexin A6	P08133
71	Atrial natriuretic factor	P01160
72	Antithrombin-III	P01008
73	Apolipoprotein A-I	P02647
74	Apolipoprotein B	P04114
75	Apolipoprotein D	P05090
76	Apolipoprotein E	P02649
77	Apolipoprotein E (isoform E2)	P02649
78	Apolipoprotein E (isoform E3)	P02649
79	Apolipoprotein E (isoform E4)	P02649
80	Apolipoprotein L1	O14791
81	Apolipoprotein M	O95445
82	Bcl-2-like protein 2	Q92843
83	Amphiregulin	P15514
84	Arginase-1	P05089
85	AT-rich interactive domain-containing protein 3A	Q99856
86	Cerebral dopamine neurotrophic factor	Q49AH0
87	cAMP-regulated phosphoprotein 19	P56211
88	Arylsulfatase B	P15848
89	Agouti-related protein	O00253
90	Artemin	Q5T4W7
91	Endoplasmic reticulum aminopeptidase 1	Q9NZ08
92	Arylsulfatase A	P15289
93	Neutral ceramidase	Q9NR71
94	N-acylethanolamine-hydrolyzing acid amidase	Q02083
95	Asialoglycoprotein receptor 1	P07306
96	Acid sphingomyelinase-like phosphodiesterase 3a	Q92484
97	Alpha-synuclein	P37840
98	ATP synthase subunit beta, mitochondrial	P06576
99	ATP synthase subunit O, mitochondrial	P48047
100	A disintegrin and metalloproteinase with thrombospondin motifs 1	Q9UHI8
101	A disintegrin and metalloproteinase with thrombospondin motifs 13	Q76LX8
102	A disintegrin and metalloproteinase with thrombospondin motifs 15	Q8TE58
103	Aurora kinase B	Q96GD4
104	Aurora kinase A	O14965
105	Azurocidin	P20160
106	Beta-2-microglobulin	P61769
107	T-lymphocyte activation antigen CD80	P33681
108	T-lymphocyte activation antigen CD86	P42081
109	Programmed cell death 1 ligand 1	Q9NZQ7
110	ICOS ligand	O75144
111	Bcl2-associated agonist of cell death	Q92934
112	Tumor necrosis factor ligand superfamily member 13B	Q9Y275
113	Tumor necrosis factor receptor superfamily member 13C	Q96RJ3
114	beta-adrenergic receptor kinase 1	P25098
115	Basigin	P35613
116	Basal Cell Adhesion Molecule	P50895
117	Breast cancer anti-estrogen resistance protein 3	O75815
118	Apoptosis regulator Bcl-2	P10415
119	Bcl-2-like protein 1	Q07817
120	B-cell lymphoma 6 protein	P41182
121	Tumor necrosis factor receptor superfamily member 17	Q02223
122	Brain-derived neurotrophic factor	P23560
123	Fibroblast growth factor 1	P05230
124	Beta-endorphin	P01189
125	Fibroblast growth factor 2	P09038
126	Fibroblast growth factor receptor 1	P11362
127	Bcl-2-related protein A1	Q16548
128	Transforming growth factor-beta-induced protein ig-h3	Q15582
129	Biglycan	P21810
130	BH3-interacting domain death agonist	P55957
131	C-X-C motif chemokine 13	O43927
132	Bone morphogenetic protein receptor type-2	Q13873
133	Bone morphogenetic protein 1	P13497
134	Bone morphogenetic protein 10	O95393
135	Growth/differentiation factor 5	P43026
136	Bone morphogenetic protein 6	P22004
137	Bone morphogenetic protein 7	P18075
138	BMP-binding endothelial regulator protein	Q8N8U9
139	Bone morphogenetic protein receptor type-1A	P36894
140	Cytoplasmic tyrosine-protein kinase BMX	P51813
141	beta-nerve growth factor	P01138
142	Brain natriuretic peptide 32	P16860
143	Brother of CDO	Q9BWV1
144	Decorin	P07585
145	Bactericidal permeability-increasing protein	P17213
146	Transcription factor IIIB 90 kDa subunit	Q92994
147	Bone sialoprotein 2	P21815
148	Brain-specific serine protease 4	Q9GZN4
149	ADP-ribosyl cyclase/cyclic ADP-ribose hydrolase 2	Q10588
150	Betacellulin	P35070
151	Tyrosine-protein kinase BTK	Q06187
152	Plasma protease C1 inhibitor	P05155
153	Complement C1q subcomponent	P02745 P02746 P02747
154	Complement component 1 Q subcomponent-binding protein, mitochondrial	Q07021
155	Complement component C1q receptor	Q9NPY3
156	Complement C1r subcomponent	P00736
157	Complement C2	P06681
158	Complement C3	P01024
159	gp41 C34 peptide, HIV	Q70626
160	C3a anaphylatoxin	P01024
161	C3a anaphylatoxin des Arginine	P01024
162	Complement C3b	P01024
163	Complement C3d fragment	P01024
164	Complement C4	P0C0L4, P0C0L5
165	Complement C4b	P0C0L4 P0C0L5
166	Complement C5	P01031
167	C5a anaphylatoxin	P01031
168	Complement C5b-C6 complex	P01031,P13671
169	Complement component C6	P13671
170	Complement component C7	P10643
171	Complement component C8	P07357,P07358,P07360
172	Complement component C9	P02748
173	Cadherin-15	P55291
174	Cadherin-1	P12830
175	Cadherin-12	P55289
176	Cadherin-2	P19022
177	Cadherin-5	P33151
178	Cadherin-6	P55285
179	Calcineurin	Q08209 P63098
180	Calcineurin subunit B type 1	P63098
181	Protein S100-A9	P06702
182	Calpain I	P07384 P04632
183	Calpastatin	P20810
184	Calreticulin	P27797
185	Calcium/calmodulin-dependent protein kinase type 1	Q14012
186	Calcium/calmodulin-dependent protein kinase type 1D	Q8IU85
187	Calcium/calmodulin-dependent protein kinase type II subunit alpha	Q9UQM7
188	Calcium/calmodulin-dependent protein kinase type II subunit beta	Q13554
189	Calcium/calmodulin-dependent protein kinase type II subunit delta	Q13557
190	Calcium/calmodulin-dependent protein kinase kinase 1	Q8N5S9
191	Macrophage-capping protein	P40121
192	Carbonic anhydrase 6	P23280
193	Carbonic anhydrase 9	Q16790
194	Carbonic anhydrase 1	P00915
195	Carbonic anhydrase 2	P00918
196	Carbonic anhydrase 3	P07451
197	Carbonic anhydrase 4	P22748
198	Carbonic anhydrase 7	P43166
199	Carbonic anhydrase-related protein 10	Q9NS85
200	Carbonic anhydrase 13	Q8N1Q1
201	Cardiotrophin-1	Q16619
202	Caspase-10	Q92851
203	Caspase-2	P42575
204	Caspase-3	P42574
205	Catalase	P04040
206	Dipeptidyl peptidase 1	P53634
207	Cathepsin E	P14091
208	Cathepsin F	Q9UBX1
209	Lysosomal protective protein	P10619
210	Cathepsin B	P07858
211	Cathepsin D	P07339
212	Cathepsin G	P08311
213	Cathepsin H	P09668
214	Cathepsin S	P25774
215	Cathepsin L2	O60911
216	Cathepsin Z	Q9UBR2
217	Corticosteroid-binding globulin	P08185
218	Carboxypeptidase E	P16870
219	Chromobox protein homolog 5	P45973
220	C-C motif chemokine 28	Q9NRJ3
221	CD109 antigen	Q6YHK3
222	CD177 antigen	Q8N6Q3
223	B-cell receptor CD22	P20273
224	CD226 antigen	Q15762
225	Low affinity immunoglobulin epsilon Fc receptor	P06734
226	Natural killer cell receptor 2B4	Q9BZW8
227	CD27 antigen	P26842
228	Tumor necrosis factor receptor superfamily member 8	P28908
229	Tumor necrosis factor ligand superfamily member 8	P32971
230	Platelet glycoprotein 4	P16671
231	ADP-ribosyl cyclase/cyclic ADP-ribose hydrolase 1	P28907
232	Ectonucleoside triphosphate diphosphohydrolase 1	P49961
233	CD40 ligand	P29965
234	Leukocyte surface antigen CD47	Q08722
235	CD48 antigen	P09326
236	CD59 glycoprotein	P13987
237	CD5 antigen-like	O43866
238	CD63 antigen	P08962
239	CD70 antigen	P32970
240	CD83 antigen	Q01151
241	CD97 antigen	P48960
242	Hsp90 co-chaperone Cdc37	Q16543
243	Cyclin-dependent kinase 1:G2/mitotic-specific cyclin-B1 complex	P06493 P14635
244	Cyclin-dependent kinase 2:Cyclin-A2 complex	P24941 P20248
245	Cyclin-dependent kinase 5:Cyclin-dependent kinase 5 activator 1 complex	Q00535 Q15078
246	Cyclin-dependent kinase 8:Cyclin-C complex	P49336 P24863
247	Cell adhesion molecule-related/down-regulated by oncogenes	Q4KMG0
248	CCAAT/enhancer-binding protein beta	P17676
249	Cryptic protein	P0CG37
250	Chromogranin-A	P10645
251	cGMP-dependent 3',5'-cyclic phosphodiesterase	O00408
252	E3 ubiquitin-protein ligase CHIP	Q9UNE7
253	Chitotriosidase-1	Q13231
254	Serine/threonine-protein kinase Chk1	O14757
255	Serine/threonine-protein kinase Chk2	O96017
256	Choline/ethanolamine kinase	Q9Y259
257	Neural cell adhesion molecule L1-like protein	O00533
258	Carbohydrate sulfotransferase 2	Q9Y4C5
259	Carbohydrate sulfotransferase 6	Q9GZX3
260	Chymase	P23946
261	Baculoviral IAP repeat-containing protein 3	Q13489
262	Transcription factor AP-1	P05412
263	Casein kinase II 2-alpha:2-beta heterotetramer	P68400 P67870
264	Casein kinase II 2-alpha':2-beta heterotetramer	P19784 P67870
265	Cytoskeleton-associated protein 2	Q8WWK9
266	Ck-beta-8-1	P55773
267	Creatine kinase B-type	P12277
268	Creatine kinase M-type:Creatine kinase B-type heterodimer	P12277 P06732
269	Creatine kinase M-type	P06732
270	C-type lectin domain family 1 member B	Q9P126
271	C-type lectin domain family 4 member K	Q9UJ71
272	C-type lectin domain family 7 member A	Q9BXN2
273	Cytokine receptor-like factor 1:Cardiotrophin-like cytokine factor 1 Complex	O75462 Q9UBD9
274	CMRF35-like molecule 6	Q08708
275	Clusterin	P10909
276	Myc proto-oncogene protein	P01106
277	Beta-Ala-His dipeptidase	Q96KN2
278	Ciliary neurotrophic factor	P26441
279	Ciliary neurotrophic factor receptor subunit alpha	P26992
280	Contactin-2	Q02246
281	Collagen alpha-1(VIII) chain	P27658
282	Coactosin-like protein	Q14019
283	Coagulation factor IX	P00740
284	Coagulation factor IXab	P00740
285	Coagulation Factor V	P12259
286	Coagulation factor VII	P08709
287	Coagulation Factor X	P00742
288	Coagulation factor Xa	P00742
289	Coagulation Factor XI	P03951
290	Cofilin-1	P23528
291	Collectin-12	Q5KU26
292	Collectin-11	Q9BWP8
293	COMM domain-containing protein 7	Q86VX2
294	Complement factor H-related protein 5	Q9BXR6
295	Collagen alpha-1(XXIII) chain	Q86Y22
296	Contactin-1	Q12860
297	Contactin-4	Q8IWV2
298	Contactin-5	O94779
299	Pro-opiomelanocortin	P01189
300	Prostaglandin G/H synthase 2	P35354
301	Copine-1	Q99829
302	Chordin-like protein 1	Q9BU40
303	Cysteine-rich with EGF-like domain protein 1	Q96HD1
304	Teratocarcinoma-derived growth factor 1	P13385
305	Cysteine-rich secretory protein 3	P54108
306	Adapter molecule crk	P46108
307	C-reactive protein	P02741
308	Cytotoxic and regulatory T-cell molecule	O95727
309	Macrophage colony-stimulating factor 1	P09603
310	Chorionic somatomammotropin hormone	P0DML2 P0DML3
311	Tyrosine-protein kinase CSK	P41240
312	Casein kinase II subunit alpha	P68400
313	Cysteine and glycine-rich protein 3	P50461
314	C-C motif chemokine 27	Q9Y4X3
315	Connective tissue-activating peptide III	P02775
316	Connective tissue growth factor	P29279
317	Cytotoxic T-lymphocyte protein 4	P16410
318	C-X-C motif chemokine 16	Q9H2A7
319	G2/mitotic-specific cyclin-B1	P14635
320	Peptidyl-prolyl cis-trans isomerase A	P62937
321	Peptidyl-prolyl cis-trans isomerase F, mitochondrial	P30405
322	Cystatin-C	P01034
323	Cystatin-M	Q15828
324	Cystatin-S	P01036
325	Cystatin-D	P28325
326	Cystatin-F	O76096
327	UMP-CMP kinase	P30085
328	Cystatin-SN	P01037
329	Cytochrome c	P99999
330	Cytochrome P450 3A4	P08684
331	Cystatin-SA	P09228
332	Complement decay-accelerating factor	P08174
333	Neuroblastoma suppressor of tumorigenicity 1	P41271
334	Death-associated protein kinase 2	Q9UIK4
335	Drebrin-like protein	Q9UJU6
336	Tumor necrosis factor receptor superfamily member 6B	O95407
337	CD209 antigen	Q9NNX6
338	C-type lectin domain family 4 member M	Q9H2X3
339	D-dimer	P02671 P02675 P02679
340	ATP-dependent RNA helicase DDX19B	Q9UMR2
341	Dermatopontin	Q07507
342	Desmoglein-1	Q02413
343	Desert hedgehog protein N-product	O43323
344	Epithelial discoidin domain-containing receptor 1	Q08345
345	Discoidin domain-containing receptor 2	Q16832
346	Dickkopf-related protein 1	O94907
347	Dickkopf-related protein 3	Q9UBP4
348	Dickkopf-related protein 4	Q9UBT3
349	Dynein light chain 1, cytoplasmic	P63167
350	Delta-like protein 1	O00548
351	Delta-like protein 4	Q9NR61
352	Dynein light chain roadblock-type 1	Q9NP97
353	Mitochondrial import inner membrane translocase subunit TIM14	Q96DA6
354	Aromatic-L-amino-acid decarboxylase	P20711
355	Dipeptidyl peptidase 2	Q9UHL4
356	Tumor necrosis factor receptor superfamily member 21	O75509
357	Serine/threonine-protein kinase 17B	O94768
358	Vacuolar protein sorting-associated protein VTA1 homolog	Q9NP79
359	Protein FAM107A	O95990
360	Desmocollin-2	Q02487
361	Desmocollin-3	Q14574
362	Down syndrome cell adhesion molecule	O60469
363	Tyrosine-protein kinase receptor TYRO3	Q06418
364	Dual specificity protein phosphatase 3	P51452
365	Dynactin subunit 2	Q13561
366	Dual specificity tyrosine-phosphorylation-regulated kinase 3	O43781
367	Extracellular matrix protein 1	Q16610
368	Ectodysplasin-A, secreted form	Q92838
369	Tumor necrosis factor receptor superfamily member EDAR	Q9UNE0
370	Elongation factor 1-beta	P24534
371	Ephrin-B1	P98172
372	Ephrin-B2	P52799
373	Epidermal growth factor	P01133
374	Epidermal growth factor receptor variant III	P00533
375	Prokineticin-1	P58294
376	Eukaryotic translation initiation factor 4H	Q15056
377	Eukaryotic translation initiation factor 5	P55010
378	Eukaryotic translation initiation factor 5A-1	P63241
379	Elafin	P19957
380	Neutrophil elastase	P08246
381	Endothelial monocyte-activating polypeptide 2	Q12904
382	Adhesion G protein-coupled receptor E2	Q9UHX3
383	C-X-C motif chemokine 5	P42830
384	Endothelial cell-specific molecule 1	Q9NQ30
385	Endoglin	P17813
386	Endostatin	P39060
387	Endothelin-converting enzyme 1	P42892
388	Ectonucleotide pyrophosphatase/phosphodiesterase family member 7	Q6UWV6
389	Enteropeptidase	P98073
390	Ectonucleoside triphosphate diphosphohydrolase 3	O75355
391	Ectonucleoside triphosphate diphosphohydrolase 5	O75356
392	Eotaxin	P51671
393	C-C motif chemokine 24	O00175
394	C-C motif chemokine 26	Q9Y258
395	Epidermal growth factor receptor substrate 15-like 1	Q9UBC2
396	Ephrin type-A receptor 1	P21709
397	Ephrin type-A receptor 3	P29320
398	Ephrin type-A receptor 5	P54756
399	Ephrin type-A receptor 10	Q5JZY3
400	Ephrin type-B receptor 2	P29323
401	Ephrin type-B receptor 4	P54760
402	Ephrin type-B receptor 6	O15197
403	Ephrin-A2	O43921
404	Ephrin-A3	P52797
405	Ephrin-A4	P52798
406	Ephrin-A5	P52803
407	Ephrin-B3	Q15768
408	Epiregulin	O14944
409	Ephrin type-A receptor 2	P29317
410	Erythropoietin	P01588
411	Erythropoietin receptor	P19235
412	Estrogen receptor	P03372
413	3-hydroxyacyl-CoA dehydrogenase type-2	Q99714
414	Epidermal growth factor receptor	P00533
415	Receptor tyrosine-protein kinase erbB-2	P04626
416	Receptor tyrosine-protein kinase erbB-3	P21860
417	Receptor tyrosine-protein kinase erbB-4	Q15303
418	Mitogen-activated protein kinase 3	P27361
419	Endoplasmic reticulum resident protein 29	P30040
420	Endothelial cell-selective adhesion molecule	Q96AP7
421	S-formylglutathione hydrolase	P10768
422	Persulfide dioxygenase ETHE1, mitochondrial	O95571
423	Fatty acid-binding protein, heart	P05413
424	Fatty acid-binding protein, epidermal	Q01469
425	Fatty acid-binding protein, liver	P07148
426	Complement factor B	P00751
427	Complement factor D	P00746
428	Complement factor H	P08603
429	Complement factor I	P05156
430	Focal adhesion kinase 1	Q05397
431	Protein FAM107B	Q9H098
432	Protein FAM3B	P58499
433	Protein FAM3D	Q96BQ1
434	Tumor necrosis factor ligand superfamily member 6, soluble form	P48023
435	Tumor necrosis factor receptor superfamily member 6	P25445
436	EGF-containing fibulin-like extracellular matrix protein 1	Q12805
437	Immunoglobulin alpha Fc receptor	P24071
438	Low affinity immunoglobulin gamma Fc region receptor II-a	P12318
439	Low affinity immunoglobulin gamma Fc region receptor II-b	P31994
440	Low affinity immunoglobulin gamma Fc region receptor III-B	O75015
441	High affinity immunoglobulin gamma Fc receptor I	P12314
442	Ficolin-1	O00602
443	Ficolin-2	Q15485
444	Fc receptor-like protein 3	Q96P31
445	Tyrosine-protein kinase Fer	P16591
446	Ferritin	P02794 P02792
447	Fetuin-B	Q9UGM5
448	Fibroblast growth factor 10	O15520
449	Fibroblast growth factor 12	P61328
450	Fibroblast growth factor 16	O43320
451	Fibroblast growth factor 17	O60258
452	Fibroblast growth factor 18	O76093
453	Fibroblast growth factor 19	O95750
454	Fibroblast growth factor 20	Q9NP95
455	Fibroblast growth factor 23	Q9GZV9
456	Fibroblast growth factor 4	P08620
457	Fibroblast growth factor 5	P12034
458	Fibroblast growth factor 6	P10767
459	Fibroblast growth factor 7	P21781
460	Fibroblast growth factor 8 isoform A	P55075
461	Fibroblast growth factor 8 isoform B	P55075
462	Fibroblast growth factor 9	P31371
463	Fibroblast growth factor receptor 2	P21802
464	Fibroblast growth factor receptor 3	P22607
465	Fibroblast growth factor receptor 4	P22455
466	Tyrosine-protein kinase Fgr	P09769
467	Fibrinogen	P02671 P02675 P02679
468	Fibrinogen gamma chain	P02679
469	Fibronectin	P02751
470	Ficolin-3	O75636
471	Leucine-rich repeat transmembrane protein FLRT1	Q9NZU1
472	Leucine-rich repeat transmembrane protein FLRT2	O43155
473	Leucine-rich repeat transmembrane protein FLRT3	Q9NZU0
474	Receptor-type tyrosine-protein kinase FLT3	P36888
475	Fms-related tyrosine kinase 3 ligand	P49771
476	Fibronectin Fragment 3	P02751
477	Fibronectin Fragment 4	P02751
478	Fractalkine	P78423
479	Follicle stimulating hormone	P01215, P01225
480	Follistatin	P19883
481	Follistatin-related protein 1	Q12841
482	Follistatin-related protein 3	O95633
483	Formimidoyltransferase-cyclodeaminase	O95954
484	Galactoside 3(4)-L-fucosyltransferase	P21217
485	Alpha-(1,3)-fucosyltransferase 5	Q11128
486	Tyrosine-protein kinase Fyn	P06241
487	Tumor-associated calcium signal transducer 2	P09758
488	Galectin-2	P05162
489	Galectin-3	P17931
490	Galectin-4	P56470
491	Galectin-7	P47929
492	Galectin-8	O00214
493	Glyceraldehyde-3-phosphate dehydrogenase	P04406
494	Growth arrest-specific protein 1	P54826
495	Gastrin-releasing peptide	P07492
496	Glucokinase regulatory protein	Q14397
497	C-X-C motif chemokine 6	P80162
498	Granulocyte colony-stimulating factor	P09919
499	Granulocyte colony-stimulating factor receptor	Q99062
500	Growth/differentiation factor 11	O95390
501	Growth/differentiation factor 11/8	O95390 O14793
502	Growth/differentiation factor 2	Q9UK05
503	Growth/differentiation factor 9	O60383
504	Glial cell line-derived neurotrophic factor	P39905
505	Gelsolin	P06396
506	Glial fibrillary acidic protein	P14136
507	GDNF family receptor alpha-1	P56159
508	GDNF family receptor alpha-2	O00451
509	GDNF family receptor alpha-3	O60609
510	Mitochondrial glutamate carrier 2	Q9H1K4
511	Appetite-regulating hormone	Q9UBU3
512	Platelet receptor Gi24	Q9H7M9
513	Phospholipase A2	P04054
514	Group IIE secretory phospholipase A2	Q9NZK7
515	Tumor necrosis factor receptor superfamily member 18	Q9Y5U5
516	Glucagon	P01275
517	Glucocorticoid receptor	P04150
518	Cytosolic non-specific dipeptidase	Q96KP4
519	Glutathione S-transferase P	P09211
520	Glypican-3	P51654
521	Granulocyte-macrophage colony-stimulating factor	P04141
522	N-acetylglucosamine-6-sulfatase	P15586
523	Aspartate aminotransferase, cytoplasmic	P17174
524	Adhesion G-protein coupled receptor G5	Q8IZF4
525	Interleukin-6 receptor subunit beta	P40189
526	Platelet glycoprotein Ib alpha chain	P07359
527	Glypican-2	Q8N158
528	Glypican-5	P78333
529	Glypican-6	Q9Y625
530	Glycerol-3-phosphate dehydrogenase [NAD(+)], cytoplasmic	P21695
531	Integrin alpha-IIb: beta-3 complex	P08514 P05106
532	Transmembrane glycoprotein NMB	Q14956
533	Platelet glycoprotein VI	Q9HCN6
534	Granulysin	P22749
535	Granzyme A	P12544
536	Granzyme B	P10144
537	Granzyme H	P20718
538	Growth factor receptor-bound protein 2	P62993
539	GRB2-related adapter protein 2	O75791
540	Gremlin-1	O60565
541	Granulins	P28799
542	Growth-regulated alpha protein	P09341
543	Gro-beta/gamma	P19876 P19875
544	Growth hormone receptor	P10912
545	Glycogen synthase kinase-3 alpha/beta	P49840 P49841
546	Glutathione S-transferase A3	Q16772
547	Calcium-dependent phospholipase A2	P39877
548	Group 10 secretory phospholipase A2	O15496
549	Histone H2A type 3	Q7L7L0
550	Histone H2B type 2-E	Q16778
551	Histone H3.1	P68431
552	Heparan-sulfate 6-O-sulfotransferase 1	O60243
553	Kunitz-type protease inhibitor 1	O43278
554	Haptoglobin	P00738
555	Histone acetyltransferase type B catalytic subunit	O14929
556	Heparin-binding EGF-like growth factor	Q99075
557	C-C motif chemokine 14	Q16627
558	C-C motif chemokine 16	O15467
559	Human Chorionic Gonadotropin	P01215,P01233
560	Tyrosine-protein kinase HCK	P08631
561	Histone deacetylase 8	Q9BY41
562	Hepatoma-derived growth factor-related protein 2	Q7Z4V5
563	HemK methyltransferase family member 2	Q9Y5N5
564	Hemoglobin	P69905, P68871
565	Hemopexin	P02790
566	Heparin cofactor 2	P05546
567	Hepatocyte growth factor	P14210
568	Hepatocyte growth factor activator	Q04756
569	Somatotropin	P01241
570	HERV-H LTR-associating protein 2	Q9UM44
571	Hypoxia-inducible factor 1-alpha	Q16665
572	Histidine triad nucleotide-binding protein 1	P49773
573	Homeodomain-interacting protein kinase 3	Q9H422
574	Histone H1.2	P16403
575	Histone H2A.z	P0C0S5
576	Protein Rev_HV2BE	P18093
577	High mobility group protein B1	P09429
578	Non-histone chromosomal protein HMG-14	P05114
579	3-hydroxy-3-methylglutaryl-coenzyme A reductase	P04035
580	Heterogeneous nuclear ribonucleoprotein A/B	Q99729
581	Heterogeneous nuclear ribonucleoproteins A2/B1	P22626
582	Heterogeneous nuclear ribonucleoprotein K	P61978
583	Heterogeneous nuclear ribonucleoprotein Q	O60506
584	Heme oxygenase 2	P30519
585	15-hydroxyprostaglandin dehydrogenase [NAD(+)]	P15428
586	Hyaluronan and proteoglycan link protein 1	P10915
587	Protein E7_HPV16	P03129
588	Protein E7_HPV18	P06788
589	Histidine-rich glycoprotein	P04196
590	Heat shock protein beta-1	P04792
591	DnaJ homolog subfamily B member 1	P25685
592	60 kDa heat shock protein, mitochondrial	P10809
593	Heat shock 70 kDa protein 1A	P0DMV8
594	Heat shock protein HSP 90-alpha/beta	P07900 P08238
595	Heat shock protein HSP 90-beta	P08238
596	Heat shock cognate 71 kDa protein	P11142
597	Serine protease HTRA2, mitochondrial	O43464
598	Tumor necrosis factor receptor superfamily member 14	Q92956
599	Hexokinase-1	P19367
600	Hexokinase-2	P52789
601	C-C motif chemokine 1	P22362
602	Complement C3b, inactivated	P01024
603	Inducible T-cell costimulator	Q9Y6W8
604	Insulin-degrading enzyme	P14735
605	Iduronate 2-sulfatase	P22304
606	Alpha-L-iduronidase	P35475
607	Eukaryotic initiation factor 4A-III	P38919
608	Eukaryotic translation initiation factor 4 gamma 2	P78344
609	Interferon alpha-10	P01566
610	Interferon alpha/beta receptor 1	P17181
611	Interferon alpha-7	P01567
612	Interferon alpha-2	P01563
613	Interferon beta	P01574
614	Interferon gamma	P01579
615	Interferon gamma receptor 1	P15260
616	Interferon lambda-1	Q8IU54
617	Interferon lambda-2	Q8IZJ0
618	Immunoglobulin A	P01876 P01877
619	Immunoglobulin D	P01880
620	Immunoglobulin E	P01854
621	Insulin-like growth factor-binding protein 1	P08833
622	Insulin-like growth factor-binding protein 2	P18065
623	Insulin-like growth factor-binding protein 3	P17936
624	Insulin-like growth factor-binding protein 4	P22692
625	Insulin-like growth factor-binding protein 5	P24593
626	Insulin-like growth factor-binding protein 6	P24592
627	Insulin-like growth factor-binding protein 7	Q16270
628	Insulin-like growth factor I	P05019
629	Insulin-like growth factor 1 receptor	P08069
630	Cation-independent mannose-6-phosphate receptor	P11717
631	Immunoglobulin G	P01857
632	Immunoglobulin M	P01871
633	Interleukin-1 Receptor accessory protein	Q9NPH3
634	Interleukin-1 receptor-like 1	Q01638
635	X-linked interleukin-1 receptor accessory protein-like 2	Q9NP60
636	Interleukin-1 receptor type 1	P14778
637	Interleukin-1 receptor type 2	P27930
638	Interleukin-10	P22301
639	Interleukin-10 receptor subunit alpha	Q13651
640	Interleukin-10 receptor subunit beta	Q08334
641	Interleukin-11	P20809
642	Interleukin-12	P29459, P29460
643	Interleukin-12 receptor subunit beta-1	P42701
644	Interleukin-12 receptor subunit beta-2	Q99665
645	Interleukin-13	P35225
646	Interleukin-13 receptor subunit alpha-1	P78552
647	Interleukin-15 receptor subunit alpha	Q13261
648	Interleukin-16	Q14005
649	Interleukin-17A	Q16552
650	Interleukin-17 receptor C	Q8NAC3
651	Interleukin-17 receptor D	Q8NFM7
652	Interleukin-17 receptor A	Q96F46
653	Interleukin-17B	Q9UHF5
654	Interleukin-17 receptor B	Q9NRM6
655	Interleukin-17D	Q8TAD2
656	Interleukin-25	Q9H293
657	Interleukin-17F	Q96PD4
658	Interleukin-18-binding protein	O95998
659	Interleukin-18 receptor 1	Q13478
660	Interleukin-18 receptor accessory protein	O95256
661	Interleukin-19	Q9UHD0
662	Interleukin-1 alpha	P01583
663	Interleukin-1 beta	P01584
664	Interleukin-36 alpha	Q9UHA7
665	Interleukin-37	Q9NZH6
666	Interleukin-36 beta	Q9NZH7
667	Interleukin-1 receptor antagonist protein	P18510
668	Interleukin-1 receptor-like 2	Q9HB29
669	Interleukin-2	P60568
670	Interleukin-2 receptor subunit alpha	P01589
671	Cytokine receptor common subunit gamma	P31785
672	Interleukin-20	Q9NYY1
673	Interleukin-20 receptor subunit alpha	Q9UHF4
674	Interleukin-22	Q9GZX6
675	Interleukin-22 receptor subunit alpha-2	Q969J5
676	Interleukin-22 receptor subunit alpha-1	Q8N6P7
677	Interleukin-23	P29460, Q9NPF7
678	Interleukin-23 receptor	Q5VWK5
679	Interleukin-24	Q13007
680	Interleukin-27	Q8NEV9 Q14213
681	Interleukin-3	P08700
682	Interleukin-3 receptor subunit alpha	P26951
683	Interleukin-34	Q6ZMJ4
684	Interleukin-4	P05112
685	Interleukin-4 receptor subunit alpha	P24394
686	Interleukin-5	P05113
687	Interleukin-5 receptor subunit alpha	Q01344
688	Interleukin-6	P05231
689	Interleukin-6 receptor subunit alpha	P08887
690	Interleukin-7	P13232
691	Interleukin-7 receptor subunit alpha	P16871
692	Interleukin-8	P10145
693	Interleukin-9	P15248
694	Leukocyte immunoglobulin-like receptor subfamily B member 1	Q8NHL6
695	Leukocyte immunoglobulin-like receptor subfamily B member 2	Q8N423
696	Importin subunit beta-1	Q14974
697	Inosine-5'-monophosphate dehydrogenase 1	P20839
698	Inosine-5'-monophosphate dehydrogenase 2	P12268
699	Inhibitor of growth protein 1	Q9UK53
700	Interferon gamma receptor 2	P38484
701	Insulin	P01308
702	Integrin alpha-I: beta-1 complex	P56199, P05556
703	Integrin alpha-V: beta-5 complex	P06756, P18084
704	C-X-C motif chemokine 10	P02778
705	Insulin receptor	P06213
706	Interferon regulatory factor 1	P10914
707	Immunoglobulin superfamily containing leucine-rich repeat protein 2	Q6UXK2
708	C-X-C motif chemokine 11	O14625
709	Inter-alpha-trypsin inhibitor heavy chain H4	Q14624
710	Protein jagged-1	P78504
711	Protein jagged-2	Q9Y219
712	Tyrosine-protein kinase JAK2	O60674
713	Junctional adhesion molecule B	P57087
714	Junctional adhesion molecule C	Q9BX67
715	Junctional adhesion molecule-like	Q86YT9
716	Mitogen-activated protein kinase 9	P45984
717	Kallikrein-11	Q9UBX7
718	Kallikrein-12	Q9UKR0
719	Kallikrein-13	Q9UKR3
720	Kallikrein-14	Q9P0G3
721	Kallikrein-4	Q9Y5K2
722	Kallikrein-5	Q9Y337
723	Kallikrein-6	Q92876
724	Kallikrein-7	P49862
725	Kallikrein-8	O60259
726	Kallistatin	P29622
727	Importin subunit alpha-1	P52292
728	Kelch-like ECH-associated protein 1	Q14145
729	Keratin, type I cytoskeletal 18	P05783
730	Killer cell immunoglobulin-like receptor 2DL4	Q99706
731	Killer cell immunoglobulin-like receptor 3DL2	P43630
732	Killer cell immunoglobulin-like receptor 3DS1	Q14943
733	Kinesin-like protein KIF23	Q02241
734	Kininogen-1	P01042
735	Kin of IRRE-like protein 3	Q8IZU9
736	Killer cell lectin-like receptor subfamily F member 1	Q9NZS2
737	Protein kinase C iota type	P41743
738	Protein kinase C theta type	Q04759
739	GTPase KRas	P01116
740	Kremen protein 2	Q8NCW0
741	X-ray repair cross-complementing protein 6	P12956
742	Kynureninase	Q16719
743	Lactotransferrin	P02788
744	C-C motif chemokine 4-like	Q8NHW4
745	Lymphocyte activation gene 3 protein	P18627
746	Lamin-B1	P20700
747	Laminin	P25391, P07942, P11047
748	Layilin	Q6UX15
749	Lipopolysaccharide-binding protein	P18428
750	Tyrosine-protein kinase Lck	P06239
751	Leucine carboxyl methyltransferase 1	Q9UIC8
752	C-C motif chemokine 3-like 1	P16619
753	L-lactate dehydrogenase B chain	P07195
754	Low-density lipoprotein receptor	P01130
755	Hepcidin	P81172
756	Vesicular integral-membrane protein VIP36	Q12907
757	Galectin-9	O00182
758	Leptin	P41159
759	Galectin-3-binding protein	Q08380
760	Legumain	Q99538
761	Leukemia inhibitory factor receptor	P42702
762	Tumor necrosis factor ligand superfamily member 14	O43557
763	Lysosome membrane protein 2	Q14108
764	Protein lin-7 homolog B	Q9HAP6
765	Neutrophil gelatinase-associated lipocalin	P80188
766	Baculoviral IAP repeat-containing protein 7 Isoform beta	Q96CA5
767	Leukotriene A-4 hydrolase	P09960
768	Galectin-10	Q05315
769	Leucine-rich repeats and immunoglobulin-like domains protein 3	Q6UXM1
770	Low-density lipoprotein receptor-related protein 1B	Q9NZR2
771	Low-density lipoprotein receptor-related protein 8	Q14114
772	Leucine-rich repeat serine/threonine-protein kinase 2	Q5S007
773	Leucine-rich repeat transmembrane neuronal protein 1	Q86UE6
774	Leucine-rich repeat transmembrane neuronal protein 3	Q86VH5
775	Limbic system-associated membrane protein	Q13449
776	Latent-transforming growth factor beta-binding protein 4	Q8N2S1
777	Lumican	P51884
778	Luteinizing hormone	P01215, P01229
779	Lymphocyte antigen 86	O95711
780	T-lymphocyte surface antigen Ly-9	Q9HBG7
781	Lymphotactin	P47992
782	Lymphotoxin alpha1:beta2	P01374, Q06643
783	Lymphotoxin alpha2:beta1	P01374, Q06643
784	Tumor necrosis factor receptor superfamily member 3	P36941
785	Tyrosine-protein kinase Lyn	P07948
786	Tyrosine-protein kinase Lyn, isoform B	P07948
787	Ly6/PLAUR domain-containing protein 3	O95274
788	Lysozyme C	P61626
789	Lymphatic vessel endothelial hyaluronic acid receptor 1	Q9Y5Y7
790	Pyruvate kinase PKM	P14618
791	Macrophage mannose receptor 1	P22897
792	Macrophage scavenger receptor types I and II	P21757
793	Mammaglobin-B	O75556
794	Mitogen-activated protein kinase 14	Q16539
795	MAP kinase-activated protein kinase 2	P49137
796	MAP kinase-activated protein kinase 5	Q8IW41
797	MAP kinase-activated protein kinase 3	Q16644
798	Serine protease 27	Q9BQR3
799	Mannan-binding lectin serine protease 1	P48740
800	Megakaryocyte-associated tyrosine-protein kinase	P42679
801	Matrilin-2	O00339
802	Matrilin-3	O15232
803	Methyl-CpG-binding domain protein 4	O95243
804	Mannose-binding protein C	P11226
805	Induced myeloid leukemia cell differentiation protein Mcl-1	Q07820
806	C-C motif chemokine 2	P13500
807	C-C motif chemokine 8	P80075
808	C-C motif chemokine 7	P80098
809	C-C motif chemokine 13	Q99616
810	Macrophage colony-stimulating factor 1 receptor	P07333
811	C-C motif chemokine 22	O00626
812	Malate dehydrogenase, cytoplasmic	P40925
813	E3 ubiquitin-protein ligase Mdm2	Q00987
814	Mediator of RNA polymerase II transcription subunit 1	Q15648
815	Dual specificity mitogen-activated protein kinase kinase 1	Q02750
816	Matrix extracellular phosphoglycoprotein	Q9NQ76
817	Mesothelin	Q13421
818	Hepatocyte growth factor receptor	P08581
819	Methionine aminopeptidase 1	P53582
820	Lactadherin	Q08431
821	Membrane frizzled-related protein	Q9BY79
822	Melanoma-derived growth regulatory protein	Q16674
823	Growth/differentiation factor 15	Q99988
824	MHC class I polypeptide-related sequence A	Q29983
825	MHC class I polypeptide-related sequence B	Q29980
826	Midkine	P21741
827	Macrophage migration inhibitory factor	P14174
828	C-X-C motif chemokine 9	Q07325
829	C-C motif chemokine 3	P10147
830	C-C motif chemokine 20	P78556
831	C-C motif chemokine 19	Q99731
832	C-C motif chemokine 15	Q16663
833	Muellerian-inhibiting factor	P03971
834	Mitogen-activated protein kinase 1	P28482
835	Mitogen-activated protein kinase 8	P45983
836	Mitogen-activated protein kinase 11	Q15759
837	Mitogen-activated protein kinase 12	P53778
838	Mitogen-activated protein kinase 13	O15264
839	Membrane metallo-endopeptidase-like 1	Q495T6
840	Interstitial collagenase	P03956
841	Stromelysin-2	P09238
842	Macrophage metalloelastase	P39900
843	Collagenase 3	P45452
844	Matrix metalloproteinase-14	P50281
845	Matrix metalloproteinase-16	P51512
846	Matrix metalloproteinase-17	Q9ULZ9
847	72 kDa type IV collagenase	P08253
848	Stromelysin-1	P08254
849	Matrilysin	P09237
850	Neutrophil collagenase	P22894
851	Matrix metalloproteinase-9	P14780
852	Superoxide dismutase [Mn], mitochondrial	P04179
853	Cell surface glycoprotein CD200 receptor 1	Q8TD46
854	Moesin	P26038
855	Histone acetyltransferase KAT6A	Q92794
856	Dual specificity mitogen-activated protein kinase kinase 2	P36507
857	Dual specificity mitogen-activated protein kinase kinase 3	P46734
858	Dual specificity mitogen-activated protein kinase kinase 4	P45985
859	C-C motif chemokine 23	P55773
860	C-type mannose receptor 2	Q9UBG0
861	Serine/threonine-protein kinase MRCK beta	Q9Y5S2
862	Hepatocyte growth factor-like protein	P26927
863	Macrophage-stimulating protein receptor	Q04912
864	Mucin-1	P15941
865	Myeloperoxidase	P05164
866	Myoglobin	P02144
867	Adenylate kinase isoenzyme 1	P00568
868	Growth/differentiation factor 8	O14793
869	Myosin-binding protein C, slow-type	Q00872
870	Nascent polypeptide-associated complex subunit alpha	Q13765
871	NADPH--cytochrome P450 reductase	P16435
872	N-acetyl-D-glucosamine kinase	Q9UJ70
873	Homeobox protein NANOG	Q9H9S0
874	Neutrophil-activating peptide 2	P02775
875	Neural cell adhesion molecule 1, 120 kDa isoform	P13591
876	Neural cell adhesion molecule L1	P32004
877	Chloride intracellular channel protein 1	O00299
878	Cytoplasmic protein NCK1	P16333
879	Nucleoside diphosphate kinase B	P22392
880	Cell adhesion molecule 3	Q8N126
881	Cell adhesion molecule 1	Q9BY67
882	Neuronal growth regulator 1	Q7Z3B1
883	Netrin-1	O95631
884	Netrin-4	Q9HB63
885	Neuregulin-1	Q02297
886	Neurotrophin-3	P20783
887	Neurotrophin-4	P34130
888	Histone-lysine N-methyltransferase EHMT2	Q96KQ7
889	Nidogen-2	Q14112
890	Nidogen-1	P14543
891	NKG2-D type II integral membrane protein	P26718
892	Natural cytotoxicity triggering receptor 3	O14931
893	Natural cytotoxicity triggering receptor 2	O95944
894	Natural cytotoxicity triggering receptor 1	O76036
895	Neuroligin-4, X-linked	Q8N0W4
896	Glycylpeptide N-tetradecanoyltransferase 1	P30419
897	Noggin	Q13253
898	Reticulon-4 receptor	Q9BZR6
899	Neurogenic locus notch homolog protein 2	Q04721
900	Neurogenic locus notch homolog protein 1	P46531
901	Neurogenic locus notch homolog protein 3	Q9UM47
902	Protein NOV homolog	P48745
903	Phospholipase A2, membrane associated	P14555
904	Nuclear receptor subfamily 1 group D member 1	P20393
905	Neuronal cell adhesion molecule	Q92823
906	Neuregulin-4	Q8WWG1
907	Neuropilin-1	O14786
908	Neurexin-1-beta	P58400
909	Neurexin-3-beta	Q9HDB5
910	Gamma-enolase	P09104
911	NSFL1 cofactor p47	Q9UNZ2
912	N-terminal pro-BNP	P16860
913	Nucleoside diphosphate kinase A	P15531
914	NudC domain-containing protein 3	Q8IVD9
915	Neurexophilin-1	P58417
916	2'-5'-oligoadenylate synthase 1	P00973
917	Opioid-binding protein/cell adhesion molecule	Q14982
918	OCIA domain-containing protein 1	Q9NX40
919	Olfactomedin-4	Q6UX06
920	Oxidized low-density lipoprotein receptor 1	P78380
921	Osteomodulin	Q99983
922	SPARC	P09486
923	Tumor necrosis factor receptor superfamily member 11B	O00300
924	Oncostatin-M	P13725
925	Osteocalcin	P02818
926	Osteopontin	P10451
927	OX-2 membrane glycoprotein	P41217
928	Tumor necrosis factor ligand superfamily member 4	P23510
929	Cyclin-dependent kinase inhibitor 1B	P46527
930	Cellular tumor antigen p53	P04637
931	Proliferation-associated protein 2G4	Q9UQ80
932	Pituitary adenylate cyclase-activating polypeptide 27	P18509
933	Pituitary adenylate cyclase-activating polypeptide 38	P18509
934	Platelet-activating factor acetylhydrolase	Q13093
935	Platelet-activating factor acetylhydrolase IB subunit beta	P68402
936	Plasminogen activator inhibitor 1	P05121
937	Serine/threonine-protein kinase PAK 3	O75914
938	Serine/threonine-protein kinase PAK 6	Q9NQU5
939	Serine/threonine-protein kinase PAK 7	Q9P286
940	Pappalysin-1	Q13219
941	Serum paraoxonase/arylesterase 1	P27169
942	C-C motif chemokine 18	P55774
943	Protein deglycase DJ-1	Q99497
944	Nicotinamide phosphoribosyltransferase	P43490
945	Cadherin-3	P22223
946	Plasma serine protease inhibitor	P05154
947	Proliferating cell nuclear antigen	P12004
948	Proprotein convertase subtilisin/kexin type 7	Q16549
949	Proprotein convertase subtilisin/kexin type 9	Q8NBP7
950	Dual 3',5'-cyclic-AMP and -GMP phosphodiesterase 11A	Q9HCR9
951	Calcium/calmodulin-dependent 3',5'-cyclic nucleotide phosphodiesterase 1A	P54750
952	cGMP-inhibited 3',5'-cyclic phosphodiesterase A	Q14432
953	cAMP-specific 3',5'-cyclic phosphodiesterase 4D	Q08499
954	cGMP-specific 3',5'-cyclic phosphodiesterase	O76074
955	High affinity cAMP-specific 3',5'-cyclic phosphodiesterase 7A	Q13946
956	High affinity cGMP-specific 3',5'-cyclic phosphodiesterase 9A	O76083
957	Platelet-derived growth factor receptor beta	P09619
958	Platelet-derived growth factor subunit A	P04085
959	Platelet-derived growth factor subunit B	P01127
960	Platelet-derived growth factor C	Q9NRA1
961	Platelet-derived growth factor receptor alpha	P16234
962	[Pyruvate dehydrogenase (acetyl-transferring)] kinase isozyme 1, mitochondrial	Q15118
963	Programmed cell death 1 ligand 2	Q9BQ51
964	3-phosphoinositide-dependent protein kinase 1	O15530
965	Pyridoxal kinase	O00764
966	Platelet endothelial cell adhesion molecule	P16284
967	Pigment epithelium-derived factor	P36955
968	Periostin	Q15063
969	Lactoperoxidase	P22079
970	Peroxiredoxin-1	Q06830
971	Peroxiredoxin-5, mitochondrial	P30044
972	Peroxiredoxin-6	P30041
973	Persephin	O60542
974	Pescadillo homolog	O00541
975	Peroxisomal targeting signal 1 receptor	P50542
976	Platelet factor 4	P02776
977	Prefoldin subunit 5	Q99471
978	Brevican core protein	Q96GW7
979	Phosphoglucomutase-1	P36871
980	Ubiquitin carboxyl-terminal hydrolase isozyme L1	P09936
981	Peptidoglycan recognition protein 1	O75594
982	Pancreatic hormone	P01298
983	Glucose-6-phosphate isomerase	P06744
984	Phosphoglycerate kinase 1	P00558
985	Phosphoglycerate mutase 1	P18669
986	PILR alpha-associated neural protein	Q8IYJ0
987	E3 SUMO-protein ligase PIAS4	Q8N2W9
988	Polymeric immunoglobulin receptor	P01833
989	PIK3CA/PIK3R1	P42336 P27986
990	Serine/threonine-protein kinase pim-1	P11309
991	Phosphatidylinositol 4,5-bisphosphate 3-kinase catalytic subunit gamma isoform	P48736
992	RAC-alpha/beta/gamma serine/threonine-protein kinase	P31749 P31751 Q9Y243
993	RAC-beta serine/threonine-protein kinase	P31751
994	Protein kinase C alpha type	P17252
995	Protein kinase C beta type (splice variant beta-II)	P05771
996	Protein kinase C delta type	Q05655
997	Protein kinase C gamma type	P05129
998	Protein kinase C zeta type	Q05513
999	Plasmin	P00747
1000	Plasminogen	P00747
1001	1-phosphatidylinositol 4,5-bisphosphate phosphodiesterase gamma-1	P19174
1002	Placenta growth factor	P49763
1003	Serine/threonine-protein kinase PLK1	P53350
1004	Pyridoxal phosphate phosphatase	Q96GD0
1005	Plexin-B2	O15031
1006	Plexin-C1	O60486
1007	PolyUbiquitin K48-linked	P0CG47
1008	PolyUbiquitin K63-linked	P0CG48
1009	Low molecular weight phosphotyrosine protein phosphatase	P24666
1010	Inorganic pyrophosphatase	Q15181
1011	Peptidyl-prolyl cis-trans isomerase B	P23284
1012	Peptidyl-prolyl cis-trans isomerase D	Q08752
1013	Peptidyl-prolyl cis-trans isomerase E	Q9UNP9
1014	Plasma kallikrein	P03952
1015	cAMP-dependent protein kinase catalytic subunit alpha	P17612
1016	Prolactin	P01236
1017	Prolactin receptor	P16471
1018	Properdin	P27918
1019	Phosphatidylethanolamine-binding protein 1	P30086
1020	Glia-derived nexin	P07093
1021	Vitamin K-dependent protein C	P04070
1022	Protein disulfide-isomerase A3	P30101
1023	Protein disulfide-isomerase	P07237
1024	Vitamin K-dependent protein S	P07225
1025	Protein Z-dependent protease inhibitor	Q9UK55
1026	Myeloblastin	P24158
1027	Prothrombin	P00734
1028	Prostate-specific antigen	P07288
1029	Proteasome subunit alpha type-1	P25786
1030	Proteasome subunit alpha type-2	P25787
1031	Proteasome subunit alpha type-6	P60900
1032	26S proteasome non-ATPase regulatory subunit 7	P51665
1033	P-selectin	P16109
1034	Glutamate carboxypeptidase 2	Q04609
1035	Proteasome activator complex subunit 1	Q06323
1036	Proteasome activator complex subunit 3	P61289
1037	Lithostathine-1-alpha	P05451
1038	Phosphatidylinositol 3,4,5-trisphosphate 3-phosphatase and dual-specificity protein phosphatase PTEN	P60484
1039	Parathyroid hormone	P01270
1040	Parathyroid hormone-related protein	P12272
1041	Protein-tyrosine kinase 6	Q13882
1042	Pleiotrophin	P21246
1043	Tyrosine-protein phosphatase non-receptor type 1	P18031
1044	Tyrosine-protein phosphatase non-receptor type 6	P29350
1045	Adenylosuccinate lyase	P30566
1046	Peptide YY	P10082
1047	Quinone oxidoreductase-like protein 1	O95825
1048	Rab GDP dissociation inhibitor beta	P50395
1049	Ras-related C3 botulinum toxin substrate 1	P63000
1050	Ras-related C3 botulinum toxin substrate 3	P60763
1051	DNA repair protein RAD51 homolog 1	Q06609
1052	GTP-binding nuclear protein Ran	P62826
1053	Tumor necrosis factor receptor superfamily member 11A	Q9Y6Q6
1054	C-C motif chemokine 5	P13501
1055	alpha-2-macroglobulin receptor-associated protein	P30533
1056	Ras GTPase-activating protein 1	P20936
1057	Retinoblastoma-associated protein	P06400
1058	RNA-binding protein 39	Q14498
1059	Retinol-binding protein 4	P02753
1060	Regenerating islet-derived protein 4	Q9BYZ8
1061	Tumor necrosis factor receptor superfamily member 19L	Q969Z4
1062	Renin	P00797
1063	Resistin	Q9HD89
1064	Proto-oncogene tyrosine-protein kinase receptor Ret	P07949
1065	Repulsive guidance molecule A	Q96B86
1066	RGM domain family member B	Q6NW40
1067	Hemojuvelin	Q6ZVN8
1068	Ribonuclease H1	O60930
1069	E3 ubiquitin-protein ligase RNF43	Q68DV7
1070	Roundabout homolog 2	Q9HCK4
1071	Roundabout homolog 3	Q96MS0
1072	Tyrosine-protein kinase transmembrane receptor ROR1	Q01973
1073	Ribosomal protein S6 kinase alpha-3	P51812
1074	40S ribosomal protein S3	P23396
1075	40S ribosomal protein S3a	P61247
1076	40S ribosomal protein S7	P62081
1077	Ribosomal protein S6 kinase alpha-5	O75582
1078	R-spondin-2	Q6UXX9
1079	R-spondin-3	Q9BXY4
1080	R-spondin-4	Q2I0M5
1081	Small nuclear ribonucleoprotein F	P62306
1082	Relaxin receptor 1	Q9HBX9
1083	Protein S100-A12	P80511
1084	Protein S100-A4	P26447
1085	Protein S100-A6	P06703
1086	Protein S100-A7	P31151
1087	Serum amyloid A-1 protein	P0DJI8
1088	Serum amyloid P-component	P02743
1089	Secreted frizzled-related protein 1	Q8N474
1090	Ribosome maturation protein SBDS	Q9Y3A5
1091	Scavenger receptor cysteine-rich type 1 protein M130	Q86VB7
1092	T-cell surface glycoprotein CD4	P01730
1093	Mast/stem cell growth factor receptor Kit	P10721
1094	Stem cell growth factor-alpha	Q9Y240
1095	Stem Cell Growth Factor-beta	Q9Y240
1096	Stromal cell-derived factor 1	P48061
1097	Seizure 6-like protein 2	Q6UXD5
1098	Secretin	P09683
1099	Secreted and transmembrane protein 1	Q8WVN6
1100	Semaphorin-5A	Q13591
1101	Semaphorin-6B	Q9H3T3
1102	Semaphorin-3A	Q14563
1103	Semaphorin-3E	O15041
1104	Semaphorin-6A	Q9H2E6
1105	Prolyl endopeptidase FAP	Q12884
1106	E-selectin	P16581
1107	Protein SET	Q01105
1108	Secreted frizzled-related protein 3	Q92765
1109	Small glutamine-rich tetratricopeptide repeat-containing protein alpha	O43765
1110	SH2 domain-containing protein 1A	O60880
1111	Sex hormone-binding globulin	P04278
1112	SHC-transforming protein 1	P29353
1113	Tyrosine-protein phosphatase non-receptor type 11	Q06124
1114	Tyrosine-protein phosphatase non-receptor type substrate 1	P78324
1115	Sialoadhesin	Q9BZZ2
1116	Intercellular adhesion molecule 1	P05362
1117	Intercellular adhesion molecule 2	P13598
1118	Intercellular adhesion molecule 3	P32942
1119	Intercellular adhesion molecule 5	Q9UMF0
1120	Sialic acid-binding Ig-like lectin 14	Q08ET2
1121	Myeloid cell surface antigen CD33	P20138
1122	Sialic acid-binding Ig-like lectin 6	O43699
1123	Sialic acid-binding Ig-like lectin 7	Q9Y286
1124	Sialic acid-binding Ig-like lectin 9	Q9Y336
1125	NAD-dependent protein deacetylase sirtuin-2	Q8IXJ6
1126	S-phase kinase-associated protein 1	P63208
1127	SLAM family member 5	Q9UIB8
1128	SLAM family member 6	Q96DU3
1129	SLAM family member 7	Q9NQ25
1130	Leptin receptor	P48357
1131	SLIT and NTRK-like protein 1	Q96PX8
1132	SLIT and NTRK-like protein 5	O94991
1133	Antileukoproteinase	P03973
1134	Low-density lipoprotein receptor-related protein 1, soluble	Q07954
1135	L-Selectin	P14151
1136	Diablo homolog, mitochondrial	Q9NR28
1137	Mothers against decapentaplegic homolog 2	Q15796
1138	Mothers against decapentaplegic homolog 3	P84022
1139	SPARC-related modular calcium-binding protein 1	Q9H4F8
1140	Alpha-soluble NSF attachment protein	P54920
1141	Synaptosomal-associated protein 25	P60880
1142	Superoxide dismutase [Cu-Zn]	P00441
1143	Extracellular superoxide dismutase [Cu-Zn]	P08294
1144	Dickkopf-like protein 1	Q9UK85
1145	Somatostatin-28	P61278
1146	Sonic hedgehog protein	Q15465
1147	VPS10 domain-containing receptor SorCS2	Q96PQ0
1148	Sorting nexin-4	O95219
1149	Sclerostin	Q9BQB4
1150	SPARC-like protein 1	Q14515
1151	Pulmonary surfactant-associated protein D	P35247
1152	Sphingosine kinase 1	Q9NYA1
1153	Sphingosine kinase 2	Q9NRA0
1154	Kunitz-type protease inhibitor 2	O43291
1155	Spondin-1	Q9HCB6
1156	Spectrin alpha chain, non-erythrocytic 1	Q13813
1157	Advanced glycosylation end product-specific receptor, soluble	Q15109
1158	Tumor necrosis factor ligand superfamily member 11	O14788
1159	Proto-oncogene tyrosine-protein kinase Src	P12931
1160	Scavenger receptor class F member 1	Q14162
1161	Scavenger receptor class F member 2	Q96GP6
1162	FACT complex subunit SSRP1	Q08945
1163	Carbohydrate sulfotransferase 15	Q7LFX5
1164	Stabilin-2	Q8WWQ8
1165	Stanniocalcin-1	P52823
1166	Signal transducer and activator of transcription 1-alpha/beta	P42224
1167	Signal transducer and activator of transcription 3	P40763
1168	Signal transducer and activator of transcription 6	P42226
1169	Tyrosine-protein kinase receptor Tie-1, soluble	P35590
1170	Angiopoietin-1 receptor, soluble	Q02763
1171	Serine/threonine-protein kinase 16	O75716
1172	14-3-3 protein sigma	P31947
1173	Stress-induced-phosphoprotein 1	P31948
1174	Syntaxin-1A	Q16623
1175	Small ubiquitin-related modifier 3	P55854
1176	Urokinase plasminogen activator surface receptor	Q03405
1177	Baculoviral IAP repeat-containing protein 5	O15392
1178	Tumor necrosis factor receptor superfamily member 13B	O14836
1179	Carboxypeptidase B2	Q96IY4
1180	Tumor necrosis factor receptor superfamily member 19	Q9NS68
1181	Mitogen-activated protein kinase kinase kinase 7:TGF-beta-activated kinase 1 and MAP3K7-binding protein 1 fusion	O43318 Q15750
1182	C-C motif chemokine 17	Q92583
1183	Microtubule-associated protein tau	P10636
1184	Serine/threonine-protein kinase TBK1	Q9UHD2
1185	TATA-box-binding protein	P20226
1186	Interleukin-27 receptor subunit alpha	Q6UWB1
1187	Tyrosine-protein phosphatase non-receptor type 2	P17706
1188	Translationally-controlled tumor protein	P13693
1189	Tyrosine-protein kinase Tec	P42680
1190	C-C motif chemokine 25	O15444
1191	Tenascin	P24821
1192	Testican-1	Q08629
1193	Testican-2	Q92563
1194	Tissue Factor	P13726
1195	Trefoil factor 1	P04155
1196	Trefoil factor 3	Q07654
1197	Tissue factor pathway inhibitor	P10646
1198	TGF-beta receptor type-2	P37173
1199	Transforming growth factor beta receptor type 3	Q03167
1200	Transforming growth factor beta-1	P01137
1201	Transforming growth factor beta-2	P61812
1202	Transforming growth factor beta-3	P10600
1203	Protein-glutamine gamma-glutamyltransferase E	Q08188
1204	Thrombin	P00734
1205	Thrombopoietin Receptor	P40238
1206	Thrombospondin-1	P07996
1207	Thymidine kinase, cytosolic	P04183
1208	Thyroglobulin	P01266
1209	Thyroxine-binding globulin	P05543
1210	Retinoic acid receptor responder protein 2	Q99969
1211	Hepatitis A virus cellular receptor 2	Q8TDQ0
1212	Metalloproteinase inhibitor 1	P01033
1213	Metalloproteinase inhibitor 2	P16035
1214	Metalloproteinase inhibitor 3	P35625
1215	Toll-like receptor 2	O60603
1216	Toll-like receptor 4	O00206
1217	Toll-like receptor 4:Lymphocyte antigen 96 complex	O00206 Q9Y6Y9
1218	Thyroid peroxidase	P07202
1219	Tumor necrosis factor receptor superfamily member 1A	P19438
1220	Tumor necrosis factor receptor superfamily member 1B	P20333
1221	Tumor necrosis factor	P01375
1222	Lymphotoxin-alpha	P01374
1223	Tumor necrosis factor ligand superfamily member 15	O95150
1224	Tumor necrosis factor ligand superfamily member 18	Q9UNG2
1225	Tumor necrosis factor receptor superfamily member 4	P43489
1226	DNA topoisomerase 1	P11387
1227	Tissue-type plasminogen activator	P00750
1228	Thrombopoietin	P40225
1229	Tryptase beta-2	P20231
1230	Tryptase gamma	Q9NRR2
1231	Tumor necrosis factor receptor superfamily member 10A	O00220
1232	Tumor necrosis factor receptor superfamily member 10B	O14763
1233	Tumor necrosis factor receptor superfamily member 10D	Q9UBN6
1234	Ligand-dependent nuclear receptor corepressor-like protein	Q8N3X6
1235	Serotransferrin	P02787
1236	Transgelin-2	P37802
1237	Transketolase	P29401
1238	Tartrate-resistant acid phosphatase type 5	P13686
1239	Trefoil factor 2	Q03403
1240	Triosephosphate isomerase	P60174
1241	High affinity nerve growth factor receptor	P04629
1242	BDNF/NT-3 growth factors receptor	Q16620
1243	NT-3 growth factor receptor	Q16288
1244	Tropomyosin alpha-1 chain	P09493
1245	Tropomyosin beta chain	P07951
1246	Tropomyosin alpha-4 chain	P67936
1247	Troponin I, cardiac muscle	P19429
1248	Troponin I, fast skeletal muscle	P48788
1249	Troponin T, cardiac muscle	P45379
1250	Trypsin-3	P35030
1251	Trypsin-1	P07477
1252	Trypsin-2	P07478
1253	Thymidylate synthase	P04818
1254	Tumor necrosis factor-inducible gene 6 protein	P98066
1255	Thyroid Stimulating Hormone	P01215 P01222
1256	Thymic stromal lymphopoietin	Q969D9
1257	Cytokine receptor-like factor 2	Q9HC73
1258	Thrombospondin-2	P35442
1259	Thrombospondin-4	P35443
1260	Tumor necrosis factor ligand superfamily member 12	O43508
1261	Tumor necrosis factor receptor superfamily member 12A	Q9NP84
1262	Thioredoxin domain-containing protein 12	O95881
1263	Non-receptor tyrosine-protein kinase TYK2	P29597
1264	Ubiquitin-conjugating enzyme E2 G2	P60604
1265	Ubiquitin-conjugating enzyme E2 L3	P68036
1266	SUMO-conjugating enzyme UBC9	P63279
1267	Ubiquitin-conjugating enzyme E2 N	P61088
1268	Ubiquitin	P62979
1269	Ubiquitin+1, truncated mutation for UbB	P62979
1270	Ubiquitin carboxyl-terminal hydrolase 25	Q9UHP3
1271	Ubiquitin-like protein ISG15	P05161
1272	Ubiquitin-fold modifier-conjugating enzyme 1	Q9Y3C8
1273	Ubiquitin-fold modifier 1	P61960
1274	NKG2D ligand 1	Q9BZM6
1275	NKG2D ligand 2	Q9BZM5
1276	NKG2D ligand 3	Q9BZM4
1277	Netrin receptor UNC5C	O95185
1278	Netrin receptor UNC5D	Q6UXZ4
1279	Urokinase-type plasminogen activator	P00749
1280	Coiled-coil domain-containing protein 80	Q76M96
1281	Vasoactive Intestinal Peptide	P01282
1282	Proto-oncogene vav	P15498
1283	Vascular cell adhesion protein 1	P19320
1284	Vascular endothelial growth factor A	P15692
1285	Vascular endothelial growth factor receptor 2	P35968
1286	Vascular endothelial growth factor receptor 3	P35916
1287	Vascular endothelial growth factor A, isoform 121	P15692
1288	Vascular endothelial growth factor C	P49767
1289	Vascular endothelial growth factor D	O43915
1290	WAP, kazal, immunoglobulin, kunitz and NTR domain-containing protein 1	Q96NZ8
1291	WAP, Kazal, immunoglobulin, Kunitz and NTR domain-containing protein 2	Q8TEU8
1292	Wnt inhibitory factor 1	Q9Y5W5
1293	WNT1-inducible-signaling pathway protein 1	O95388
1294	WNT1-inducible-signaling pathway protein 3	O95389
1295	Vitronectin	P04004
1296	Serine/threonine-protein kinase WNK3	Q9BYP7
1297	Protein Wnt-7a	O00755
1298	von Willebrand factor	P04275
1299	Tumor necrosis factor receptor superfamily member 27	Q9HAV5
1300	Xaa-Pro aminopeptidase 1	Q9NQW7
1301	dCTP pyrophosphatase 1	Q9H773
1302	Tyrosine-protein kinase Yes	P07947
1303	Chitinase-3-like protein 1	P36222
1304	Tyrosine-protein kinase ZAP-70	P43403
1305	E3 ubiquitin-protein ligase ZNRF3	Q9ULT6
