# Supplementary material for: Profiling of the plasma proteome across different stages of human heart failure
Source: Nat Commun. 2019 Dec 20;10:5830. doi: 10.1038/s41467-019-13306-y (PMC6925199; doi:10.1038/s41467-019-13306-y)
Supplement: Supplementary file 5 — Supplementary Data 2 [file 41467_2019_13306_MOESM5_ESM.xlsx]

## Sheet: Supp Data 2
Supplementary Data 2: Proteins associated with heart failure development.
Results from Prentice-weighted Cox proportional hazards regression models adjusted for age and sex, based on a nested case-cohort study from the Malmö Diet and Cancer Study.
Protein	Hazard ratio	Beta estimate	Standard error	P-value
C5a anaphylatoxin	1.72	0.54	0.0929	5.3842e-09
Gelsolin	0.55	-0.5977	0.1102	5.7629e-08
C-X-C motif chemokine 13	1.45	0.369	0.0681	5.9361e-08
Thrombospondin-2	1.55	0.4391	0.0817	7.6095e-08
Vitamin K-dependent protein C	0.55	-0.5904	0.1148	2.7164e-07
C-reactive protein	1.86	0.622	0.1211	2.7873e-07
N-terminal pro-BNP	1.84	0.6112	0.1200	3.547e-07
Carbonic anhydrase 13	0.67	-0.3974	0.0815	1.0702e-06
Contactin-1	0.55	-0.5889	0.1233	1.7835e-06
Complement component C9	1.75	0.5591	0.1261	9.3041e-06
Dual specificity protein phosphatase 3	0.69	-0.3667	0.0838	1.2125e-05
Tissue-type plasminogen activator	1.64	0.4925	0.1127	1.2362e-05
Interleukin-1 receptor antagonist protein	1.42	0.3476	0.0798	1.3149e-05
Interleukin-18 receptor 1	1.57	0.4533	0.1064	2.0424e-05
cAMP-dependent protein kinase catalytic subunit alpha	0.73	-0.3128	0.0735	2.0741e-05
Netrin receptor UNC5D	0.66	-0.4083	0.0977	2.9122e-05
Natural cytotoxicity triggering receptor 2	1.24	0.216	0.0542	6.82e-05
C-C motif chemokine 21	1.45	0.373	0.0951	8.76e-05
Plexin-B2	1.46	0.3765	0.0963	9.18e-05
Ras-related C3 botulinum toxin substrate 3	0.74	-0.2973	0.0772	0.000118
Small glutamine-rich tetratricopeptide repeat-containing protein alpha	0.68	-0.3831	0.1006	0.00014
RGM domain family member B	0.63	-0.462	0.1219	0.000151
Sex hormone-binding globulin	0.68	-0.3839	0.1014	0.000153
Galectin-3-binding protein	1.47	0.3825	0.1011	0.000156
Phospholipase A2, membrane associated	1.47	0.3847	0.1021	0.000164
Protein-tyrosine kinase 6	1.38	0.3192	0.0851	0.000176
Fatty acid-binding protein, heart	1.57	0.4509	0.1204	0.000181
Angiopoietin-2	1.36	0.304	0.0813	0.000184
6-phosphogluconate dehydrogenase, decarboxylating	0.7	-0.3603	0.0969	0.000199
Retinoic acid receptor responder protein 2	1.41	0.343	0.0927	0.000214
SLIT and NTRK-like protein 5	0.72	-0.3293	0.0898	0.000244
Fibrinogen gamma chain	1.44	0.3655	0.1007	0.000284
Leptin	1.7	0.533	0.1495	0.000362
Netrin-4	1.27	0.2427	0.0684	0.000391
Erythropoietin	1.42	0.3504	0.0993	0.000416
Tenascin	1.39	0.3327	0.0945	0.00043
Proto-oncogene vav	0.71	-0.3402	0.0966	0.00043
RAC-alpha/beta/gamma serine/threonine-protein kinase	0.73	-0.3183	0.0910	0.000471
Galectin-9	1.26	0.2298	0.0661	0.000511
Ubiquitin-fold modifier 1	0.76	-0.275	0.0793	0.000522
Follistatin-related protein 3	1.54	0.4344	0.1253	0.000524
Polymeric immunoglobulin receptor	1.4	0.3368	0.0975	0.000548
Importin subunit beta-1	0.79	-0.2298	0.0669	0.000597
Antithrombin-III	0.65	-0.4279	0.1247	0.000601
Sphingosine kinase 1	0.75	-0.2894	0.0848	0.000648
COMM domain-containing protein 7	0.74	-0.3054	0.0896	0.00065
Sialic acid-binding Ig-like lectin 7	1.33	0.2851	0.0838	0.000671
Stanniocalcin-1	1.37	0.3125	0.0920	0.00068
Collagen alpha-1(VIII) chain	1.44	0.3637	0.1072	0.000696
Serum albumin	0.65	-0.4307	0.1270	0.000699
26S proteasome non-ATPase regulatory subunit 7	0.57	-0.5665	0.1675	0.00072
Vascular endothelial growth factor A	1.48	0.3942	0.1172	0.000773
Complement C3d fragment	1.4	0.3374	0.1003	0.000774
Insulin-like growth factor-binding protein 7	1.4	0.3385	0.1008	0.000782
Leukocyte immunoglobulin-like receptor subfamily B member 2	1.38	0.3208	0.0958	0.000809
Growth/differentiation factor 11/8	0.66	-0.4087	0.1230	0.000889
Ephrin type-A receptor 5	0.63	-0.4567	0.1378	0.000922
NSFL1 cofactor p47	0.76	-0.2743	0.0829	0.000937
L-lactate dehydrogenase B chain	0.74	-0.2984	0.0906	0.000993
Peptidyl-prolyl cis-trans isomerase F, mitochondrial	0.76	-0.2708	0.0827	0.00106
Cytochrome c	0.68	-0.3851	0.1178	0.00107
C-C motif chemokine 16	1.53	0.4283	0.1311	0.00109
Tyrosine-protein kinase Tec	0.73	-0.3117	0.0957	0.00113
Tumor necrosis factor receptor superfamily member EDAR	0.72	-0.3351	0.1032	0.00117
Caspase-3	0.8	-0.229	0.0706	0.00118
14-3-3 protein beta/alpha	0.68	-0.3854	0.1191	0.00121
Calcineurin	0.74	-0.2974	0.0921	0.00124
Dickkopf-related protein 1	0.75	-0.2927	0.0907	0.00125
Adapter molecule crk	0.81	-0.2102	0.0652	0.00127
Neural cell adhesion molecule L1	0.72	-0.3268	0.1021	0.00137
Cysteine-rich with EGF-like domain protein 1	1.41	0.3401	0.1065	0.0014
Dickkopf-related protein 4	0.71	-0.3458	0.1084	0.00142
C-X-C motif chemokine 10	1.38	0.3191	0.1002	0.00145
Neuronal growth regulator 1	0.73	-0.3215	0.1016	0.00155
Apolipoprotein M	0.73	-0.3155	0.1001	0.00163
C-type lectin domain family 1 member B	0.75	-0.2939	0.0936	0.00169
Oncostatin-M	1.24	0.2168	0.0691	0.0017
SUMO-conjugating enzyme UBC9	0.74	-0.3008	0.0962	0.00176
Macrophage mannose receptor 1	1.35	0.3024	0.0967	0.00177
Complement factor I	1.76	0.5652	0.1810	0.00179
C-C motif chemokine 14	1.43	0.3575	0.1146	0.00181
ATP-dependent RNA helicase DDX19B	0.75	-0.2867	0.0920	0.00182
Interleukin-1 receptor-like 1	1.41	0.3406	0.1093	0.00183
Kallistatin	0.72	-0.3264	0.1049	0.00186
Stabilin-2	1.25	0.2198	0.0707	0.00187
Serum amyloid P-component	1.58	0.458	0.1475	0.0019
Elafin	1.43	0.3579	0.1153	0.00191
Angiogenin	1.38	0.3188	0.1028	0.00192
Carbonic anhydrase 6	0.73	-0.3088	0.0995	0.00192
Peroxiredoxin-6	0.74	-0.3047	0.0983	0.00194
RAC-beta serine/threonine-protein kinase	0.77	-0.26	0.0840	0.00198
Chloride intracellular channel protein 1	0.75	-0.2935	0.0952	0.00205
Interleukin-18-binding protein	1.36	0.3071	0.0997	0.00208
Carbohydrate sulfotransferase 15	1.4	0.3393	0.1104	0.00211
Coagulation factor Xa	0.71	-0.3363	0.1096	0.00215
Xaa-Pro aminopeptidase 1	0.81	-0.208	0.0678	0.00215
cGMP-specific 3',5'-cyclic phosphodiesterase	0.77	-0.2632	0.0863	0.0023
beta-adrenergic receptor kinase 1	0.77	-0.2668	0.0876	0.00231
Cathepsin S	1.31	0.27	0.0889	0.0024
Troponin T, cardiac muscle	1.33	0.2847	0.0940	0.00246
Growth/differentiation factor 15	1.32	0.2797	0.0928	0.00258
Brevican core protein	0.68	-0.3861	0.1283	0.00263
Coagulation Factor X	0.73	-0.3101	0.1034	0.0027
Keratin, type I cytoskeletal 18	0.65	-0.4316	0.1439	0.00271
Ubiquitin carboxyl-terminal hydrolase isozyme L1	0.75	-0.2865	0.0963	0.00293
AMP Kinase (alpha2beta2gamma1)	0.74	-0.2963	0.1002	0.0031
SLAM family member 5	0.77	-0.258	0.0873	0.00314
Netrin-1	1.37	0.3172	0.1079	0.0033
Coactosin-like protein	0.73	-0.3205	0.1092	0.00335
Calcium/calmodulin-dependent protein kinase type II subunit beta	0.75	-0.2917	0.0997	0.00343
Ribosomal protein S6 kinase alpha-3	0.72	-0.3222	0.1105	0.00354
Cofilin-1	0.77	-0.2557	0.0880	0.00366
Hepatocyte growth factor	1.34	0.2909	0.1003	0.00374
Heat shock 70 kDa protein 1A	1.33	0.287	0.0990	0.00376
Nucleoside diphosphate kinase A	0.66	-0.4096	0.1416	0.00382
Urokinase plasminogen activator surface receptor	1.38	0.3192	0.1104	0.00382
60 kDa heat shock protein, mitochondrial	0.76	-0.273	0.0949	0.00403
Macrophage metalloelastase	1.36	0.311	0.1085	0.00417
Brain-derived neurotrophic factor	0.74	-0.3065	0.1077	0.00444
Interleukin-2	1.32	0.2806	0.0988	0.00451
Testican-2	1.34	0.2907	0.1027	0.00465
Interleukin-5 receptor subunit alpha	1.28	0.2461	0.0875	0.0049
S-formylglutathione hydrolase	0.79	-0.2402	0.0854	0.00492
Ubiquitin-conjugating enzyme E2 G2	1.34	0.2891	0.1028	0.00493
Ligand-dependent nuclear receptor corepressor-like protein	1.3	0.2609	0.0930	0.00504
NKG2D ligand 3	0.73	-0.3086	0.1101	0.00506
CD27 antigen	0.77	-0.26	0.0929	0.00514
Platelet-activating factor acetylhydrolase IB subunit beta	0.79	-0.2355	0.0849	0.00552
Non-receptor tyrosine-protein kinase TYK2	1.4	0.3359	0.1211	0.00556
Alpha-(1,3)-fucosyltransferase 5	1.34	0.295	0.1066	0.00565
Inorganic pyrophosphatase	0.78	-0.2513	0.0909	0.00573
Complement C3b, inactivated	1.42	0.3506	0.1272	0.00586
Growth factor receptor-bound protein 2	0.84	-0.1754	0.0638	0.00598
Spondin-1	1.31	0.271	0.0986	0.00598
C-X-C motif chemokine 9	1.28	0.2459	0.0896	0.00607
Ephrin-A4	1.35	0.2992	0.1098	0.00643
Mitogen-activated protein kinase 8	0.77	-0.2623	0.0964	0.00653
Leptin receptor	0.8	-0.2287	0.0842	0.0066
Triosephosphate isomerase	0.77	-0.2586	0.0956	0.0068
PIK3CA/PIK3R1	0.74	-0.2982	0.1105	0.00696
Tumor necrosis factor receptor superfamily member 19L	1.48	0.3924	0.1457	0.00707
Proliferation-associated protein 2G4	0.77	-0.2603	0.0967	0.00708
Dynein light chain roadblock-type 1	0.78	-0.2493	0.0928	0.00724
Apoptosis regulator Bcl-2	0.77	-0.2614	0.0974	0.0073
Fibroblast growth factor receptor 1	0.71	-0.3368	0.1257	0.00737
Proto-oncogene tyrosine-protein kinase Src	0.76	-0.2708	0.1011	0.0074
CD59 glycoprotein	1.37	0.3129	0.1169	0.00742
Mitogen-activated protein kinase 12	0.67	-0.3952	0.1477	0.00747
Tumor necrosis factor receptor superfamily member 11A	1.26	0.2287	0.0857	0.00757
HemK methyltransferase family member 2	0.77	-0.2665	0.0998	0.0076
Translationally-controlled tumor protein	0.79	-0.2402	0.0901	0.00768
Granzyme A	1.25	0.2223	0.0834	0.0077
Ubiquitin-conjugating enzyme E2 N	0.78	-0.2461	0.0927	0.00791
Apolipoprotein E (isoform E2)	0.75	-0.2901	0.1095	0.00809
Adenylate kinase isoenzyme 1	0.78	-0.2456	0.0929	0.00819
Tyrosine-protein kinase BTK	0.79	-0.2365	0.0897	0.00838
Glucose-6-phosphate isomerase	0.81	-0.2136	0.0811	0.00846
Complement component C8	1.34	0.2906	0.1104	0.00847
Glypican-5	0.75	-0.2903	0.1103	0.00849
Ubiquitin-fold modifier-conjugating enzyme 1	0.81	-0.2061	0.0784	0.00853
Malate dehydrogenase, cytoplasmic	0.77	-0.2581	0.0983	0.00867
Connective tissue-activating peptide III	0.78	-0.2422	0.0926	0.00891
Lumican	0.76	-0.2716	0.1041	0.00904
Alpha-soluble NSF attachment protein	0.79	-0.2389	0.0916	0.00909
Natural cytotoxicity triggering receptor 3	1.24	0.2161	0.0829	0.00913
Cystatin-SN	0.79	-0.2304	0.0885	0.00918
Pyruvate kinase PKM	0.78	-0.2426	0.0933	0.00931
C-C motif chemokine 15	1.31	0.2695	0.1037	0.00933
Gamma-enolase	0.84	-0.1793	0.0691	0.00944
Eukaryotic translation initiation factor 4 gamma 2	0.81	-0.2057	0.0793	0.00955
Legumain	1.27	0.2414	0.0931	0.00956
E3 SUMO-protein ligase PIAS4	1.33	0.2838	0.1095	0.00958
Cation-independent mannose-6-phosphate receptor	1.33	0.2886	0.1121	0.0101
C-C motif chemokine 27	0.72	-0.332	0.1293	0.0102
Transketolase	0.79	-0.2403	0.0936	0.0102
Small ubiquitin-related modifier 3	0.79	-0.2379	0.0928	0.0103
Cathepsin B	1.25	0.2235	0.0874	0.0105
Cyclin-dependent kinase 5:Cyclin-dependent kinase 5 activator 1 complex	1.3	0.2653	0.1037	0.0105
Interleukin-1 receptor-like 2	0.62	-0.4795	0.1881	0.0108
Ephrin-B1	0.69	-0.3668	0.1443	0.0111
14-3-3 protein epsilon	0.8	-0.2283	0.0900	0.0112
Platelet glycoprotein VI	0.78	-0.2432	0.0959	0.0112
Laminin	1.27	0.2355	0.0928	0.0112
Complement factor B	1.32	0.2778	0.1097	0.0113
Rab GDP dissociation inhibitor beta	0.79	-0.2382	0.0945	0.0117
Complement C5b-C6 complex	1.29	0.2554	0.1014	0.0118
Tumor necrosis factor ligand superfamily member 14	0.77	-0.259	0.1028	0.0118
Ras-related C3 botulinum toxin substrate 1	0.81	-0.2151	0.0855	0.0119
Histone acetyltransferase type B catalytic subunit	0.74	-0.2998	0.1194	0.0121
Complement factor H	1.38	0.3218	0.1284	0.0122
Mitogen-activated protein kinase 14	0.78	-0.2455	0.0982	0.0124
Mitogen-activated protein kinase 3	0.8	-0.2254	0.0905	0.0127
Low-density lipoprotein receptor-related protein 1, soluble	0.63	-0.4591	0.1845	0.0128
Cell adhesion molecule-related/down-regulated by oncogenes	0.79	-0.2363	0.0951	0.0129
Annexin A2	0.79	-0.2337	0.0941	0.013
Histidine-rich glycoprotein	0.77	-0.2576	0.1038	0.0131
Abelson tyrosine-protein kinase 2	1.22	0.195	0.0788	0.0133
Epidermal growth factor	0.78	-0.2484	0.1003	0.0133
Vacuolar protein sorting-associated protein VTA1 homolog	0.8	-0.2239	0.0906	0.0134
Kallikrein-14	1.46	0.3785	0.1530	0.0134
VPS10 domain-containing receptor SorCS2	0.78	-0.2465	0.0997	0.0134
Neutrophil-activating peptide 2	0.79	-0.2318	0.0938	0.0135
WAP, Kazal, immunoglobulin, Kunitz and NTR domain-containing protein 2	0.79	-0.241	0.0976	0.0135
Cystatin-F	1.25	0.2207	0.0899	0.0141
Thrombospondin-1	0.81	-0.2169	0.0884	0.0141
Phospholipase A2	0.71	-0.3426	0.1399	0.0143
Thrombospondin-4	1.29	0.256	0.1046	0.0144
Tyrosine-protein kinase Lyn	0.8	-0.2216	0.0907	0.0145
CD97 antigen	1.31	0.2672	0.1095	0.0146
Fibroblast growth factor 17	1.17	0.1609	0.0660	0.0148
Gro-beta/gamma	0.8	-0.2244	0.0921	0.0148
Interleukin-3	0.8	-0.2172	0.0891	0.0148
Homeobox protein NANOG	1.17	0.1592	0.0655	0.015
Fructose-bisphosphate aldolase A	0.8	-0.2221	0.0914	0.0151
Ficolin-2	1.2	0.1797	0.0740	0.0152
Junctional adhesion molecule B	0.78	-0.2546	0.1049	0.0153
Peptidyl-prolyl cis-trans isomerase E	0.8	-0.2261	0.0934	0.0155
Calcium/calmodulin-dependent protein kinase type II subunit alpha	0.79	-0.2398	0.0992	0.0156
Bcl-2-like protein 1	0.81	-0.2106	0.0875	0.0161
Protein kinase C alpha type	0.83	-0.1867	0.0777	0.0163
Transforming growth factor beta receptor type 3	0.77	-0.2592	0.1079	0.0163
Tumor necrosis factor receptor superfamily member 1B	1.32	0.2783	0.1158	0.0163
Lysozyme C	1.29	0.2559	0.1066	0.0164
Desert hedgehog protein N-product	0.77	-0.26	0.1087	0.0168
Tyrosine-protein kinase Lyn, isoform B	0.82	-0.1967	0.0823	0.0169
Neural cell adhesion molecule 1, 120 kDa isoform	0.81	-0.2137	0.0896	0.0171
BH3-interacting domain death agonist	0.78	-0.252	0.1059	0.0173
Glycogen synthase kinase-3 alpha/beta	0.81	-0.2151	0.0903	0.0173
Carbohydrate sulfotransferase 2	1.19	0.1718	0.0723	0.0175
Programmed cell death 1 ligand 2	0.81	-0.2103	0.0886	0.0176
Alpha-synuclein	0.82	-0.1937	0.0817	0.0177
Aflatoxin B1 aldehyde reductase member 2	0.81	-0.2148	0.0907	0.0178
SLAM family member 7	1.25	0.2264	0.0957	0.0181
Delta-like protein 4	0.69	-0.377	0.1596	0.0182
MAP kinase-activated protein kinase 3	0.79	-0.2354	0.0997	0.0182
Cytochrome P450 3A4	0.81	-0.2169	0.0919	0.0183
Lymphotoxin-alpha	1.18	0.1616	0.0688	0.0188
Fatty acid-binding protein, epidermal	1.19	0.1715	0.0731	0.0189
Matrilysin	1.34	0.295	0.1261	0.0193
SPARC	0.81	-0.215	0.0919	0.0193
Tyrosine-protein kinase CSK	0.8	-0.2172	0.0929	0.0194
Protein S100-A12	1.19	0.1772	0.0765	0.0205
Cathepsin D	1.24	0.2141	0.0926	0.0208
Galectin-7	0.76	-0.2691	0.1165	0.0209
Protein E7_HPV18	1.18	0.1632	0.0709	0.0214
Kunitz-type protease inhibitor 2	0.81	-0.2158	0.0938	0.0214
von Willebrand factor	1.35	0.2974	0.1294	0.0216
PolyUbiquitin K63-linked	1.24	0.213	0.0928	0.0217
Baculoviral IAP repeat-containing protein 7 Isoform beta	1.22	0.2018	0.0880	0.0218
Vascular cell adhesion protein 1	1.26	0.2298	0.1002	0.0218
Platelet factor 4	0.81	-0.2069	0.0903	0.0219
Alpha-2-antiplasmin	0.79	-0.2308	0.1008	0.0221
Methionine aminopeptidase 1	0.81	-0.21	0.0930	0.0239
Phosphoglycerate kinase 1	0.79	-0.2327	0.1031	0.0239
S-phase kinase-associated protein 1	0.78	-0.2527	0.1118	0.0239
C3a anaphylatoxin	1.25	0.2249	0.0999	0.0243
Granulins	1.31	0.2702	0.1201	0.0245
Tropomyosin alpha-4 chain	0.81	-0.2064	0.0918	0.0246
1-phosphatidylinositol 4,5-bisphosphate phosphodiesterase gamma-1	1.21	0.1922	0.0856	0.0247
Cadherin-2	1.22	0.1981	0.0884	0.025
Sphingosine kinase 2	1.16	0.1491	0.0665	0.0251
Tyrosine-protein kinase ABL1	1.23	0.2094	0.0936	0.0254
3-phosphoinositide-dependent protein kinase 1	0.8	-0.2231	0.0999	0.0254
Kallikrein-12	1.34	0.295	0.1322	0.0256
Heterogeneous nuclear ribonucleoprotein A/B	0.78	-0.2496	0.1120	0.0258
E-selectin	1.27	0.2391	0.1073	0.0258
Phosphatidylethanolamine-binding protein 1	0.82	-0.1948	0.0876	0.0261
Tyrosine-protein kinase Fer	0.8	-0.2248	0.1011	0.0262
Fibroblast growth factor 16	0.81	-0.2144	0.0965	0.0262
NT-3 growth factor receptor	0.81	-0.2079	0.0937	0.0265
Lymphocyte antigen 86	0.84	-0.1686	0.0760	0.0266
Calcium/calmodulin-dependent protein kinase kinase 1	0.78	-0.252	0.1138	0.0267
Extracellular matrix protein 1	0.77	-0.2556	0.1153	0.0267
Complement C5	1.21	0.1896	0.0856	0.0268
Nucleoside diphosphate kinase B	0.85	-0.1621	0.0734	0.0272
Transforming growth factor-beta-induced protein ig-h3	1.27	0.2369	0.1073	0.0273
Mitochondrial glutamate carrier 2	1.26	0.2316	0.1049	0.0273
Tumor necrosis factor receptor superfamily member 18	0.78	-0.2431	0.1102	0.0273
Mast/stem cell growth factor receptor Kit	0.84	-0.172	0.0784	0.0282
Testican-1	0.82	-0.2016	0.0918	0.0282
Ephrin type-B receptor 6	0.79	-0.2368	0.1080	0.0283
D-dimer	1.28	0.249	0.1136	0.0284
Nascent polypeptide-associated complex subunit alpha	0.82	-0.2031	0.0926	0.0284
Sorting nexin-4	0.82	-0.2004	0.0917	0.0288
Mothers against decapentaplegic homolog 2	0.81	-0.2119	0.0972	0.0292
Lactoperoxidase	1.24	0.2165	0.0994	0.0294
Transgelin-2	0.8	-0.2206	0.1013	0.0294
Leukotriene A-4 hydrolase	1.22	0.2015	0.0925	0.0295
Serum amyloid A-1 protein	1.22	0.1974	0.0910	0.03
Protein kinase C beta type (splice variant beta-II)	0.81	-0.2146	0.0989	0.0301
Platelet-derived growth factor subunit A	0.83	-0.1903	0.0881	0.0309
Annexin A6	0.83	-0.1851	0.0859	0.0311
3-hydroxyanthranilate 3,4-dioxygenase	0.81	-0.2081	0.0966	0.0313
Eukaryotic translation initiation factor 4H	0.85	-0.1647	0.0768	0.0318
Platelet glycoprotein Ib alpha chain	0.79	-0.2325	0.1084	0.0319
Myeloblastin	1.22	0.2013	0.0939	0.0321
40S ribosomal protein SA	0.8	-0.2183	0.1020	0.0324
Aspartate aminotransferase, cytoplasmic	1.25	0.2248	0.1052	0.0326
Angiopoietin-related protein 4	1.24	0.215	0.1007	0.0328
Tyrosine-protein kinase Fyn	0.82	-0.1981	0.0929	0.033
Cytosolic non-specific dipeptidase	0.81	-0.2111	0.0992	0.0333
Trefoil factor 3	1.19	0.1724	0.0810	0.0334
Insulin-degrading enzyme	0.78	-0.2547	0.1201	0.034
Cytokine receptor common subunit gamma	0.81	-0.2146	0.1012	0.034
14-3-3 protein zeta/delta	0.82	-0.2016	0.0952	0.0342
Stress-induced-phosphoprotein 1	0.83	-0.1893	0.0895	0.0343
Alpha-L-iduronidase	1.22	0.1957	0.0925	0.0344
Hepatitis A virus cellular receptor 2	1.28	0.2445	0.1156	0.0344
Tumor necrosis factor ligand superfamily member 9	0.76	-0.2707	0.1282	0.0347
Sialic acid-binding Ig-like lectin 6	1.17	0.1553	0.0735	0.0347
GDNF family receptor alpha-1	1.12	0.1138	0.0541	0.0356
GTP-binding nuclear protein Ran	0.83	-0.1832	0.0874	0.036
Endothelial cell-selective adhesion molecule	0.8	-0.2284	0.1098	0.0375
Tumor necrosis factor	1.13	0.1231	0.0592	0.0375
Proteasome subunit alpha type-6	0.8	-0.2248	0.1088	0.0388
Aminoacylase-1	1.23	0.2109	0.1023	0.0392
Insulin-like growth factor-binding protein 4	1.22	0.1969	0.0956	0.0395
C-C motif chemokine 18	1.25	0.225	0.1094	0.0398
Limbic system-associated membrane protein	0.76	-0.2722	0.1325	0.0399
Noggin	0.81	-0.2133	0.1040	0.0402
Dual specificity tyrosine-phosphorylation-regulated kinase 3	1.15	0.1396	0.0681	0.0404
Cystatin-SA	0.85	-0.163	0.0796	0.0405
Cell adhesion molecule 3	0.74	-0.3041	0.1485	0.0406
Cathepsin Z	1.21	0.1935	0.0945	0.0407
Serine/threonine-protein kinase PAK 3	1.16	0.1454	0.0710	0.0407
Heat shock protein beta-1	0.83	-0.1815	0.0888	0.0411
Neurexophilin-1	1.25	0.2242	0.1103	0.042
Interleukin-37	1.2	0.1783	0.0878	0.0423
Interleukin-13 receptor subunit alpha-1	1.2	0.1819	0.0899	0.0431
Complement component C7	1.23	0.2107	0.1045	0.0437
Mitogen-activated protein kinase 1	0.83	-0.1868	0.0928	0.0441
Complement decay-accelerating factor	0.81	-0.2138	0.1063	0.0442
Secreted frizzled-related protein 1	1.23	0.2062	0.1025	0.0442
OX-2 membrane glycoprotein	0.78	-0.2481	0.1234	0.0444
Cerebral dopamine neurotrophic factor	0.82	-0.2027	0.1011	0.045
Proteasome activator complex subunit 3	0.79	-0.2383	0.1189	0.045
Cytoskeleton-associated protein 2	1.21	0.1907	0.0952	0.0451
Fibrinogen	1.18	0.1676	0.0837	0.0452
Glycerol-3-phosphate dehydrogenase [NAD(+)], cytoplasmic	1.2	0.1854	0.0927	0.0456
Inhibitor of growth protein 1	0.82	-0.1947	0.0974	0.0456
MAP kinase-activated protein kinase 2	0.83	-0.187	0.0936	0.0457
Alpha-2-macroglobulin	1.23	0.2072	0.1046	0.0476
Amphiregulin	0.82	-0.1998	0.1009	0.0477
Secreted and transmembrane protein 1	1.19	0.1718	0.0868	0.0477
Bcl2-associated agonist of cell death	0.82	-0.1954	0.0988	0.048
Basigin	1.28	0.2465	0.1249	0.0484
Tumor necrosis factor receptor superfamily member 9	0.83	-0.1824	0.0926	0.0488
Cadherin-1	1.24	0.2115	0.1074	0.0489
Teratocarcinoma-derived growth factor 1	1.23	0.2091	0.1062	0.0489
Angiopoietin-1	0.82	-0.1999	0.1015	0.049
C-C motif chemokine 2	1.22	0.2029	0.1032	0.0493
Pyridoxal kinase	0.73	-0.3092	0.1575	0.0496
SH2 domain-containing protein 1A	1.24	0.2186	0.1113	0.0496
Interleukin-23 receptor	0.79	-0.2382	0.1214	0.0497
Contactin-5	0.7	-0.3549	0.1815	0.0505
A disintegrin and metalloproteinase with thrombospondin motifs 4	0.87	-0.1412	0.0723	0.0508
cGMP-dependent 3',5'-cyclic phosphodiesterase	1.18	0.1697	0.0869	0.0508
Tissue factor pathway inhibitor	1.35	0.3008	0.1546	0.0516
Histone deacetylase 8	0.75	-0.2883	0.1483	0.0518
Dickkopf-like protein 1	1.22	0.1976	0.1017	0.052
Ribosome maturation protein SBDS	0.83	-0.1828	0.0941	0.0521
Aurora kinase B	1.13	0.1243	0.0640	0.0522
Alpha-2-HS-glycoprotein	0.8	-0.2265	0.1168	0.0526
C-C motif chemokine 3	1.23	0.2047	0.1058	0.053
C-C motif chemokine 22	1.27	0.236	0.1220	0.0531
Repulsive guidance molecule A	0.84	-0.1734	0.0897	0.0532
Thyroglobulin	1.14	0.1335	0.0691	0.0534
MAP kinase-activated protein kinase 5	0.79	-0.2387	0.1239	0.0542
Interferon lambda-2	1.2	0.1805	0.0940	0.0549
Insulin-like growth factor-binding protein 6	0.78	-0.2423	0.1263	0.0549
Leucine-rich repeat transmembrane protein FLRT1	0.82	-0.2036	0.1069	0.0567
Protein kinase C delta type	0.82	-0.2033	0.1067	0.0567
Epiregulin	0.77	-0.2585	0.1362	0.0577
Tartrate-resistant acid phosphatase type 5	1.26	0.2294	0.1211	0.0582
Tumor necrosis factor receptor superfamily member 6B	1.16	0.1518	0.0802	0.0583
Proteasome activator complex subunit 1	0.82	-0.1959	0.1035	0.0583
ADP-ribosyl cyclase/cyclic ADP-ribose hydrolase 2	0.85	-0.1633	0.0863	0.0584
Histidine triad nucleotide-binding protein 1	0.8	-0.2226	0.1177	0.0586
PolyUbiquitin K48-linked	1.18	0.1685	0.0892	0.0588
Inhibin beta A chain	1.24	0.2173	0.1154	0.0596
High mobility group protein B1	0.82	-0.1955	0.1039	0.0598
Tumor necrosis factor receptor superfamily member 27	1.16	0.1445	0.0768	0.0598
Platelet-activating factor acetylhydrolase	0.8	-0.2258	0.1200	0.0599
Antileukoproteinase	1.18	0.165	0.0878	0.0601
Chitinase-3-like protein 1	1.23	0.204	0.1085	0.0601
Casein kinase II 2-alpha':2-beta heterotetramer	0.82	-0.1992	0.1062	0.0606
Neurexin-1-beta	0.68	-0.3866	0.2061	0.0606
Cystatin-M	0.81	-0.2085	0.1112	0.0609
Elongation factor 1-beta	0.81	-0.2123	0.1134	0.0612
Roundabout homolog 3	1.21	0.1943	0.1038	0.0613
Tyrosine-protein kinase ZAP-70	1.31	0.2669	0.1426	0.0613
Opioid-binding protein/cell adhesion molecule	1.24	0.2141	0.1145	0.0615
Heat shock protein HSP 90-alpha/beta	0.83	-0.1847	0.0989	0.0619
Granzyme B	1.2	0.1832	0.0984	0.0626
Synaptosomal-associated protein 25	1.17	0.16	0.0861	0.063
cAMP-regulated phosphoprotein 19	0.83	-0.1835	0.0988	0.0634
Apolipoprotein E (isoform E4)	0.81	-0.2075	0.1123	0.0646
Transforming growth factor beta-3	1.12	0.113	0.0613	0.0651
Protein amnionless	1.17	0.1533	0.0832	0.0653
Galactoside 3(4)-L-fucosyltransferase	1.25	0.227	0.1231	0.0653
Glycylpeptide N-tetradecanoyltransferase 1	0.83	-0.1866	0.1012	0.0653
Alcohol dehydrogenase [NADP(+)]	0.85	-0.1636	0.0889	0.0656
Tumor necrosis factor receptor superfamily member 13C	0.78	-0.249	0.1353	0.0658
Leucine-rich repeat transmembrane neuronal protein 1	1.19	0.1741	0.0946	0.0658
3-hydroxyisobutyrate dehydrogenase, mitochondrial	1.19	0.1706	0.0930	0.0666
N-acetyl-D-glucosamine kinase	0.82	-0.1959	0.1070	0.0671
Cyclin-dependent kinase 8:Cyclin-C complex	0.79	-0.2348	0.1286	0.0678
Neuropilin-1	0.83	-0.1859	0.1019	0.0681
Calpain I	0.85	-0.159	0.0873	0.0686
Plasma protease C1 inhibitor	1.17	0.1595	0.0876	0.0687
Calcium/calmodulin-dependent protein kinase type II subunit delta	0.83	-0.184	0.1010	0.0687
Scavenger receptor cysteine-rich type 1 protein M130	1.2	0.1824	0.1006	0.0699
Tumor necrosis factor receptor superfamily member 21	0.82	-0.2043	0.1130	0.0705
SLIT and NTRK-like protein 1	0.73	-0.3203	0.1777	0.0714
Beta-2-microglobulin	1.25	0.2261	0.1255	0.0715
14-3-3 protein family	0.82	-0.2004	0.1115	0.0723
Lysosomal protective protein	1.18	0.1649	0.0921	0.0732
Hsp90 co-chaperone Cdc37	0.83	-0.1876	0.1047	0.0732
C-C motif chemokine 3-like 1	1.21	0.1881	0.1051	0.0735
Tumor necrosis factor receptor superfamily member 1A	1.21	0.1919	0.1074	0.0741
Interleukin-5	1.15	0.1385	0.0776	0.0742
Cryptic protein	0.83	-0.1919	0.1076	0.0745
Interferon lambda-1	0.78	-0.2492	0.1401	0.0752
Beta-endorphin	0.8	-0.221	0.1251	0.0773
Tyrosine-protein kinase Yes	0.84	-0.1702	0.0965	0.0778
Protein disulfide-isomerase A3	0.84	-0.1736	0.0985	0.078
Alpha-enolase	0.84	-0.1748	0.0994	0.0786
Protein S100-A6	0.83	-0.1846	0.1049	0.0786
Calcineurin subunit B type 1	1.24	0.2138	0.1216	0.0788
Ephrin type-A receptor 1	0.87	-0.141	0.0804	0.0795
Ck-beta-8-1	1.2	0.1845	0.1053	0.0798
Neurexin-3-beta	0.78	-0.2505	0.1433	0.0804
Prothrombin	0.81	-0.2046	0.1170	0.0804
Inosine-5'-monophosphate dehydrogenase 2	0.83	-0.1913	0.1097	0.0812
Delta-like protein 1	1.15	0.1398	0.0804	0.0819
Cytokine receptor-like factor 2	0.76	-0.2783	0.1600	0.082
Bone morphogenetic protein 10	1.19	0.1725	0.0992	0.0822
Macrophage-capping protein	1.18	0.1647	0.0948	0.0823
Histone-lysine N-methyltransferase EHMT2	0.81	-0.2161	0.1243	0.0823
Apolipoprotein D	1.34	0.2917	0.1680	0.0825
SPARC-related modular calcium-binding protein 1	1.19	0.1751	0.1009	0.0825
Pulmonary surfactant-associated protein D	0.83	-0.184	0.1061	0.0827
Cadherin-5	0.84	-0.1794	0.1035	0.0831
Lactadherin	1.22	0.1948	0.1124	0.0831
Epidermal growth factor receptor	0.83	-0.1836	0.1060	0.0833
Calcium/calmodulin-dependent protein kinase type 1D	1.15	0.1362	0.0789	0.0843
Adhesion G-protein coupled receptor G5	0.78	-0.2492	0.1445	0.0847
Superoxide dismutase [Cu-Zn]	0.8	-0.2229	0.1295	0.0852
Persephin	1.13	0.1246	0.0725	0.0859
Tissue Factor	1.17	0.16	0.0932	0.0859
Kallikrein-6	1.24	0.2135	0.1246	0.0865
Interleukin-16	1.14	0.1273	0.0744	0.087
HERV-H LTR-associating protein 2	0.79	-0.233	0.1362	0.0871
UMP-CMP kinase	1.2	0.1839	0.1077	0.0877
L-Selectin	0.84	-0.1685	0.0988	0.0882
Eukaryotic translation initiation factor 4E-binding protein 2	0.85	-0.1609	0.0945	0.0886
Mothers against decapentaplegic homolog 3	0.84	-0.1796	0.1056	0.0891
Carbonic anhydrase 3	1.17	0.1607	0.0945	0.0892
Scavenger receptor class F member 1	0.83	-0.1805	0.1063	0.0894
Low-density lipoprotein receptor-related protein 8	0.81	-0.2116	0.1247	0.0897
C-C motif chemokine 5	0.86	-0.1502	0.0885	0.0897
Growth/differentiation factor 9	0.84	-0.1704	0.1004	0.0898
Complement C4b	1.18	0.1627	0.0959	0.0899
Amyloid beta A4 protein	0.85	-0.1584	0.0936	0.0907
Kremen protein 2	0.82	-0.1933	0.1145	0.0913
Pyridoxal phosphate phosphatase	0.83	-0.1876	0.1115	0.0925
Proprotein convertase subtilisin/kexin type 9	1.17	0.1572	0.0935	0.0927
Interleukin-6 receptor subunit alpha	1.2	0.1797	0.1071	0.0933
Alpha-1-antichymotrypsin	1.18	0.1689	0.1007	0.0935
Dual specificity mitogen-activated protein kinase kinase 4	0.83	-0.1804	0.1080	0.0948
Methionine aminopeptidase 2	0.86	-0.1503	0.0903	0.0959
Cytoplasmic protein NCK1	0.83	-0.1912	0.1148	0.096
Ephrin-B2	0.87	-0.1364	0.0822	0.0968
Dermatopontin	1.16	0.1448	0.0872	0.0969
NAD-dependent protein deacetylase sirtuin-2	1.16	0.1463	0.0881	0.0969
Casein kinase II subunit alpha	0.8	-0.2201	0.1326	0.0971
Cytotoxic T-lymphocyte protein 4	1.19	0.1709	0.1034	0.0984
Plasma serine protease inhibitor	0.85	-0.1656	0.1002	0.0984
C-X-C motif chemokine 6	0.83	-0.1841	0.1115	0.0988
CD209 antigen	0.85	-0.1645	0.0997	0.0989
Eukaryotic translation initiation factor 5A-1	0.86	-0.1521	0.0923	0.0993
Ubiquitin+1, truncated mutation for UbB	0.85	-0.1669	0.1019	0.101
Adhesion G protein-coupled receptor E2	0.84	-0.1802	0.1103	0.102
Growth-regulated alpha protein	0.84	-0.1688	0.1031	0.102
Galectin-10	0.83	-0.1828	0.1117	0.102
Phosphoglucomutase-1	1.22	0.1995	0.1221	0.102
Tropomyosin beta chain	1.2	0.1842	0.1127	0.102
Fibronectin Fragment 4	1.22	0.1953	0.1201	0.104
Leukocyte surface antigen CD47	0.77	-0.2555	0.1574	0.105
DNA repair protein RAD51 homolog 1	1.12	0.1122	0.0692	0.105
Trypsin-1	0.81	-0.2097	0.1293	0.105
Interleukin-3 receptor subunit alpha	0.84	-0.1738	0.1076	0.106
Osteomodulin	0.84	-0.1761	0.1088	0.106
Heparan-sulfate 6-O-sulfotransferase 1	1.19	0.1704	0.1056	0.107
C-C motif chemokine 23	1.17	0.1599	0.0991	0.107
Ephrin type-B receptor 4	1.19	0.1716	0.1069	0.108
Secretin	0.82	-0.1953	0.1214	0.108
Interleukin-17D	1.14	0.1287	0.0804	0.109
Neurogenic locus notch homolog protein 3	0.81	-0.2164	0.1349	0.109
Mammaglobin-B	0.89	-0.1148	0.0720	0.111
Protein Z-dependent protease inhibitor	1.19	0.1702	0.1069	0.111
Transforming growth factor beta-1	0.84	-0.1715	0.1077	0.111
Brother of CDO	0.85	-0.1626	0.1023	0.112
Cathepsin E	1.17	0.158	0.0994	0.112
Endothelial monocyte-activating polypeptide 2	1.15	0.1365	0.0860	0.113
Sclerostin	1.18	0.1681	0.1059	0.113
Amphoterin-induced protein 2	1.16	0.1463	0.0925	0.114
Complement C3	1.16	0.1498	0.0947	0.114
Galectin-3	1.18	0.1665	0.1055	0.114
Granzyme H	1.19	0.1775	0.1122	0.114
Epidermal growth factor receptor substrate 15-like 1	0.8	-0.217	0.1378	0.115
Lithostathine-1-alpha	0.83	-0.1913	0.1214	0.115
Fibroblast growth factor 20	1.23	0.2049	0.1304	0.116
Myeloid cell surface antigen CD33	1.17	0.1571	0.1000	0.116
Apolipoprotein E (isoform E3)	0.86	-0.1457	0.0929	0.117
14-3-3 protein theta	1.12	0.1114	0.0713	0.118
3-hydroxyacyl-CoA dehydrogenase type-2	0.84	-0.1703	0.1089	0.118
Fms-related tyrosine kinase 3 ligand	0.84	-0.1747	0.1117	0.118
Insulin-like growth factor I	0.84	-0.1711	0.1095	0.118
Junctional adhesion molecule C	0.84	-0.175	0.1118	0.118
E3 ubiquitin-protein ligase RNF43	1.11	0.1054	0.0673	0.118
Olfactomedin-4	1.23	0.2055	0.1319	0.119
Toll-like receptor 4	1.19	0.1724	0.1105	0.119
Natural killer cell receptor 2B4	0.83	-0.1915	0.1236	0.121
Tumor-associated calcium signal transducer 2	0.8	-0.2171	0.1402	0.121
15-hydroxyprostaglandin dehydrogenase [NAD(+)]	0.85	-0.1634	0.1052	0.121
Connective tissue growth factor	0.85	-0.1656	0.1076	0.124
Kallikrein-4	1.13	0.1227	0.0805	0.127
Kallikrein-5	1.17	0.1608	0.1053	0.127
Protein kinase C theta type	0.85	-0.1625	0.1064	0.127
Formimidoyltransferase-cyclodeaminase	0.87	-0.1418	0.0935	0.129
Creatine kinase B-type	1.16	0.1464	0.0966	0.13
Endostatin	1.22	0.1972	0.1303	0.13
Prolactin	1.16	0.1454	0.0961	0.13
Beta-Ala-His dipeptidase	0.86	-0.1542	0.1023	0.132
Somatostatin-28	0.79	-0.2369	0.1574	0.132
Advanced glycosylation end product-specific receptor, soluble	0.87	-0.1423	0.0945	0.132
Desmocollin-2	1.19	0.1739	0.1158	0.133
Kunitz-type protease inhibitor 1	0.86	-0.1466	0.0975	0.133
Histone acetyltransferase KAT6A	1.12	0.1128	0.0751	0.133
Peptidyl-prolyl cis-trans isomerase D	0.87	-0.1396	0.0928	0.133
Coagulation factor VII	0.85	-0.1616	0.1079	0.134
Chromogranin-A	0.86	-0.1492	0.0998	0.135
Tumor necrosis factor receptor superfamily member 4	0.89	-0.1129	0.0758	0.136
Macrophage colony-stimulating factor 1 receptor	1.19	0.1758	0.1183	0.137
C-C motif chemokine 28	0.85	-0.16	0.1080	0.138
Hepatocyte growth factor receptor	0.87	-0.1385	0.0933	0.138
Dual specificity mitogen-activated protein kinase kinase 2	0.85	-0.1649	0.1112	0.138
Transcription factor IIIB 90 kDa subunit	1.18	0.1695	0.1145	0.139
40S ribosomal protein S3	0.84	-0.1714	0.1157	0.139
Microtubule-associated protein tau	0.84	-0.1715	0.1158	0.139
Leucine-rich repeat serine/threonine-protein kinase 2	1.17	0.1588	0.1076	0.14
Serine/threonine-protein kinase MRCK beta	1.18	0.1648	0.1118	0.14
Platelet-derived growth factor C	1.15	0.1441	0.0977	0.14
C-type lectin domain family 4 member M	1.16	0.1486	0.1011	0.141
Low affinity immunoglobulin gamma Fc region receptor III-B	1.15	0.1393	0.0946	0.141
Baculoviral IAP repeat-containing protein 5	1.09	0.0848	0.0576	0.141
Apolipoprotein A-I	0.87	-0.1346	0.0917	0.142
Complement C2	1.19	0.1776	0.1213	0.143
Angiostatin	1.16	0.1468	0.1004	0.144
Caspase-2	0.87	-0.1396	0.0956	0.144
Protein SET	1.15	0.1413	0.0969	0.145
Semaphorin-6B	1.18	0.1639	0.1130	0.147
Wnt inhibitory factor 1	1.18	0.1673	0.1156	0.148
Protein S100-A9	1.13	0.1229	0.0856	0.151
Reticulon-4 receptor	1.17	0.1557	0.1087	0.152
Neurogenic locus notch homolog protein 1	0.91	-0.0991	0.0692	0.152
Vascular endothelial growth factor C	0.86	-0.1522	0.1061	0.152
Interleukin-20	1.14	0.1284	0.0900	0.154
E3 ubiquitin-protein ligase CHIP	0.86	-0.1553	0.1092	0.155
Interleukin-18 receptor accessory protein	1.17	0.1561	0.1097	0.155
Apolipoprotein E	0.86	-0.1517	0.1070	0.156
P-selectin	0.87	-0.1431	0.1010	0.156
Hemojuvelin	0.84	-0.1777	0.1252	0.156
FACT complex subunit SSRP1	1.16	0.1504	0.1059	0.156
Bone morphogenetic protein receptor type-1A	0.79	-0.2404	0.1698	0.157
Interleukin-17 receptor C	1.14	0.1327	0.0937	0.157
Interleukin-17 receptor A	0.88	-0.1255	0.0890	0.158
Sialic acid-binding Ig-like lectin 14	1.24	0.2157	0.1526	0.158
Endothelin-converting enzyme 1	1.2	0.1794	0.1275	0.159
40S ribosomal protein S7	0.86	-0.1518	0.1079	0.159
CD40 ligand	0.83	-0.1805	0.1286	0.16
Fetuin-B	1.14	0.1286	0.0915	0.16
Lipopolysaccharide-binding protein	1.19	0.1714	0.1219	0.16
Lymphotoxin alpha1:beta2	0.85	-0.166	0.1182	0.16
Agouti-related protein	1.19	0.1736	0.1239	0.161
Casein kinase II 2-alpha:2-beta heterotetramer	0.87	-0.1401	0.1002	0.162
Fibroblast growth factor 7	0.87	-0.1348	0.0963	0.162
Interleukin-22 receptor subunit alpha-1	1.18	0.1639	0.1174	0.163
Signal transducer and activator of transcription 6	0.84	-0.1765	0.1264	0.163
Angiotensin-converting enzyme 2	0.85	-0.1631	0.1176	0.165
Hexokinase-1	1.12	0.1136	0.0820	0.166
Ectonucleotide pyrophosphatase/phosphodiesterase family member 7	1.15	0.1387	0.1003	0.167
Death-associated protein kinase 2	0.86	-0.155	0.1123	0.168
GTPase KRas	1.15	0.141	0.1023	0.168
Peroxiredoxin-1	0.86	-0.1472	0.1071	0.169
Serotransferrin	0.86	-0.1523	0.1108	0.169
Fibroblast growth factor 5	0.87	-0.1378	0.1006	0.171
DnaJ homolog subfamily B member 1	0.85	-0.1605	0.1171	0.171
Serine/threonine-protein kinase PAK 7	0.87	-0.1374	0.1004	0.171
NKG2-D type II integral membrane protein	0.9	-0.1084	0.0797	0.174
Secreted frizzled-related protein 3	1.15	0.1429	0.1052	0.174
Carboxypeptidase E	0.89	-0.1123	0.0828	0.175
Matrilin-2	0.87	-0.1357	0.1002	0.176
Transcription factor AP-1	0.9	-0.102	0.0756	0.177
PILR alpha-associated neural protein	0.88	-0.1314	0.0975	0.178
Bcl-2-related protein A1	0.81	-0.2143	0.1600	0.18
Fibroblast growth factor 8 isoform A	0.8	-0.2192	0.1638	0.181
Cystatin-C	1.21	0.1927	0.1447	0.183
NudC domain-containing protein 3	0.78	-0.2516	0.1894	0.184
Heterogeneous nuclear ribonucleoproteins A2/B1	0.86	-0.1461	0.1103	0.185
Kallikrein-7	0.86	-0.1495	0.1128	0.185
Cathepsin L2	0.88	-0.1241	0.0937	0.186
Hexokinase-2	0.87	-0.1337	0.1011	0.186
Insulin-like growth factor-binding protein 2	0.87	-0.1379	0.1042	0.186
Interleukin-34	1.12	0.1093	0.0826	0.186
Mannose-binding protein C	1.14	0.1326	0.1002	0.186
Coagulation factor IX	1.25	0.2237	0.1695	0.187
CD109 antigen	0.88	-0.132	0.1002	0.188
Tumor necrosis factor receptor superfamily member 10B	1.13	0.1266	0.0962	0.188
Thymidine kinase, cytosolic	1.08	0.0753	0.0573	0.189
Serine protease HTRA2, mitochondrial	0.89	-0.1118	0.0854	0.191
Killer cell immunoglobulin-like receptor 3DL2	0.89	-0.1122	0.0858	0.191
Interferon alpha-2	1.16	0.15	0.1151	0.192
Proprotein convertase subtilisin/kexin type 7	1.17	0.1549	0.1186	0.192
Hemoglobin	1.15	0.1437	0.1104	0.193
Tyrosine-protein phosphatase non-receptor type 11	0.88	-0.1243	0.0955	0.193
Azurocidin	0.82	-0.1955	0.1504	0.194
Neutrophil collagenase	0.85	-0.1631	0.1256	0.194
Neuregulin-4	0.85	-0.158	0.1219	0.195
Carbohydrate sulfotransferase 6	1.1	0.0972	0.0753	0.197
Atrial natriuretic factor	1.17	0.1557	0.1210	0.198
Asialoglycoprotein receptor 1	1.19	0.1775	0.1381	0.198
Complement factor H-related protein 5	1.13	0.1209	0.0940	0.198
Kallikrein-8	0.88	-0.1324	0.1028	0.198
Myosin-binding protein C, slow-type	1.14	0.1283	0.1003	0.201
Glia-derived nexin	0.87	-0.1434	0.1122	0.201
Interleukin-13	0.84	-0.1703	0.1337	0.203
Serine protease 27	1.12	0.1154	0.0906	0.203
alpha-Fetoprotein	0.84	-0.1699	0.1340	0.205
Signal transducer and activator of transcription 3	0.88	-0.1305	0.1031	0.205
Interleukin-36 alpha	1.14	0.1271	0.1005	0.206
Serine/threonine-protein kinase PAK 6	0.89	-0.1152	0.0912	0.206
Group IIE secretory phospholipase A2	1.16	0.1487	0.1179	0.207
Interleukin-2 receptor subunit alpha	1.12	0.1135	0.0899	0.207
Platelet-derived growth factor subunit B	0.89	-0.1111	0.0881	0.207
Vasoactive Intestinal Peptide	0.79	-0.2298	0.1823	0.207
Neural cell adhesion molecule L1-like protein	0.88	-0.1287	0.1025	0.209
CD70 antigen	0.86	-0.1524	0.1216	0.21
Cadherin-6	1.11	0.1069	0.0855	0.211
CD5 antigen-like	1.12	0.1114	0.0891	0.211
Prostaglandin G/H synthase 2	0.87	-0.1435	0.1147	0.211
Follistatin-related protein 1	1.15	0.1365	0.1092	0.211
Tyrosine-protein phosphatase non-receptor type 6	0.88	-0.1286	0.1027	0.211
Thymic stromal lymphopoietin	0.86	-0.1476	0.1181	0.211
Adrenomedullin	0.87	-0.1358	0.1087	0.212
Lymphotactin	1.15	0.1363	0.1092	0.212
Interferon gamma receptor 1	0.82	-0.2	0.1606	0.213
Kin of IRRE-like protein 3	0.74	-0.3026	0.2430	0.213
Insulin-like growth factor-binding protein 1	0.88	-0.1276	0.1028	0.214
Leukemia inhibitory factor receptor	1.13	0.1198	0.0967	0.215
Biglycan	0.89	-0.1155	0.0934	0.216
Aggrecan core protein	0.84	-0.1689	0.1369	0.217
Vascular endothelial growth factor A, isoform 121	1.11	0.1054	0.0855	0.217
Fibroblast growth factor 10	0.85	-0.1576	0.1283	0.219
Transforming growth factor beta-2	1.1	0.0962	0.0782	0.219
Fibroblast growth factor 1	1.12	0.1116	0.0913	0.222
Dynactin subunit 2	1.14	0.1281	0.1049	0.222
Interleukin-6	1.14	0.1279	0.1048	0.222
Myeloperoxidase	1.12	0.1149	0.0940	0.222
E3 ubiquitin-protein ligase Mdm2	1.13	0.1214	0.0995	0.223
Membrane metallo-endopeptidase-like 1	0.85	-0.1617	0.1325	0.223
Chymase	0.84	-0.1761	0.1450	0.225
Tumor necrosis factor ligand superfamily member 6, soluble form	1.17	0.1551	0.1278	0.225
Thrombopoietin	0.9	-0.1014	0.0839	0.227
Heparin cofactor 2	1.17	0.1554	0.1290	0.228
ATP synthase subunit O, mitochondrial	0.87	-0.136	0.1133	0.23
Pescadillo homolog	0.86	-0.1528	0.1272	0.23
Heat shock protein HSP 90-beta	0.89	-0.1181	0.0988	0.232
Matrix metalloproteinase-9	1.13	0.1182	0.0989	0.232
Appetite-regulating hormone	0.85	-0.1578	0.1325	0.233
Killer cell immunoglobulin-like receptor 2DL4	1.09	0.0837	0.0702	0.233
Plasminogen activator inhibitor 1	1.13	0.1265	0.1060	0.233
R-spondin-4	1.12	0.109	0.0916	0.234
Spectrin alpha chain, non-erythrocytic 1	0.83	-0.183	0.1547	0.237
Ubiquitin-conjugating enzyme E2 L3	0.87	-0.1355	0.1145	0.237
Chorionic somatomammotropin hormone	0.85	-0.1586	0.1344	0.238
Parathyroid hormone	1.12	0.1126	0.0953	0.238
Immunoglobulin D	1.13	0.1247	0.1060	0.24
Muellerian-inhibiting factor	1.19	0.1733	0.1474	0.24
Bone morphogenetic protein 1	1.15	0.1408	0.1208	0.243
Interferon beta	0.91	-0.0948	0.0812	0.243
Low-density lipoprotein receptor-related protein 1B	0.91	-0.0893	0.0765	0.244
Heme oxygenase 2	0.86	-0.1492	0.1285	0.245
Tumor necrosis factor receptor superfamily member 11B	1.16	0.1493	0.1287	0.246
Fibroblast growth factor 9	1.15	0.14	0.1213	0.248
Kininogen-1	1.13	0.1216	0.1061	0.252
Inhibin beta A chain:Inhibin beta B chain heterodimer	1.1	0.0909	0.0796	0.253
Ephrin-A3	1.14	0.1296	0.1133	0.253
C-X-C motif chemokine 11	0.91	-0.0984	0.0862	0.254
Tumor necrosis factor receptor superfamily member 3	1.1	0.0943	0.0830	0.256
Tumor necrosis factor ligand superfamily member 12	0.79	-0.2348	0.2069	0.256
Ubiquitin-like protein ISG15	0.9	-0.11	0.0971	0.257
Tyrosine-protein kinase Fgr	0.88	-0.1225	0.1085	0.259
High affinity cGMP-specific 3',5'-cyclic phosphodiesterase 9A	1.13	0.1263	0.1119	0.259
Neutral ceramidase	0.89	-0.1217	0.1080	0.26
Interstitial collagenase	0.9	-0.1032	0.0916	0.26
Cardiotrophin-1	0.81	-0.2061	0.1832	0.261
Cyclin-dependent kinase 1:G2/mitotic-specific cyclin-B1 complex	0.88	-0.1282	0.1140	0.261
C-C motif chemokine 17	0.88	-0.1246	0.1109	0.261
Extracellular superoxide dismutase [Cu-Zn]	0.82	-0.2027	0.1806	0.262
Brain-specific serine protease 4	1.09	0.0872	0.0779	0.263
Cystatin-S	1.12	0.1132	0.1011	0.263
Aurora kinase A	0.91	-0.0959	0.0858	0.264
Ciliary neurotrophic factor receptor subunit alpha	0.9	-0.1069	0.0957	0.264
Copine-1	0.92	-0.084	0.0752	0.264
Serum paraoxonase/arylesterase 1	1.1	0.0959	0.0860	0.265
Stromelysin-1	0.89	-0.1214	0.1095	0.267
Peptide YY	1.14	0.1277	0.1152	0.268
Proto-oncogene tyrosine-protein kinase receptor Ret	1.12	0.1158	0.1045	0.268
N-acylethanolamine-hydrolyzing acid amidase	0.9	-0.1076	0.0974	0.269
Metalloproteinase inhibitor 2	0.86	-0.1492	0.1356	0.271
Artemin	1.1	0.0975	0.0889	0.273
Carbonic anhydrase 1	1.11	0.1064	0.0971	0.273
Dual 3',5'-cyclic-AMP and -GMP phosphodiesterase 11A	0.9	-0.1099	0.1003	0.273
Fibroblast growth factor 2	0.88	-0.1232	0.1129	0.275
Resistin	1.09	0.0854	0.0784	0.276
Interleukin-10	1.13	0.1264	0.1163	0.277
Tyrosine-protein kinase transmembrane receptor ROR1	0.89	-0.1197	0.1101	0.277
Interferon regulatory factor 1	0.89	-0.1134	0.1051	0.281
CD48 antigen	1.1	0.0982	0.0913	0.282
Tryptase beta-2	0.9	-0.1106	0.1028	0.282
AH receptor-interacting protein	0.89	-0.1148	0.1069	0.283
Complement component C1q receptor	0.9	-0.11	0.1027	0.284
CD226 antigen	0.81	-0.2121	0.1981	0.284
Glutathione S-transferase A3	1.11	0.1024	0.0957	0.284
Hepcidin	1.1	0.098	0.0915	0.284
Arginase-1	1.1	0.095	0.0888	0.285
Peroxisomal targeting signal 1 receptor	1.11	0.1031	0.0964	0.285
R-spondin-3	1.18	0.1688	0.1578	0.285
Troponin I, cardiac muscle	1.08	0.0748	0.0701	0.286
Properdin	0.91	-0.0927	0.0874	0.289
Serine/threonine-protein kinase WNK3	0.9	-0.1081	0.1020	0.289
Acid sphingomyelinase-like phosphodiesterase 3a	1.14	0.1274	0.1205	0.29
Chromobox protein homolog 5	1.13	0.1188	0.1123	0.29
Fibroblast growth factor 18	1.1	0.0986	0.0931	0.29
Macrophage-stimulating protein receptor	1.07	0.0705	0.0666	0.29
Neurotrophin-4	1.09	0.0818	0.0777	0.292
Tumor necrosis factor receptor superfamily member 6	0.9	-0.1021	0.0973	0.294
Interferon alpha-7	0.87	-0.1351	0.1291	0.295
Disintegrin and metalloproteinase domain-containing protein 12	1.12	0.1118	0.1073	0.297
Drebrin-like protein	0.89	-0.1122	0.1075	0.297
Prolyl endopeptidase FAP	0.89	-0.1192	0.1146	0.298
Enteropeptidase	1.08	0.0745	0.0717	0.299
MHC class I polypeptide-related sequence B	1.1	0.0955	0.0920	0.299
Protein jagged-1	1.08	0.0811	0.0782	0.3
Tumor necrosis factor receptor superfamily member 12A	1.1	0.0908	0.0878	0.301
Intercellular adhesion molecule 2	1.1	0.0925	0.0896	0.302
Alpha-1-antitrypsin	1.12	0.111	0.1078	0.303
Estradiol 17-beta-dehydrogenase 1	1.1	0.0961	0.0933	0.303
Pro-opiomelanocortin	0.87	-0.1369	0.1331	0.304
Plasmin	1.1	0.0975	0.0949	0.304
Importin subunit alpha-1	1.1	0.0969	0.0946	0.306
CD83 antigen	1.09	0.0846	0.0828	0.307
Prokineticin-1	1.15	0.1429	0.1401	0.308
C-type lectin domain family 7 member A	0.88	-0.1283	0.1261	0.309
Mitogen-activated protein kinase 9	0.89	-0.117	0.1149	0.309
C-X-C motif chemokine 5	0.86	-0.1454	0.1434	0.311
BDNF/NT-3 growth factors receptor	0.92	-0.0796	0.0786	0.311
Interleukin-27 receptor subunit alpha	1.11	0.1028	0.1019	0.313
Cysteine and glycine-rich protein 3	0.91	-0.0944	0.0942	0.316
Lymphocyte activation gene 3 protein	1.12	0.1091	0.1089	0.316
CD177 antigen	1.11	0.1007	0.1005	0.317
Proteasome subunit alpha type-1	0.88	-0.1324	0.1327	0.319
Follicle stimulating hormone	1.22	0.1959	0.1970	0.32
E3 ubiquitin-protein ligase ZNRF3	0.85	-0.1609	0.1619	0.32
Protein S100-A7	0.9	-0.1005	0.1015	0.322
Fibroblast growth factor 6	0.87	-0.1371	0.1395	0.326
C-C motif chemokine 26	1.1	0.0945	0.0968	0.329
Hepatoma-derived growth factor-related protein 2	1.1	0.0964	0.0989	0.329
Vitamin K-dependent protein S	0.87	-0.1354	0.1391	0.33
Complement factor D	1.09	0.09	0.0925	0.331
Immunoglobulin G	0.9	-0.1076	0.1110	0.332
Matrix metalloproteinase-17	1.07	0.0634	0.0654	0.332
Complement component 1 Q subcomponent-binding protein, mitochondrial	0.89	-0.1129	0.1167	0.334
Ephrin-A2	1.06	0.0581	0.0601	0.334
Neurotrophin-3	1.16	0.1444	0.1495	0.334
SHC-transforming protein 1	0.91	-0.0901	0.0935	0.335
SLAM family member 6	1.07	0.065	0.0676	0.336
Inosine-5'-monophosphate dehydrogenase 1	0.92	-0.0836	0.0871	0.337
C-C motif chemokine 19	1.1	0.0958	0.0998	0.337
Semaphorin-6A	1.1	0.0969	0.1010	0.338
Breast cancer anti-estrogen resistance protein 3	1.08	0.0741	0.0774	0.339
Ubiquitin carboxyl-terminal hydrolase 25	1.09	0.0816	0.0855	0.34
Annexin A5	0.85	-0.158	0.1658	0.341
Natural cytotoxicity triggering receptor 1	1.11	0.1041	0.1092	0.341
Arylsulfatase B	1.1	0.0993	0.1046	0.342
Cathepsin F	1.1	0.0952	0.1002	0.342
Tryptase gamma	1.1	0.0922	0.0970	0.342
Complement C1r subcomponent	1.11	0.1072	0.1130	0.343
Tumor necrosis factor ligand superfamily member 4	1.08	0.0768	0.0810	0.343
Interleukin-23	1.13	0.1198	0.1268	0.345
Growth/differentiation factor 11	1.09	0.0844	0.0895	0.346
Metalloproteinase inhibitor 3	0.92	-0.081	0.0864	0.348
Interleukin-22 receptor subunit alpha-2	1.12	0.1117	0.1193	0.349
CMRF35-like molecule 6	1.09	0.0868	0.0929	0.35
Tumor necrosis factor receptor superfamily member 19	0.9	-0.1081	0.1158	0.351
Glial cell line-derived neurotrophic factor	1.1	0.0958	0.1031	0.352
Pancreatic hormone	1.1	0.0912	0.0989	0.357
Galectin-2	0.9	-0.1049	0.1142	0.358
Hemopexin	1.1	0.0969	0.1064	0.362
T-lymphocyte activation antigen CD80	1.09	0.0849	0.0933	0.363
Erythropoietin receptor	0.89	-0.1171	0.1294	0.365
Ferritin	1.1	0.0977	0.1079	0.365
Histone H3.1	0.9	-0.1099	0.1212	0.365
Calreticulin	0.91	-0.0958	0.1062	0.367
Cadherin-12	0.87	-0.1348	0.1496	0.368
Tyrosine-protein phosphatase non-receptor type substrate 1	1.1	0.091	0.1010	0.368
Dual specificity mitogen-activated protein kinase kinase 3	0.91	-0.0918	0.1021	0.369
Fractalkine	1.1	0.0916	0.1023	0.371
Iduronate 2-sulfatase	0.93	-0.0715	0.0798	0.371
Corticosteroid-binding globulin	0.88	-0.1285	0.1442	0.373
Peptidyl-prolyl cis-trans isomerase A	0.95	-0.0477	0.0535	0.373
C-type mannose receptor 2	0.92	-0.0846	0.0953	0.375
Vascular endothelial growth factor D	1.08	0.074	0.0837	0.376
Carbonic anhydrase 4	1.08	0.0815	0.0928	0.38
gp41 C34 peptide, HIV	0.92	-0.0868	0.0993	0.382
Megakaryocyte-associated tyrosine-protein kinase	0.9	-0.1021	0.1169	0.382
Oxidized low-density lipoprotein receptor 1	1.09	0.0841	0.0961	0.382
Trypsin-2	1.09	0.0904	0.1034	0.382
Insulin-like growth factor 1 receptor	1.09	0.0843	0.0966	0.383
WNT1-inducible-signaling pathway protein 1	1.09	0.0901	0.1039	0.386
Tumor necrosis factor ligand superfamily member 8	1.08	0.0753	0.0870	0.387
Kallikrein-13	1.08	0.0787	0.0909	0.387
Interleukin-17A	1.08	0.078	0.0905	0.389
Cathepsin G	0.89	-0.1115	0.1301	0.391
Mitochondrial import inner membrane translocase subunit TIM14	0.93	-0.0772	0.0902	0.392
Corticotropin	0.9	-0.1104	0.1293	0.393
Complement component C6	1.13	0.1204	0.1409	0.393
Thrombopoietin Receptor	0.85	-0.1594	0.1867	0.393
Epidermal growth factor receptor variant III	0.93	-0.0778	0.0916	0.396
Brain natriuretic peptide 32	1.08	0.0736	0.0874	0.4
Serine/threonine-protein kinase receptor R3	0.91	-0.0923	0.1100	0.401
Collectin-11	1.08	0.0815	0.0977	0.404
CD63 antigen	0.95	-0.0488	0.0586	0.406
Leucine-rich repeats and immunoglobulin-like domains protein 3	0.93	-0.0727	0.0876	0.406
Histone H2A.z	1.08	0.074	0.0897	0.41
Integrin alpha-V: beta-5 complex	0.88	-0.1265	0.1540	0.411
Apolipoprotein L1	1.11	0.1005	0.1227	0.413
Glutathione S-transferase P	0.93	-0.0707	0.0865	0.414
Kelch-like ECH-associated protein 1	1.09	0.0853	0.1047	0.416
Protein kinase C iota type	0.92	-0.087	0.1075	0.418
GDNF family receptor alpha-2	0.92	-0.0876	0.1085	0.419
Low molecular weight phosphotyrosine protein phosphatase	0.92	-0.0791	0.0978	0.419
Betacellulin	0.88	-0.1315	0.1629	0.42
Interleukin-7	1.1	0.0913	0.1132	0.42
T-lymphocyte activation antigen CD86	1.09	0.0831	0.1033	0.421
Interleukin-10 receptor subunit alpha	1.08	0.0801	0.1003	0.424
Eukaryotic initiation factor 4A-III	0.88	-0.1324	0.1660	0.425
Ephrin type-B receptor 2	1.1	0.098	0.1233	0.427
Layilin	1.07	0.0673	0.0847	0.427
Alanine aminotransferase 1	0.9	-0.1014	0.1282	0.429
Immunoglobulin A	1.07	0.0662	0.0838	0.429
B-cell lymphoma 6 protein	0.92	-0.0802	0.1017	0.43
Histone H1.2	0.93	-0.0738	0.0937	0.431
Interleukin-27	0.93	-0.0701	0.0891	0.431
Stem Cell Growth Factor-beta	1.09	0.083	0.1054	0.431
Troponin I, fast skeletal muscle	1.09	0.0851	0.1082	0.431
Myc proto-oncogene protein	0.91	-0.0897	0.1150	0.435
MHC class I polypeptide-related sequence A	1.09	0.0843	0.1079	0.435
Carbonic anhydrase 9	0.93	-0.0751	0.0968	0.438
Interleukin-17 receptor B	1.09	0.0846	0.1092	0.438
Ras GTPase-activating protein 1	1.08	0.075	0.0970	0.439
Galectin-8	0.93	-0.0722	0.0937	0.441
C-type lectin domain family 4 member K	0.93	-0.0736	0.0958	0.442
Basal Cell Adhesion Molecule	1.07	0.0666	0.0869	0.443
Dipeptidyl peptidase 2	0.9	-0.1048	0.1366	0.443
Interleukin-17B	0.91	-0.0976	0.1288	0.449
Interleukin-4 receptor subunit alpha	0.93	-0.0738	0.0974	0.449
Choline/ethanolamine kinase	1.08	0.0785	0.1039	0.45
Protein NOV homolog	1.08	0.079	0.1049	0.451
Intercellular adhesion molecule 5	1.08	0.0776	0.1035	0.453
Trefoil factor 2	1.07	0.0709	0.0947	0.454
Interferon alpha/beta receptor 1	0.92	-0.0791	0.1060	0.455
Interferon gamma	0.93	-0.0712	0.0952	0.455
Fibroblast growth factor 12	1.1	0.0965	0.1296	0.456
Proliferating cell nuclear antigen	0.89	-0.1129	0.1514	0.456
Low-density lipoprotein receptor	0.92	-0.084	0.1132	0.458
Periostin	1.09	0.0847	0.1142	0.458
Stem cell growth factor-alpha	1.08	0.0792	0.1068	0.458
Trefoil factor 1	0.93	-0.0721	0.0977	0.46
Chordin-like protein 1	1.1	0.0908	0.1232	0.461
Membrane frizzled-related protein	0.89	-0.1112	0.1513	0.462
Histone H2B type 2-E	1.07	0.0642	0.0874	0.463
Integrin alpha-I: beta-1 complex	0.93	-0.0681	0.0928	0.463
Clusterin	0.93	-0.0741	0.1013	0.464
Interleukin-8	0.91	-0.0992	0.1355	0.464
cGMP-inhibited 3',5'-cyclic phosphodiesterase A	1.08	0.0765	0.1047	0.465
Netrin receptor UNC5C	0.92	-0.0883	0.1208	0.465
Vesicular integral-membrane protein VIP36	1.09	0.0828	0.1142	0.469
C-C motif chemokine 8	1.11	0.1037	0.1430	0.469
Osteopontin	0.94	-0.0621	0.0876	0.478
Ribosomal protein S6 kinase alpha-5	0.92	-0.0862	0.1215	0.478
A disintegrin and metalloproteinase with thrombospondin motifs 5	0.93	-0.0707	0.0999	0.479
Complement C3b	1.08	0.0808	0.1142	0.479
Neuroblastoma suppressor of tumorigenicity 1	0.88	-0.1232	0.1741	0.479
Cytokine receptor-like factor 1:Cardiotrophin-like cytokine factor 1 Complex	0.94	-0.0625	0.0884	0.48
Follistatin	0.9	-0.1057	0.1506	0.483
Low affinity immunoglobulin epsilon Fc receptor	0.93	-0.0733	0.1051	0.485
Retinoblastoma-associated protein	1.07	0.0658	0.0943	0.485
Insulin	0.95	-0.0496	0.0713	0.486
Bactericidal permeability-increasing protein	1.06	0.0611	0.0880	0.488
Neuregulin-1	0.93	-0.073	0.1051	0.488
Carbonic anhydrase-related protein 10	0.96	-0.045	0.0651	0.49
A disintegrin and metalloproteinase with thrombospondin motifs 1	0.93	-0.0756	0.1101	0.492
Nidogen-2	1.06	0.061	0.0889	0.493
Thyroid Stimulating Hormone	1.06	0.0571	0.0836	0.495
Matrilin-3	1.05	0.0465	0.0685	0.497
Glucocorticoid receptor	0.94	-0.0614	0.0905	0.498
Killer cell immunoglobulin-like receptor 3DS1	0.91	-0.0903	0.1333	0.498
Ectonucleoside triphosphate diphosphohydrolase 1	1.04	0.038	0.0562	0.499
NADPH--cytochrome P450 reductase	1.08	0.0757	0.1127	0.502
Endothelial cell-specific molecule 1	0.93	-0.073	0.1089	0.503
Transmembrane glycoprotein NMB	1.07	0.0685	0.1022	0.503
Tumor necrosis factor ligand superfamily member 18	1.06	0.0577	0.0862	0.503
NKG2D ligand 2	0.93	-0.0708	0.1056	0.503
Interleukin-4	0.92	-0.0805	0.1204	0.504
Serine/threonine-protein kinase TBK1	0.92	-0.0809	0.1215	0.505
Lysosome membrane protein 2	0.94	-0.0581	0.0874	0.506
Dual specificity mitogen-activated protein kinase kinase 1	1.16	0.1515	0.2278	0.506
Annexin A1	0.94	-0.0591	0.0891	0.507
Protein Rev_HV2BE	1.04	0.0409	0.0616	0.507
Carboxypeptidase B2	0.93	-0.0751	0.1131	0.507
Vascular endothelial growth factor receptor 3	1.07	0.0657	0.0990	0.507
Endoplasmic reticulum resident protein 29	1.08	0.0763	0.1159	0.51
Tyrosine-protein phosphatase non-receptor type 1	1.07	0.0685	0.1039	0.51
Platelet glycoprotein 4	0.93	-0.0719	0.1100	0.513
Carbonic anhydrase 2	0.91	-0.0923	0.1414	0.514
CD166 antigen	1.08	0.0733	0.1132	0.517
Chitotriosidase-1	1.07	0.0679	0.1052	0.519
A disintegrin and metalloproteinase with thrombospondin motifs 15	1.06	0.0604	0.0941	0.521
Tumor necrosis factor receptor superfamily member 10A	0.93	-0.0703	0.1098	0.522
Activin receptor type-1B	0.93	-0.0682	0.1070	0.524
Immunoglobulin M	1.06	0.0584	0.0917	0.524
Immunoglobulin superfamily containing leucine-rich repeat protein 2	0.94	-0.0629	0.0986	0.524
Ficolin-3	1.07	0.0664	0.1046	0.525
dCTP pyrophosphatase 1	0.94	-0.0568	0.0897	0.526
Creatine kinase M-type:Creatine kinase B-type heterodimer	1.08	0.0786	0.1248	0.529
Ephrin type-A receptor 10	0.84	-0.1729	0.2756	0.53
Coagulation Factor V	0.94	-0.0615	0.0981	0.531
Fibronectin Fragment 3	1.09	0.0837	0.1340	0.532
GRB2-related adapter protein 2	0.95	-0.0547	0.0876	0.532
Heterogeneous nuclear ribonucleoprotein Q	1.06	0.0596	0.0954	0.532
ICOS ligand	0.94	-0.0611	0.0983	0.534
Semaphorin-5A	1.07	0.0646	0.1039	0.534
Interleukin-17F	0.95	-0.0563	0.0908	0.535
Neuronal cell adhesion molecule	0.94	-0.0616	0.1001	0.538
Calcium-dependent phospholipase A2	0.94	-0.0579	0.0946	0.54
Interleukin-1 Receptor accessory protein	0.93	-0.0728	0.1188	0.54
Macrophage colony-stimulating factor 1	1.03	0.0322	0.0528	0.543
Dickkopf-related protein 3	0.94	-0.0603	0.0994	0.544
Ficolin-1	1.06	0.0538	0.0887	0.544
Glypican-6	0.95	-0.0531	0.0881	0.546
Caspase-10	1.07	0.0691	0.1151	0.548
Tyrosine-protein phosphatase non-receptor type 2	1.07	0.0637	0.1061	0.548
Proteasome subunit alpha type-2	1.05	0.0492	0.0823	0.55
B-cell receptor CD22	1.08	0.0808	0.1355	0.551
Immunoglobulin E	1.06	0.0595	0.0998	0.551
Sialoadhesin	1.05	0.0525	0.0883	0.553
14-3-3 protein sigma	0.93	-0.0707	0.1198	0.555
Protein lin-7 homolog B	1.17	0.1589	0.2698	0.556
Inducible T-cell costimulator	0.88	-0.1249	0.2143	0.56
Melanoma-derived growth regulatory protein	0.94	-0.0637	0.1096	0.561
Cell surface glycoprotein CD200 receptor 1	0.95	-0.0544	0.0941	0.563
Bone morphogenetic protein 6	0.95	-0.0563	0.0977	0.564
Growth hormone receptor	1.06	0.0542	0.0945	0.566
Syntaxin-1A	0.94	-0.0586	0.1028	0.568
Galectin-4	1.1	0.0951	0.1669	0.569
Angiopoietin-1 receptor, soluble	0.96	-0.044	0.0774	0.57
Acidic leucine-rich nuclear phosphoprotein 32 family member B	1.1	0.0977	0.1723	0.571
X-linked interleukin-1 receptor accessory protein-like 2	1.06	0.0598	0.1056	0.571
Cyclin-dependent kinase inhibitor 1B	0.94	-0.0566	0.1001	0.572
Mucin-1	1.07	0.0636	0.1130	0.573
Phosphatidylinositol 4,5-bisphosphate 3-kinase catalytic subunit gamma isoform	0.94	-0.0574	0.1018	0.573
Peroxiredoxin-5, mitochondrial	0.92	-0.0826	0.1486	0.578
Tumor necrosis factor-inducible gene 6 protein	0.95	-0.0558	0.1010	0.581
Cysteine-rich secretory protein 3	0.94	-0.0574	0.1046	0.583
Protein deglycase DJ-1	0.92	-0.0844	0.1549	0.586
NKG2D ligand 1	0.93	-0.0703	0.1296	0.588
Neutrophil elastase	0.94	-0.0617	0.1144	0.59
Leucine-rich repeat transmembrane protein FLRT3	1.05	0.0514	0.0955	0.591
Thyroid peroxidase	0.96	-0.0427	0.0798	0.592
Adiponectin	0.94	-0.0628	0.1178	0.594
Haptoglobin	1.08	0.0746	0.1403	0.595
Arylsulfatase A	1.06	0.0574	0.1081	0.596
Interleukin-15 receptor subunit alpha	1.05	0.0445	0.0849	0.6
Quinone oxidoreductase-like protein 1	0.95	-0.0556	0.1064	0.602
Tumor necrosis factor receptor superfamily member 14	1.04	0.0363	0.0697	0.603
C-C motif chemokine 13	0.93	-0.0676	0.1314	0.607
Receptor tyrosine-protein kinase erbB-3	1.07	0.0678	0.1321	0.608
High affinity immunoglobulin gamma Fc receptor I	0.96	-0.0433	0.0846	0.609
Pappalysin-1	1.05	0.051	0.0998	0.609
Tumor necrosis factor ligand superfamily member 15	1.04	0.0377	0.0741	0.611
Retinol-binding protein 4	0.95	-0.0559	0.1102	0.612
Interferon gamma receptor 2	0.96	-0.043	0.0851	0.613
Protein S100-A4	0.94	-0.0661	0.1328	0.619
Thioredoxin domain-containing protein 12	0.95	-0.0491	0.0994	0.621
Protein jagged-2	1.05	0.0478	0.0971	0.623
C-C motif chemokine 1	1.04	0.0398	0.0811	0.624
Intercellular adhesion molecule 3	0.96	-0.0412	0.0843	0.625
Serine/threonine-protein kinase Chk2	1.05	0.0511	0.1053	0.628
Interleukin-1 alpha	0.93	-0.0718	0.1488	0.629
Thrombin	1.05	0.0497	0.1033	0.63
Platelet-derived growth factor receptor alpha	0.95	-0.0526	0.1094	0.631
Phosphoglycerate mutase 1	0.96	-0.046	0.0957	0.631
Plexin-C1	1.06	0.0562	0.1171	0.631
Prefoldin subunit 5	0.95	-0.0484	0.1009	0.632
Calpastatin	0.95	-0.0546	0.1143	0.633
Junctional adhesion molecule-like	1.05	0.0505	0.1077	0.639
C-C motif chemokine 4-like	1.05	0.051	0.1087	0.639
Ciliary neurotrophic factor	0.96	-0.0369	0.0789	0.64
RNA-binding protein 39	0.95	-0.0508	0.1089	0.641
TGF-beta receptor type-2	1.05	0.0501	0.1089	0.645
CCAAT/enhancer-binding protein beta	0.96	-0.0412	0.0897	0.646
Gastrin-releasing peptide	0.94	-0.0568	0.1243	0.647
Hepatocyte growth factor-like protein	1.04	0.0381	0.0833	0.647
Afamin	0.96	-0.0394	0.0863	0.648
Leukocyte immunoglobulin-like receptor subfamily B member 1	0.96	-0.0365	0.0799	0.648
Vascular endothelial growth factor receptor 2	1.05	0.0484	0.1065	0.649
Granulocyte colony-stimulating factor	1.04	0.0386	0.0850	0.65
Integrin alpha-IIb: beta-3 complex	0.96	-0.0449	0.0993	0.651
Inter-alpha-trypsin inhibitor heavy chain H4	1.05	0.0525	0.1158	0.651
High affinity nerve growth factor receptor	1.04	0.041	0.0905	0.651
Fibroblast growth factor 4	1.05	0.0482	0.1073	0.653
Protein-glutamine gamma-glutamyltransferase E	1.05	0.0456	0.1015	0.653
Platelet-derived growth factor receptor beta	1.04	0.0394	0.0881	0.655
Moesin	0.96	-0.0405	0.0909	0.656
Apolipoprotein B	0.96	-0.0412	0.0931	0.658
Sonic hedgehog protein	1.06	0.0574	0.1298	0.658
Persulfide dioxygenase ETHE1, mitochondrial	1.05	0.0483	0.1094	0.659
Alpha-1-antichymotrypsin complex	1.04	0.0439	0.0997	0.66
Platelet receptor Gi24	1.05	0.0475	0.1084	0.662
Fibroblast growth factor 19	0.96	-0.0435	0.1003	0.665
EGF-containing fibulin-like extracellular matrix protein 1	1.05	0.0534	0.1239	0.667
alpha-2-macroglobulin receptor-associated protein	0.95	-0.0488	0.1133	0.667
Pleiotrophin	1.03	0.0327	0.0767	0.67
Interleukin-19	1.04	0.0394	0.0928	0.671
Granulysin	1.05	0.0468	0.1108	0.672
Heat shock cognate 71 kDa protein	1.04	0.0439	0.1037	0.672
40S ribosomal protein S3a	0.96	-0.0401	0.0950	0.673
Leucine-rich repeat transmembrane protein FLRT2	1.05	0.0443	0.1053	0.674
Glyceraldehyde-3-phosphate dehydrogenase	1.04	0.0399	0.0951	0.675
Desmoglein-1	0.97	-0.0331	0.0794	0.676
Interleukin-11	1.04	0.0437	0.1046	0.676
Relaxin receptor 1	0.96	-0.0433	0.1036	0.676
Eukaryotic translation initiation factor 5	1.05	0.0444	0.1068	0.678
Interleukin-36 beta	0.95	-0.0548	0.1325	0.679
Heterogeneous nuclear ribonucleoprotein K	0.96	-0.0407	0.0988	0.68
Methyl-CpG-binding domain protein 4	1.06	0.06	0.1454	0.68
Eotaxin	1.05	0.0475	0.1159	0.682
GDNF family receptor alpha-3	1.03	0.0307	0.0751	0.682
3-hydroxy-3-methylglutaryl-coenzyme A reductase	0.96	-0.0382	0.0935	0.683
Plasma kallikrein	1.04	0.0365	0.0895	0.684
Kynureninase	0.95	-0.052	0.1291	0.687
Tyrosine-protein kinase HCK	1.06	0.0557	0.1395	0.689
Leucine-rich repeat transmembrane neuronal protein 3	0.96	-0.0392	0.0979	0.689
T-cell surface glycoprotein CD4	1.04	0.041	0.1025	0.689
Complement C1q subcomponent	1.05	0.0534	0.1342	0.691
Discoidin domain-containing receptor 2	0.95	-0.0548	0.1380	0.691
Receptor tyrosine-protein kinase erbB-4	0.94	-0.0588	0.1487	0.692
Mitogen-activated protein kinase 11	1.04	0.0373	0.0941	0.692
Renin	1.05	0.0454	0.1145	0.692
Glucagon	0.96	-0.0437	0.1107	0.693
Dipeptidyl peptidase 1	1.06	0.054	0.1374	0.694
Collectin-12	1.05	0.0507	0.1299	0.696
Bone morphogenetic protein receptor type-2	1.04	0.0383	0.0985	0.697
Tumor necrosis factor ligand superfamily member 13B	1.04	0.0352	0.0914	0.7
Aromatic-L-amino-acid decarboxylase	1.05	0.049	0.1279	0.701
Low affinity immunoglobulin gamma Fc region receptor II-a	0.96	-0.0367	0.0964	0.703
Seizure 6-like protein 2	0.95	-0.0477	0.1256	0.704
Angiopoietin-4	0.94	-0.0633	0.1671	0.705
Semaphorin-3A	0.96	-0.0366	0.0972	0.707
Fatty acid-binding protein, liver	1.04	0.0351	0.0946	0.71
Tyrosine-protein kinase receptor Tie-1, soluble	1.04	0.0411	0.1115	0.712
Epithelial discoidin domain-containing receptor 1	0.95	-0.0507	0.1382	0.714
Non-histone chromosomal protein HMG-14	0.96	-0.0401	0.1098	0.715
Glypican-3	0.96	-0.0435	0.1205	0.718
Matrix metalloproteinase-14	0.96	-0.038	0.1056	0.719
A disintegrin and metalloproteinase with thrombospondin motifs 13	0.95	-0.0471	0.1320	0.721
Collagen alpha-1(XXIII) chain	0.94	-0.0618	0.1746	0.724
OCIA domain-containing protein 1	0.97	-0.028	0.0794	0.724
Ephrin-B3	0.96	-0.0358	0.1026	0.727
Allograft inflammatory factor 1	0.97	-0.0313	0.0903	0.729
Cadherin-3	1.04	0.0348	0.1007	0.73
Focal adhesion kinase 1	0.96	-0.0367	0.1070	0.731
Hepatocyte growth factor activator	0.96	-0.0371	0.1079	0.731
Mesothelin	1.07	0.0649	0.1888	0.731
Superoxide dismutase [Mn], mitochondrial	0.96	-0.0359	0.1043	0.731
Tumor necrosis factor ligand superfamily member 11	0.97	-0.0342	0.0995	0.731
SPARC-like protein 1	1.04	0.0347	0.1012	0.732
Protein Wnt-7a	1.03	0.0284	0.0836	0.734
Fibroblast growth factor receptor 2	0.96	-0.0378	0.1121	0.736
Decorin	0.96	-0.0375	0.1126	0.739
Human Chorionic Gonadotropin	1.05	0.0495	0.1490	0.74
Adenylosuccinate lyase	0.95	-0.0505	0.1518	0.74
Interleukin-10 receptor subunit beta	0.96	-0.0408	0.1240	0.742
Immunoglobulin alpha Fc receptor	0.97	-0.0315	0.0965	0.744
Ankyrin-2	0.97	-0.0264	0.0812	0.745
Nuclear receptor subfamily 1 group D member 1	0.97	-0.0295	0.0912	0.746
Parathyroid hormone-related protein	0.96	-0.0402	0.1244	0.747
Peptidyl-prolyl cis-trans isomerase B	1.03	0.0264	0.0821	0.748
Group 10 secretory phospholipase A2	0.96	-0.0415	0.1295	0.749
Homeodomain-interacting protein kinase 3	0.97	-0.035	0.1092	0.749
Latent-transforming growth factor beta-binding protein 4	1.04	0.0373	0.1164	0.749
Tumor necrosis factor receptor superfamily member 13B	1.03	0.0304	0.0950	0.749
Urokinase-type plasminogen activator	1.04	0.035	0.1094	0.749
Leucine carboxyl methyltransferase 1	1.03	0.0252	0.0796	0.751
Gremlin-1	0.97	-0.0277	0.0892	0.756
Desmocollin-3	0.97	-0.0303	0.0986	0.758
Fibroblast growth factor receptor 4	1.03	0.0277	0.0910	0.761
Angiotensinogen	1.03	0.0313	0.1034	0.762
Fibroblast growth factor 23	1.03	0.0289	0.0965	0.764
Ectonucleoside triphosphate diphosphohydrolase 5	0.97	-0.0354	0.1190	0.766
Endoplasmic reticulum aminopeptidase 1	1.03	0.0342	0.1152	0.767
Pituitary adenylate cyclase-activating polypeptide 27	1.03	0.029	0.0981	0.768
Prostate-specific antigen	0.93	-0.0684	0.2338	0.77
Toll-like receptor 2	0.96	-0.0451	0.1546	0.771
Nidogen-1	1.03	0.0263	0.0913	0.773
2'-5'-oligoadenylate synthase 1	0.97	-0.029	0.1020	0.776
AT-rich interactive domain-containing protein 3A	0.95	-0.047	0.1662	0.777
Bone sialoprotein 2	0.97	-0.0297	0.1050	0.777
Histone H2A type 3	0.97	-0.0255	0.0902	0.778
Fibroblast growth factor receptor 3	1.03	0.0278	0.0994	0.779
Interleukin-20 receptor subunit alpha	0.96	-0.0371	0.1321	0.779
AMP Kinase (alpha1beta1gamma1)	1.03	0.0313	0.1124	0.781
Metalloproteinase inhibitor 1	1.03	0.03	0.1077	0.781
Interferon alpha-10	1.03	0.0281	0.1015	0.782
Plasminogen	1.03	0.026	0.0938	0.782
Mannan-binding lectin serine protease 1	1.02	0.0191	0.0692	0.783
Ectonucleoside triphosphate diphosphohydrolase 3	1.03	0.03	0.1091	0.784
Ephrin-A5	0.97	-0.0259	0.0963	0.788
R-spondin-2	0.98	-0.0197	0.0735	0.789
Interleukin-1 receptor type 1	0.98	-0.0227	0.0857	0.791
Catalase	1.03	0.0269	0.1022	0.792
Cyclin-dependent kinase 2:Cyclin-A2 complex	1.03	0.0286	0.1086	0.793
Coagulation Factor XI	1.04	0.0412	0.1573	0.794
Cystatin-D	1.03	0.0268	0.1025	0.794
C-C motif chemokine 25	0.97	-0.0268	0.1025	0.794
ADP-ribosyl cyclase/cyclic ADP-ribose hydrolase 1	0.97	-0.0269	0.1036	0.795
Anterior gradient protein 2 homolog	0.97	-0.0259	0.1006	0.796
Pigment epithelium-derived factor	1.03	0.0284	0.1108	0.798
Ubiquitin	0.97	-0.031	0.1243	0.803
Growth/differentiation factor 2	0.97	-0.0288	0.1161	0.804
T-lymphocyte surface antigen Ly-9	1.03	0.0295	0.1185	0.804
Serine/threonine-protein kinase 16	1.02	0.0194	0.0782	0.805
Insulin-like growth factor-binding protein 5	0.97	-0.0263	0.1088	0.809
Creatine kinase M-type	0.97	-0.028	0.1170	0.811
Lymphotoxin alpha2:beta1	1.03	0.0268	0.1127	0.812
Collagenase 3	1.03	0.0271	0.1146	0.813
Toll-like receptor 4:Lymphocyte antigen 96 complex	0.98	-0.0245	0.1043	0.815
Protein FAM107B	0.98	-0.0219	0.0938	0.816
Protein kinase C zeta type	0.97	-0.0296	0.1268	0.816
Ectodysplasin-A, secreted form	1.03	0.0312	0.1349	0.817
WAP, kazal, immunoglobulin, kunitz and NTR domain-containing protein 1	1.02	0.019	0.0832	0.819
Tumor necrosis factor receptor superfamily member 8	0.98	-0.023	0.1023	0.822
Ephrin type-A receptor 3	0.97	-0.0334	0.1486	0.822
Interleukin-25	0.98	-0.0209	0.0934	0.823
Interleukin-1 receptor type 2	1.02	0.0214	0.0955	0.823
Neutrophil gelatinase-associated lipocalin	1.02	0.0235	0.1051	0.823
Glutamate carboxypeptidase 2	0.98	-0.0226	0.1024	0.825
Lamin-B1	1.02	0.0245	0.1124	0.828
Mediator of RNA polymerase II transcription subunit 1	1.02	0.023	0.1063	0.829
Mitogen-activated protein kinase kinase kinase 7:TGF-beta-activated kinase 1 and MAP3K7-binding protein 1 fusion	1.02	0.0236	0.1098	0.83
Somatotropin	1.02	0.0187	0.0876	0.831
Tyrosine-protein kinase Lck	1.01	0.0141	0.0664	0.831
Receptor-type tyrosine-protein kinase FLT3	1.02	0.0213	0.1007	0.832
Angiopoietin-related protein 3	1.02	0.0226	0.1073	0.833
Baculoviral IAP repeat-containing protein 3	1.02	0.0184	0.0871	0.833
Kallikrein-11	0.98	-0.0243	0.1165	0.835
Protein FAM3D	0.98	-0.0194	0.0946	0.838
Tropomyosin alpha-1 chain	0.98	-0.0206	0.1006	0.838
Glial fibrillary acidic protein	0.98	-0.021	0.1033	0.839
Serine/threonine-protein kinase pim-1	0.98	-0.016	0.0805	0.842
Protein kinase C gamma type	1.02	0.0159	0.0797	0.842
Disintegrin and metalloproteinase domain-containing protein 9	0.98	-0.0182	0.0931	0.845
72 kDa type IV collagenase	0.98	-0.0222	0.1141	0.846
Placenta growth factor	1.03	0.0256	0.1317	0.846
Interleukin-12 receptor subunit beta-1	0.99	-0.0144	0.0745	0.847
Complement C4	1.02	0.016	0.0834	0.848
N-acetylglucosamine-6-sulfatase	1.02	0.0198	0.1036	0.848
Insulin receptor	1.02	0.017	0.0895	0.849
Cytotoxic and regulatory T-cell molecule	1.02	0.024	0.1264	0.85
Cell adhesion molecule 1	0.98	-0.0185	0.0975	0.85
cAMP-specific 3',5'-cyclic phosphodiesterase 4D	1.01	0.0147	0.0797	0.854
Carbonic anhydrase 7	1.01	0.0133	0.0729	0.856
C-C motif chemokine 20	0.98	-0.0219	0.1258	0.862
Down syndrome cell adhesion molecule	0.99	-0.012	0.0697	0.864
Fibronectin	1.02	0.0222	0.1291	0.864
Thymidylate synthase	1.01	0.0128	0.0777	0.869
Semaphorin-3E	1.02	0.0188	0.1159	0.871
Activated Protein C	0.99	-0.0133	0.0826	0.872
Sialic acid-binding Ig-like lectin 9	1.02	0.0159	0.1001	0.874
Serine/threonine-protein kinase 17B	1.01	0.0138	0.0890	0.877
Calcium/calmodulin-dependent 3',5'-cyclic nucleotide phosphodiesterase 1A	0.98	-0.0182	0.1177	0.877
Growth/differentiation factor 5	0.98	-0.0158	0.1023	0.878
Coagulation factor IXab	1.03	0.0282	0.1840	0.878
Signal transducer and activator of transcription 1-alpha/beta	0.98	-0.0154	0.1008	0.878
Contactin-4	0.98	-0.0166	0.1099	0.88
Lactotransferrin	0.98	-0.0162	0.1070	0.88
Serine/threonine-protein kinase Chk1	1.01	0.0089	0.0592	0.881
Ephrin type-A receptor 2	1.02	0.0149	0.0995	0.881
Interleukin-7 receptor subunit alpha	1.02	0.0154	0.1039	0.882
C-C motif chemokine 7	0.98	-0.0157	0.1056	0.882
Coiled-coil domain-containing protein 80	1.02	0.0177	0.1196	0.882
Myoglobin	1.02	0.0218	0.1490	0.884
TATA-box-binding protein	1.02	0.0161	0.1171	0.89
ATP synthase subunit beta, mitochondrial	0.99	-0.0111	0.0812	0.891
Neuroligin-4, X-linked	1.01	0.0106	0.0781	0.892
Bcl-2-like protein 2	0.99	-0.0084	0.0647	0.896
Fc receptor-like protein 3	0.99	-0.0148	0.1137	0.897
Pituitary adenylate cyclase-activating polypeptide 38	1.01	0.013	0.1007	0.898
Receptor tyrosine-protein kinase erbB-2	0.99	-0.0128	0.1020	0.9
High affinity cAMP-specific 3',5'-cyclic phosphodiesterase 7A	0.98	-0.0191	0.1535	0.901
Ly6/PLAUR domain-containing protein 3	1.01	0.0109	0.0880	0.902
Vitronectin	0.99	-0.0124	0.1016	0.903
Cathepsin H	0.99	-0.0126	0.1050	0.904
C-C motif chemokine 24	0.99	-0.0093	0.0776	0.905
Roundabout homolog 2	0.99	-0.0132	0.1109	0.905
Bone morphogenetic protein 7	1.01	0.0105	0.0972	0.914
Protein FAM107A	0.99	-0.0062	0.0577	0.914
Estrogen receptor	1.01	0.0098	0.0911	0.914
Cellular tumor antigen p53	0.99	-0.0106	0.0989	0.914
Low affinity immunoglobulin gamma Fc region receptor II-b	1.01	0.0103	0.0994	0.918
Interleukin-6 receptor subunit beta	0.99	-0.0111	0.1068	0.918
Peptidoglycan recognition protein 1	0.99	-0.0097	0.0966	0.92
Prolactin receptor	1.01	0.0099	0.1000	0.921
Scavenger receptor class F member 2	1.01	0.0104	0.1070	0.922
Matrix extracellular phosphoglycoprotein	1.01	0.0094	0.0973	0.923
Regenerating islet-derived protein 4	1.01	0.0092	0.0953	0.923
Endoglin	1.01	0.0101	0.1070	0.925
DNA topoisomerase 1	0.99	-0.0107	0.1167	0.927
Induced myeloid leukemia cell differentiation protein Mcl-1	1.01	0.0063	0.0699	0.928
Stromal cell-derived factor 1	1.01	0.0087	0.0960	0.928
beta-nerve growth factor	0.99	-0.0079	0.0905	0.93
Killer cell lectin-like receptor subfamily F member 1	0.99	-0.0078	0.0915	0.932
[Pyruvate dehydrogenase (acetyl-transferring)] kinase isozyme 1, mitochondrial	0.99	-0.008	0.0933	0.932
Interleukin-22	1.01	0.0088	0.1056	0.934
Mitogen-activated protein kinase 13	0.99	-0.0097	0.1168	0.934
G2/mitotic-specific cyclin-B1	1.01	0.008	0.0978	0.935
Glucokinase regulatory protein	1.01	0.0077	0.0962	0.936
WNT1-inducible-signaling pathway protein 3	0.99	-0.0083	0.1041	0.936
Macrophage scavenger receptor types I and II	1	0.0046	0.0595	0.938
Interleukin-1 beta	0.99	-0.0066	0.0878	0.94
Tyrosine-protein kinase receptor TYRO3	0.99	-0.0111	0.1618	0.945
Insulin-like growth factor-binding protein 3	1.01	0.0096	0.1400	0.945
Calcium/calmodulin-dependent protein kinase type 1	0.99	-0.0069	0.1105	0.95
Fibroblast growth factor 8 isoform B	1.01	0.0058	0.0948	0.951
Midkine	0.99	-0.0063	0.1023	0.951
Phosphatidylinositol 3,4,5-trisphosphate 3-phosphatase and dual-specificity protein phosphatase PTEN	0.99	-0.0062	0.1010	0.951
Granulocyte-macrophage colony-stimulating factor	1.01	0.0071	0.1188	0.952
Thyroxine-binding globulin	1	-0.0032	0.0533	0.952
Nicotinamide phosphoribosyltransferase	0.99	-0.0065	0.1138	0.955
Small nuclear ribonucleoprotein F	1	0.0049	0.0881	0.955
Heparin-binding EGF-like growth factor	1.01	0.0071	0.1310	0.957
Macrophage migration inhibitory factor	1.01	0.0074	0.1460	0.96
Glypican-2	1.01	0.0075	0.1517	0.961
Luteinizing hormone	1.01	0.0076	0.1540	0.961
Ribonuclease H1	1	-0.0042	0.0862	0.961
BMP-binding endothelial regulator protein	0.99	-0.0058	0.1227	0.963
Trypsin-3	1	-0.0039	0.0907	0.965
Contactin-2	1	-0.004	0.0948	0.966
Stromelysin-2	1	-0.004	0.0935	0.966
Tumor necrosis factor receptor superfamily member 10D	1	0.0033	0.0796	0.966
Hyaluronan and proteoglycan link protein 1	1	0.0042	0.1001	0.967
Interleukin-12 receptor subunit beta-2	0.99	-0.0056	0.1340	0.967
Interleukin-17 receptor D	1	-0.0049	0.1283	0.969
Matrix metalloproteinase-16	1	0.0034	0.0891	0.969
Serine/threonine-protein kinase PLK1	1	0.003	0.0762	0.969
C-X-C motif chemokine 16	1	0.0038	0.1002	0.97
Interleukin-12	1	0.0028	0.0802	0.972
Granulocyte colony-stimulating factor receptor	1	0.0027	0.0789	0.973
Cadherin-15	1	0.0021	0.0683	0.975
Protein 4.1	1	0.0024	0.0764	0.975
C3a anaphylatoxin des Arginine	1	0.0025	0.0944	0.979
Growth/differentiation factor 8	1	-0.0032	0.1231	0.979
Interleukin-24	1	0.0014	0.0552	0.98
Interleukin-9	1	0.0025	0.1069	0.981
Hypoxia-inducible factor 1-alpha	1	-0.0036	0.1544	0.982
Dynein light chain 1, cytoplasmic	1	-0.0019	0.1000	0.985
X-ray repair cross-complementing protein 6	1	0.0018	0.1004	0.986
Protein disulfide-isomerase	1	-0.0018	0.1066	0.986
Platelet endothelial cell adhesion molecule	1	0.0013	0.0802	0.987
Programmed cell death 1 ligand 1	1	0.0012	0.0836	0.988
Osteocalcin	1	-0.0012	0.0876	0.989
Tumor necrosis factor receptor superfamily member 17	1	0.001	0.1002	0.992
Protein E7_HPV16	1	-0.0009	0.0871	0.992
Kinesin-like protein KIF23	1	0.0011	0.1282	0.993
Intercellular adhesion molecule 1	1	0.0005	0.1044	0.996
Protein FAM3B	1	-0.0005	0.1233	0.997
Growth arrest-specific protein 1	1	0.0004	0.1226	0.997
Tyrosine-protein kinase JAK2	1	0.0003	0.0928	0.997
Cytoplasmic tyrosine-protein kinase BMX	1	0.0003	0.0983	0.998
Diablo homolog, mitochondrial	1	-0.0002	0.0719	0.998
Lymphatic vessel endothelial hyaluronic acid receptor 1	1	0.0001	0.1053	0.999
Neurogenic locus notch homolog protein 2	1	0.0002	0.0970	0.999
