# Supplementary material for: Profiling of the plasma proteome across different stages of human heart failure
Source: Nat Commun. 2019 Dec 20;10:5830. doi: 10.1038/s41467-019-13306-y (PMC6925199; doi:10.1038/s41467-019-13306-y)
Supplement: Supplementary file 6 — Supplementary Data 3 [file 41467_2019_13306_MOESM6_ESM.xlsx]

## Sheet: Supp data 3
Supplementary Data 3: Proteins associated with manifest heart failure.
P-values for difference between subjects from the general population and manifest heart failure were computed using linear regression of log-transformed concentrations adjusted for age and sex. Additional adjustments for body mass index, renal function
(estimated from plasma creatinine through the MDRD formula), history of diabetes and current smoking were conducted in a second model for proteins with p-value below a Bonferroni-corrected threshold (3.8x10-5).
	Model 1: age and sex adjustment				Model 2: complete adjustments
Protein	Odds ratio	Beta estimate	Standard error	P-value	Odds ratio	Beta estimate	Standard error	P-value
cAMP-regulated phosphoprotein 19	0.0723186	-2.62667	0.252753	2.68948e-25	0.0683093	-2.68371	0.31271	9.31447e-18
MAP kinase-activated protein kinase 3	0.0873136	-2.43825	0.234822	2.95081e-25	0.0834123	-2.48396	0.265467	8.20683e-21
Ribosome maturation protein SBDS	0.145004	-1.93099	0.189166	1.82732e-24	0.138757	-1.97503	0.224235	1.27562e-18
Calcineurin	0.114045	-2.17116	0.221985	1.36339e-22	0.102004	-2.28275	0.23639	4.60436e-22
Tyrosine-protein kinase Tec	0.119686	-2.12289	0.221207	8.24377e-22	0.117216	-2.14374	0.235584	9.05831e-20
Serine/threonine-protein kinase PAK 6	0.0545135	-2.90931	0.3033	8.62494e-22	0.0425829	-3.1563	0.398783	2.4757e-15
MAP kinase-activated protein kinase 2	0.13408	-2.00932	0.210341	1.26435e-21	0.127983	-2.05586	0.225152	6.78965e-20
Mitogen-activated protein kinase 3	0.0993255	-2.30935	0.242138	1.46531e-21	0.0957516	-2.346	0.262037	3.46157e-19
Mitogen-activated protein kinase 14	0.0642853	-2.74442	0.28998	2.95836e-21	0.0573626	-2.85836	0.329788	4.42538e-18
BH3-interacting domain death agonist	0.129401	-2.04484	0.217247	4.84448e-21	0.1195	-2.12444	0.240544	1.02989e-18
Pyruvate kinase PKM	0.189851	-1.66152	0.177283	7.11036e-21	0.19533	-1.63306	0.180078	1.20516e-19
Mitogen-activated protein kinase 1	0.0995086	-2.30751	0.24722	1.02118e-20	0.0978003	-2.32483	0.286336	4.69148e-16
Glycogen synthase kinase-3 alpha/beta	0.095543	-2.34818	0.252745	1.53264e-20	0.0777481	-2.55428	0.286655	5.07395e-19
Translationally-controlled tumor protein	0.099337	-2.30924	0.249366	2.03601e-20	0.0876175	-2.43477	0.282354	6.5149e-18
SUMO-conjugating enzyme UBC9	0.105496	-2.24908	0.243282	2.35798e-20	0.104149	-2.26193	0.268829	3.96168e-17
Methionine aminopeptidase 1	0.132185	-2.02356	0.21904	2.5048e-20	0.11007	-2.20664	0.267244	1.49366e-16
Proliferation-associated protein 2G4	0.137289	-1.98567	0.217366	6.53386e-20	0.129259	-2.04594	0.237589	7.22728e-18
Alpha-soluble NSF attachment protein	0.0952143	-2.35162	0.257498	6.68765e-20	0.0915233	-2.39116	0.295168	5.44985e-16
Sorting nexin-4	0.0683429	-2.68322	0.294883	9.09455e-20	0.0560725	-2.88111	0.346375	8.95381e-17
Aflatoxin B1 aldehyde reductase member 2	0.180993	-1.7093	0.188162	1.04465e-19	0.163391	-1.81161	0.220006	1.80497e-16
Mothers against decapentaplegic homolog 2	0.153144	-1.87638	0.20664	1.08148e-19	0.155621	-1.86033	0.222433	6.08415e-17
Ubiquitin-conjugating enzyme E2 N	0.134444	-2.0066	0.221665	1.39853e-19	0.138078	-1.97994	0.237479	7.59881e-17
RAC-alpha/beta/gamma serine/threonine-protein kinase	0.0802327	-2.52282	0.279653	1.85915e-19	0.0684254	-2.68201	0.287942	1.22611e-20
Small ubiquitin-related modifier 3	0.118866	-2.12976	0.236291	1.99952e-19	0.105552	-2.24855	0.269585	7.3816e-17
Bcl2-associated agonist of cell death	0.0686558	-2.67865	0.297284	2.05317e-19	0.0728721	-2.61905	0.312012	4.6959e-17
Amphiregulin	0.134721	-2.00455	0.223992	3.58068e-19	0.14098	-1.95914	0.23427	6.12724e-17
Glycylpeptide N-tetradecanoyltransferase 1	0.0758842	-2.57855	0.28818	3.62952e-19	0.0688059	-2.67647	0.333387	9.89871e-16
Hsp90 co-chaperone Cdc37	0.0712197	-2.64199	0.296602	5.21896e-19	0.0644562	-2.74177	0.302763	1.35529e-19
14-3-3 protein beta/alpha	0.0496826	-3.0021	0.341748	1.56992e-18	0.0475742	-3.04546	0.378029	7.87269e-16
Elongation factor 1-beta	0.112298	-2.1866	0.249206	1.72051e-18	0.114057	-2.17106	0.276682	4.26888e-15
14-3-3 protein family	0.0484036	-3.02818	0.345445	1.85071e-18	0.0420383	-3.16917	0.403587	4.07801e-15
Stress-induced-phosphoprotein 1	0.118713	-2.13105	0.244802	3.17089e-18	0.112988	-2.18048	0.259636	4.53299e-17
Glucagon	6.04042	1.79847	0.206952	3.61534e-18	6.90985	1.93295	0.227486	1.94544e-17
Heat shock protein beta-1	0.0821985	-2.49862	0.287739	3.8336e-18	0.068212	-2.68513	0.351488	2.18364e-14
Casein kinase II 2-alpha:2-beta heterotetramer	0.0670195	-2.70277	0.311794	4.38059e-18	0.0626551	-2.77011	0.363796	2.64791e-14
Ras-related C3 botulinum toxin substrate 1	0.0706973	-2.64935	0.305844	4.61853e-18	0.0643776	-2.74299	0.298695	4.18264e-20
Complement C1r subcomponent	0.0825829	-2.49395	0.288965	6.10174e-18	0.0806433	-2.51772	0.324373	8.37326e-15
Lymphocyte antigen 86	0.0177856	-4.02937	0.46707	6.30344e-18	0.0161728	-4.12443	0.496149	9.34017e-17
Protein FAM3B	7.14707	1.9667	0.227998	6.355e-18	8.68257	2.16132	0.254603	2.08447e-17
ATP-dependent RNA helicase DDX19B	0.0669372	-2.704	0.313522	6.43174e-18	0.0570521	-2.86379	0.298373	8.14854e-22
Heat shock protein HSP 90-alpha/beta	0.0704237	-2.65323	0.307875	6.82164e-18	0.0564511	-2.87438	0.363162	2.47527e-15
Protein kinase C beta type (splice variant beta-II)	0.15738	-1.84909	0.215057	8.0992e-18	0.158548	-1.8417	0.203094	1.20998e-19
Mothers against decapentaplegic homolog 3	0.103349	-2.26964	0.265137	1.1259e-17	0.110035	-2.20696	0.274123	8.21316e-16
Tyrosine-protein phosphatase non-receptor type 6	0.0668072	-2.70594	0.316161	1.14102e-17	0.0526758	-2.9436	0.368673	1.41303e-15
Ras-related C3 botulinum toxin substrate 3	0.12603	-2.07123	0.242893	1.49756e-17	0.107814	-2.22735	0.273655	3.97736e-16
Sphingosine kinase 1	0.12	-2.12026	0.248951	1.64052e-17	0.103449	-2.26867	0.260457	3.02911e-18
Protein disulfide-isomerase A3	0.030538	-3.48878	0.411362	2.23155e-17	0.0287731	-3.54831	0.442641	1.09033e-15
Fibroblast growth factor 16	0.131415	-2.02939	0.240451	3.17544e-17	0.135015	-2.00237	0.241906	1.25807e-16
Carbohydrate sulfotransferase 15	6.37434	1.85228	0.219673	3.39835e-17	6.96384	1.94073	0.234335	1.21262e-16
Chloride intracellular channel protein 1	0.104394	-2.25959	0.269088	4.57284e-17	0.0980164	-2.32262	0.292275	1.91534e-15
Proto-oncogene tyrosine-protein kinase Src	0.282921	-1.26259	0.150509	4.91183e-17	0.292341	-1.22983	0.167349	1.99824e-13
C-C motif chemokine 5	0.165559	-1.79843	0.214523	5.14342e-17	0.173739	-1.7502	0.233947	7.36501e-14
Pyridoxal phosphate phosphatase	0.117625	-2.14026	0.255682	5.72397e-17	0.128135	-2.05467	0.256482	1.13805e-15
Inhibitor of growth protein 1	0.109614	-2.21079	0.26411	5.72645e-17	0.11291	-2.18116	0.28599	2.40863e-14
Rab GDP dissociation inhibitor beta	0.164119	-1.80716	0.215907	5.75716e-17	0.170649	-1.76815	0.22144	1.40779e-15
C-C motif chemokine 15	3.0975	1.1306	0.135127	5.91589e-17	3.2748	1.18626	0.145154	3.02279e-16
Tyrosine-protein kinase Yes	0.0563202	-2.8767	0.344141	6.32108e-17	0.03638	-3.31374	0.430004	1.29521e-14
Peptidyl-prolyl cis-trans isomerase E	0.0840284	-2.4766	0.29702	7.54494e-17	0.0717351	-2.63477	0.29868	1.13046e-18
E3 ubiquitin-protein ligase CHIP	0.0378816	-3.27329	0.393178	8.41877e-17	0.0289294	-3.5429	0.445973	1.9544e-15
Transgelin-2	0.0438167	-3.12774	0.376714	1.0178e-16	0.0445636	-3.11084	0.378199	1.94559e-16
Follistatin-related protein 3	6.59333	1.88606	0.227187	1.02549e-16	7.6742	2.03786	0.264153	1.21259e-14
Histone H3.1	0.0408029	-3.199	0.385401	1.03722e-16	0.0231409	-3.76615	0.496529	3.32604e-14
Vasoactive Intestinal Peptide	0.0416078	-3.17947	0.383168	1.06027e-16	0.0417053	-3.17713	0.41153	1.1608e-14
beta-adrenergic receptor kinase 1	0.113648	-2.17465	0.262152	1.08247e-16	0.0936647	-2.36803	0.272957	4.11789e-18
Matrix metalloproteinase-9	3.34643	1.20789	0.14574	1.15168e-16	4.19236	1.43326	0.164422	2.85705e-18
Ubiquitin carboxyl-terminal hydrolase isozyme L1	0.0993931	-2.30867	0.280628	1.92286e-16	0.10499	-2.25389	0.301218	7.28745e-14
Eukaryotic translation initiation factor 5A-1	0.169802	-1.77312	0.215671	2.01124e-16	0.156217	-1.85651	0.243737	2.5996e-14
Alpha-synuclein	0.143068	-1.94443	0.236511	2.01288e-16	0.139436	-1.97015	0.274296	6.84197e-13
CD59 glycoprotein	5.4171	1.68956	0.205614	2.08425e-16	6.3777	1.85281	0.26143	1.36849e-12
Desert hedgehog protein N-product	0.116908	-2.14637	0.262109	2.63722e-16	0.125586	-2.07476	0.274658	4.22101e-14
Heat shock protein HSP 90-beta	0.0691174	-2.67195	0.32661	2.81823e-16	0.0592427	-2.82611	0.37707	6.6333e-14
Ribosomal protein S6 kinase alpha-5	0.0703453	-2.65434	0.325741	3.68107e-16	0.0755314	-2.58321	0.329172	4.2409e-15
Vacuolar protein sorting-associated protein VTA1 homolog	0.157746	-1.84677	0.226885	3.96342e-16	0.15433	-1.86866	0.236821	3.00705e-15
HemK methyltransferase family member 2	0.0925592	-2.37991	0.292798	4.35829e-16	0.100575	-2.29685	0.298573	1.43993e-14
Peptidyl-prolyl cis-trans isomerase A	0.0628138	-2.76758	0.341312	5.11854e-16	0.0608174	-2.79988	0.366221	2.08429e-14
Cytochrome P450 3A4	0.0420719	-3.16838	0.393565	8.2484e-16	0.043804	-3.12803	0.394099	2.06853e-15
Platelet glycoprotein VI	0.141974	-1.95211	0.242958	9.37694e-16	0.119831	-2.12168	0.259723	3.10987e-16
Nascent polypeptide-associated complex subunit alpha	0.160716	-1.82811	0.228071	1.09635e-15	0.139476	-1.96986	0.211327	1.14824e-20
Ribosomal protein S6 kinase alpha-3	0.238915	-1.43165	0.179442	1.48302e-15	0.204981	-1.58484	0.215698	2.01981e-13
Carbonic anhydrase 13	0.130981	-2.03271	0.255246	1.66968e-15	0.100684	-2.29577	0.277252	1.22721e-16
Tumor necrosis factor receptor superfamily member EDAR	0.145588	-1.92698	0.242054	1.70729e-15	0.118971	-2.12887	0.314096	1.22039e-11
Tyrosine-protein kinase CSK	0.0682686	-2.68431	0.338227	2.08138e-15	0.0638547	-2.75115	0.317035	4.0369e-18
Interleukin-36 alpha	0.215598	-1.53434	0.193853	2.47318e-15	0.161503	-1.82323	0.226325	7.89529e-16
Complement C4b	0.0864896	-2.44773	0.309868	2.80567e-15	0.0771313	-2.56225	0.348063	1.81942e-13
Peroxiredoxin-6	0.155654	-1.86012	0.235711	2.98494e-15	0.153327	-1.87519	0.261155	6.95359e-13
N-terminal pro-BNP	29.6823	3.39055	0.429676	2.99898e-15	43.8441	3.78064	0.570591	3.45287e-11
Small glutamine-rich tetratricopeptide repeat-containing protein alpha	0.26297	-1.33571	0.169798	3.64766e-15	0.259756	-1.34801	0.171184	3.41779e-15
Complement C3b	0.111456	-2.19412	0.279351	4.01809e-15	0.0593827	-2.82375	0.450677	3.71431e-10
Interferon lambda-1	0.080531	-2.51911	0.321501	4.67055e-15	0.0834328	-2.48371	0.328036	3.69033e-14
Tumor necrosis factor receptor superfamily member 19L	12.7656	2.54675	0.326647	6.35756e-15	18.5861	2.92242	0.407953	7.8584e-13
Histidine triad nucleotide-binding protein 1	0.128342	-2.05306	0.266492	1.31871e-14	0.13423	-2.0082	0.267413	5.92409e-14
Tumor necrosis factor receptor superfamily member 1A	3.48774	1.24925	0.162417	1.45268e-14	3.88357	1.35676	0.17765	2.21958e-14
Peptidyl-prolyl cis-trans isomerase D	0.260569	-1.34489	0.174921	1.4879e-14	0.258772	-1.35181	0.183504	1.74972e-13
Phospholipase A2, membrane associated	8.80071	2.17483	0.28336	1.65236e-14	11.2378	2.41928	0.2998	7.04886e-16
S-phase kinase-associated protein 1	0.159225	-1.83744	0.240314	2.07375e-14	0.168209	-1.78255	0.255697	3.13998e-12
Transketolase	0.114437	-2.16773	0.284592	2.5967e-14	0.113671	-2.17445	0.329862	4.33926e-11
Cofilin-1	0.154969	-1.86453	0.24507	2.78059e-14	0.149152	-1.90279	0.252375	4.71583e-14
Cytokine receptor common subunit gamma	0.105391	-2.25008	0.296058	2.9578e-14	0.110548	-2.2023	0.311709	1.60327e-12
Ubiquitin-conjugating enzyme E2 L3	0.12331	-2.09306	0.275485	3.0142e-14	0.131925	-2.02552	0.269673	5.86712e-14
C-C motif chemokine 21	5.6396	1.72981	0.229577	4.89126e-14	6.41766	1.85905	0.283109	5.14887e-11
Dual specificity protein phosphatase 3	0.0894422	-2.41416	0.320511	4.98793e-14	0.0765071	-2.57037	0.288009	4.47243e-19
Insulin-like growth factor-binding protein 4	4.16542	1.42682	0.190187	6.27632e-14	4.96796	1.60301	0.195188	2.16385e-16
Fatty acid-binding protein, heart	5.46403	1.69819	0.226383	6.31377e-14	6.13163	1.81346	0.257083	1.73848e-12
Mitogen-activated protein kinase 12	0.0604841	-2.80538	0.375009	7.38603e-14	0.0517178	-2.96195	0.393586	5.2498e-14
Alcohol dehydrogenase [NADP(+)]	0.265838	-1.32487	0.177411	8.15438e-14	0.260644	-1.3446	0.181922	1.4563e-13
C-X-C motif chemokine 9	2.45564	0.898386	0.120863	1.06082e-13	2.79536	1.02796	0.141441	3.65506e-13
Annexin A6	0.259035	-1.35079	0.18207	1.17937e-13	0.27022	-1.30852	0.187481	2.96321e-12
Protein kinase C delta type	0.122156	-2.10245	0.283767	1.27173e-13	0.131348	-2.02991	0.285093	1.07796e-12
Dual 3',5'-cyclic-AMP and -GMP phosphodiesterase 11A	0.0578752	-2.84947	0.384653	1.28332e-13	0.0629451	-2.76549	0.369565	7.2586e-14
Neuroblastoma suppressor of tumorigenicity 1	3.49111	1.25022	0.169224	1.49101e-13	3.83566	1.34434	0.221182	1.217e-09
Signal transducer and activator of transcription 3	0.236892	-1.44015	0.196549	2.35013e-13	0.246999	-1.39837	0.19997	2.69266e-12
Signal transducer and activator of transcription 1-alpha/beta	0.173163	-1.75352	0.240232	2.89312e-13	0.144178	-1.93671	0.289817	2.34866e-11
Macrophage migration inhibitory factor	0.0824298	-2.49581	0.342654	3.24661e-13	0.0700944	-2.65791	0.375131	1.38756e-12
6-phosphogluconate dehydrogenase, decarboxylating	0.289298	-1.2403	0.170772	3.78932e-13	0.31	-1.17118	0.185395	2.66263e-10
Kunitz-type protease inhibitor 2	0.335568	-1.09193	0.150443	3.92538e-13	0.354359	-1.03745	0.159763	8.37748e-11
Pancreatic hormone	3.35017	1.20901	0.167361	5.04837e-13	3.93082	1.36885	0.196736	3.4562e-12
Secreted frizzled-related protein 3	4.04822	1.39828	0.194665	6.81962e-13	4.05727	1.40051	0.197224	1.23751e-12
Tyrosine-protein kinase Lyn	0.0534685	-2.92866	0.408015	7.08306e-13	0.0456964	-3.08574	0.411228	6.20387e-14
Cadherin-1	5.12894	1.6349	0.227912	7.31763e-13	5.613	1.72508	0.276445	4.36861e-10
C-type lectin domain family 1 member B	0.301115	-1.20026	0.167386	7.46688e-13	0.309213	-1.17372	0.173257	1.24874e-11
Triosephosphate isomerase	0.107185	-2.23319	0.312048	8.2722e-13	0.108269	-2.22314	0.359395	6.18012e-10
Vitamin K-dependent protein C	0.262003	-1.3394	0.187183	8.33413e-13	0.253692	-1.37164	0.218633	3.52601e-10
Histone H2A.z	4.10542	1.41231	0.198153	1.0232e-12	4.46505	1.49628	0.193947	1.21069e-14
Carbonic anhydrase 1	11.3092	2.42562	0.34049	1.04905e-12	13.3175	2.58908	0.377698	7.13679e-12
Renin	6.35696	1.84955	0.260269	1.19202e-12	6.31798	1.8434	0.257937	8.88913e-13
DnaJ homolog subfamily B member 1	0.128113	-2.05485	0.289554	1.27862e-12	0.117246	-2.14348	0.30377	1.71023e-12
Complement C3b, inactivated	0.0721171	-2.62946	0.37261	1.70283e-12	0.0412861	-3.18723	0.484555	4.77969e-11
Tyrosine-protein kinase BTK	0.0793716	-2.53361	0.359478	1.81465e-12	0.0787617	-2.54133	0.34497	1.74756e-13
Proteasome activator complex subunit 1	0.176667	-1.73349	0.246729	2.12723e-12	0.183419	-1.69598	0.262614	1.06042e-10
Eukaryotic translation initiation factor 5	0.178263	-1.72449	0.245599	2.19361e-12	0.169288	-1.77615	0.27283	7.50959e-11
Angiogenin	5.52047	1.70846	0.243769	2.4081e-12	5.62559	1.72732	0.247625	3.04618e-12
Tropomyosin alpha-4 chain	0.0389918	-3.2444	0.463378	2.5298e-12	0.0395585	-3.22997	0.481568	1.98384e-11
Endoplasmic reticulum resident protein 29	4.58335	1.52243	0.217471	2.54872e-12	4.24025	1.44462	0.229283	2.96496e-10
ATP synthase subunit O, mitochondrial	0.0552257	-2.89633	0.416527	3.5628e-12	0.0594113	-2.82327	0.464845	1.2509e-09
14-3-3 protein zeta/delta	0.0358459	-3.32853	0.479008	3.68423e-12	0.0330968	-3.40832	0.527357	1.02629e-10
Trefoil factor 3	2.56024	0.940099	0.135386	3.81586e-12	2.85467	1.04896	0.168384	4.67825e-10
Calpain I	0.137124	-1.98687	0.286293	3.92141e-12	0.131439	-2.02922	0.310125	6.02092e-11
Tyrosine-protein phosphatase non-receptor type 11	0.246337	-1.40106	0.202123	4.15856e-12	0.214309	-1.54034	0.193877	1.94331e-15
Interleukin-19	3.56941	1.2724	0.183841	4.47844e-12	4.40605	1.48298	0.233439	2.11486e-10
Junctional adhesion molecule C	0.185635	-1.68397	0.243623	4.77131e-12	0.175795	-1.73844	0.281797	6.86672e-10
Endostatin	10.1394	2.31643	0.335829	5.28712e-12	14.6194	2.68235	0.467118	9.33778e-09
Growth arrest-specific protein 1	3.65208	1.2953	0.189063	7.3267e-12	4.57477	1.52056	0.204213	9.62719e-14
Platelet factor 4	0.278338	-1.27892	0.18673	7.43599e-12	0.295094	-1.22046	0.189419	1.1699e-10
Sonic hedgehog protein	5.06287	1.62193	0.238324	1.00635e-11	6.46798	1.86686	0.256247	3.2074e-13
Tyrosine-protein kinase Fer	0.339975	-1.07888	0.158989	1.15367e-11	0.335142	-1.0932	0.178151	8.44327e-10
RAC-beta serine/threonine-protein kinase	0.10407	-2.26269	0.333786	1.2113e-11	0.103371	-2.26943	0.373804	1.26978e-09
Tumor necrosis factor receptor superfamily member 9	0.185015	-1.68732	0.251583	1.9895e-11	0.176963	-1.73181	0.25745	1.73419e-11
Prothrombin	0.32583	-1.12138	0.1675	2.1594e-11	0.299117	-1.20692	0.198205	1.13445e-09
Regenerating islet-derived protein 4	3.54977	1.26688	0.189376	2.23505e-11	4.30742	1.46034	0.22086	3.79049e-11
Cyclin-dependent kinase 8:Cyclin-C complex	0.0674909	-2.69576	0.403132	2.2771e-11	0.058794	-2.83371	0.385774	2.04953e-13
Trypsin-2	3.40868	1.22633	0.184826	3.24412e-11	3.97296	1.37951	0.211034	6.28049e-11
Peptide YY	3.31893	1.19964	0.181563	3.91404e-11	3.75432	1.32291	0.165478	1.3013e-15
Urokinase plasminogen activator surface receptor	4.39781	1.48111	0.228658	9.33286e-11	8.22413	2.10707	0.289568	3.42347e-13
Interleukin-3 receptor subunit alpha	0.0906904	-2.4003	0.370852	9.64534e-11	0.0982062	-2.32069	0.380785	1.09799e-09
Histone deacetylase 8	0.0608214	-2.79981	0.433307	1.0367e-10	0.0624099	-2.77403	0.42973	1.08011e-10
Proto-oncogene vav	0.297039	-1.21389	0.187994	1.06743e-10	0.301714	-1.19828	0.203965	4.23078e-09
cGMP-specific 3',5'-cyclic phosphodiesterase	0.229434	-1.47214	0.229397	1.38596e-10	0.234288	-1.45121	0.251654	8.08477e-09
P-selectin	0.200534	-1.60677	0.250956	1.52757e-10	0.210248	-1.55947	0.274739	1.37746e-08
Spondin-1	5.21797	1.65211	0.258422	1.62584e-10	7.35873	1.99589	0.333547	2.17963e-09
Cystatin-C	5.36858	1.68056	0.262948	1.64551e-10	9.03064	2.20062	0.373974	3.99417e-09
Carbonic anhydrase 3	4.15194	1.42358	0.222907	1.69815e-10	3.94962	1.37362	0.206203	2.71056e-11
Troponin T, cardiac muscle	3.19065	1.16022	0.181717	1.71635e-10	3.53454	1.26258	0.216585	5.559e-09
Ephrin-A4	6.24848	1.83234	0.287623	1.88263e-10	7.3072	1.98886	0.35863	2.92763e-08
Beta-2-microglobulin	5.82058	1.7614	0.27743	2.16725e-10	8.43326	2.13218	0.296697	6.65207e-13
Coagulation factor Xa	0.330145	-1.10822	0.175325	2.59904e-10	0.337756	-1.08543	0.208697	1.9824e-07
Drebrin-like protein	0.0237668	-3.73947	0.59177	2.63061e-10	0.024752	-3.69885	0.56802	7.42387e-11
Periostin	4.73025	1.55398	0.245964	2.65135e-10	5.45138	1.69587	0.264864	1.52566e-10
Ephrin-A5	4.42415	1.48708	0.235647	2.77906e-10	4.32117	1.46353	0.274237	9.46454e-08
Non-receptor tyrosine-protein kinase TYK2	3.58165	1.27582	0.20283	3.17222e-10	3.46642	1.24312	0.216199	8.92903e-09
Seizure 6-like protein 2	0.151181	-1.88928	0.300498	3.23304e-10	0.156368	-1.85554	0.310511	2.29011e-09
Platelet-activating factor acetylhydrolase IB subunit beta	0.239992	-1.42715	0.227356	3.44848e-10	0.232252	-1.45993	0.259088	1.75186e-08
C-C motif chemokine 3-like 1	2.78071	1.02271	0.163169	3.6619e-10	2.82457	1.03836	0.174839	2.86914e-09
3-phosphoinositide-dependent protein kinase 1	0.320672	-1.13734	0.181874	4.01546e-10	0.299987	-1.20402	0.218785	3.72961e-08
C-X-C motif chemokine 10	2.69706	0.992162	0.158713	4.0702e-10	3.14713	1.14649	0.171436	2.26866e-11
Dynein light chain roadblock-type 1	0.150548	-1.89348	0.303374	4.33664e-10	0.132169	-2.02368	0.360298	1.94665e-08
Netrin-1	2.11797	0.750457	0.120259	4.3659e-10	2.30641	0.835694	0.133672	4.05647e-10
Peptidyl-prolyl cis-trans isomerase F, mitochondrial	0.0403842	-3.20932	0.516387	5.13437e-10	0.0227869	-3.78157	0.652281	6.733e-09
AH receptor-interacting protein	0.267471	-1.31875	0.212265	5.20669e-10	0.284822	-1.25589	0.21675	6.86533e-09
Coagulation Factor X	0.326118	-1.1205	0.180561	5.44743e-10	0.337512	-1.08615	0.209052	2.04037e-07
Tyrosine-protein kinase Lyn, isoform B	0.0808482	-2.51518	0.405621	5.61713e-10	0.0650428	-2.73271	0.394943	4.54035e-12
Insulin-like growth factor 1 receptor	3.5128	1.25641	0.202825	5.84411e-10	4.46264	1.49574	0.233711	1.55428e-10
60 kDa heat shock protein, mitochondrial	0.201145	-1.60373	0.259012	5.95114e-10	0.179531	-1.71741	0.261876	5.45055e-11
Thrombospondin-2	3.3819	1.21844	0.196826	5.99985e-10	4.29995	1.4586	0.240682	1.35871e-09
Vascular cell adhesion protein 1	2.94796	1.08111	0.174858	6.29618e-10	2.73431	1.00588	0.183031	3.89208e-08
Protein kinase C alpha type	0.189049	-1.66575	0.270413	7.2736e-10	0.157079	-1.85101	0.227197	3.72559e-16
Bone sialoprotein 2	4.3193	1.46309	0.237962	7.82584e-10	5.19433	1.64757	0.269093	9.20233e-10
Lactadherin	2.37607	0.865446	0.140951	8.25054e-10	2.82041	1.03688	0.179119	7.08991e-09
Galectin-3	5.15303	1.63958	0.267043	8.26326e-10	4.76593	1.56149	0.285419	4.47839e-08
Tumor necrosis factor receptor superfamily member 1B	2.93961	1.07828	0.176724	1.05094e-09	3.18763	1.15928	0.192703	1.78899e-09
Erythropoietin	2.89967	1.0646	0.174688	1.09933e-09	2.76576	1.01731	0.185799	4.36648e-08
Asialoglycoprotein receptor 1	3.4919	1.25045	0.205317	1.1268e-09	3.34647	1.20791	0.239641	4.64342e-07
Dual specificity mitogen-activated protein kinase kinase 3	0.326807	-1.11838	0.184152	1.25422e-09	0.348418	-1.05435	0.1819	6.77821e-09
Luteinizing hormone	0.297029	-1.21392	0.200195	1.33011e-09	0.294688	-1.22184	0.215277	1.3815e-08
Cathepsin S	2.43238	0.888869	0.147422	1.64559e-09	2.72434	1.00223	0.142267	1.85891e-12
Fructose-bisphosphate aldolase A	0.0962879	-2.34041	0.388323	1.67059e-09	0.104704	-2.25662	0.408398	3.2849e-08
Eukaryotic translation initiation factor 4 gamma 2	0.133145	-2.01631	0.335683	1.89448e-09	0.101253	-2.29013	0.310286	1.57433e-13
Caspase-3	0.181217	-1.70806	0.284746	1.99116e-09	0.147828	-1.91171	0.276664	4.85226e-12
AMP Kinase (alpha2beta2gamma1)	0.22833	-1.47696	0.246771	2.16185e-09	0.23431	-1.45111	0.263249	3.54165e-08
SPARC	0.286955	-1.24843	0.209148	2.38546e-09	0.310286	-1.17026	0.212004	3.38993e-08
cAMP-dependent protein kinase catalytic subunit alpha	0.0895763	-2.41266	0.404286	2.40592e-09	0.04381	-3.12789	0.595426	1.49479e-07
Platelet-derived growth factor subunit A	0.313581	-1.1597	0.194612	2.53765e-09	0.342827	-1.07053	0.201885	1.14122e-07
Stanniocalcin-1	4.03158	1.39416	0.234938	2.95385e-09	3.83036	1.34296	0.25781	1.89747e-07
Retinoic acid receptor responder protein 2	2.53607	0.930615	0.157418	3.38522e-09	2.51422	0.921962	0.183673	5.17862e-07
Cathepsin B	2.47464	0.906094	0.153874	3.89636e-09	3.24566	1.17732	0.178256	3.98479e-11
Insulin-like growth factor-binding protein 7	3.61301	1.28454	0.218343	4.02555e-09	4.89403	1.58802	0.25722	6.66818e-10
Phosphoglycerate mutase 1	0.371061	-0.991388	0.168587	4.08871e-09	0.324321	-1.12602	0.171761	5.53587e-11
Vascular endothelial growth factor A	9.17834	2.21685	0.377097	4.13445e-09	9.52688	2.25412	0.434079	2.07074e-07
Desmocollin-2	12.3053	2.51003	0.427007	4.14793e-09	21.7341	3.07888	0.654996	2.5938e-06
Interleukin-27 receptor subunit alpha	1.91948	0.652052	0.111004	4.25028e-09	1.91865	0.651623	0.129064	4.44488e-07
Dickkopf-related protein 1	0.274143	-1.29411	0.220784	4.58954e-09	0.289068	-1.24109	0.226267	4.1327e-08
Receptor-type tyrosine-protein kinase FLT3	0.0688959	-2.67516	0.457271	4.90774e-09	0.0644063	-2.74254	0.516439	1.0933e-07
Reticulon-4 receptor	2.65378	0.975984	0.166833	4.91335e-09	2.32219	0.842511	0.174381	1.35551e-06
Hepatitis A virus cellular receptor 2	2.91092	1.06847	0.183031	5.29512e-09	2.84423	1.04529	0.203201	2.68763e-07
Dickkopf-related protein 3	2.2701	0.819826	0.140463	5.3278e-09	2.44025	0.892102	0.161925	3.60152e-08
14-3-3 protein theta	0.096612	-2.33705	0.400417	5.32948e-09	0.100505	-2.29755	0.405974	1.51955e-08
Complement component C1q receptor	2.41793	0.882911	0.151617	5.76975e-09	2.80427	1.03114	0.169228	1.10672e-09
Calcium/calmodulin-dependent protein kinase kinase 1	0.110578	-2.20203	0.378973	6.2272e-09	0.121624	-2.10682	0.381219	3.26622e-08
Bcl-2-like protein 1	0.0834602	-2.48339	0.427792	6.43164e-09	0.0628014	-2.76778	0.440657	3.3634e-10
Connective tissue-activating peptide III	0.270769	-1.30649	0.225317	6.69332e-09	0.288816	-1.24196	0.236474	1.50449e-07
Gelsolin	0.346591	-1.05961	0.183164	7.24979e-09	0.317247	-1.14807	0.20826	3.53359e-08
Mitogen-activated protein kinase 8	0.17414	-1.7479	0.302233	7.32603e-09	0.156398	-1.85535	0.354868	1.71086e-07
Ubiquitin-conjugating enzyme E2 G2	3.95881	1.37594	0.238452	7.91296e-09	3.76228	1.32502	0.261525	4.05121e-07
Nucleoside diphosphate kinase B	0.0754235	-2.58464	0.448648	8.36437e-09	0.0515208	-2.96577	0.373519	2.02047e-15
Superoxide dismutase [Cu-Zn]	0.284563	-1.2568	0.218543	8.88135e-09	0.296546	-1.21555	0.236286	2.68369e-07
Secreted and transmembrane protein 1	2.63692	0.969613	0.16863	8.92687e-09	2.94627	1.08054	0.201855	8.64862e-08
Lithostathine-1-alpha	2.63832	0.970141	0.168761	8.99818e-09	3.24031	1.17567	0.200979	4.92413e-09
Lysozyme C	3.27553	1.18648	0.206968	9.88643e-09	3.53728	1.26336	0.230143	4.03208e-08
Secreted frizzled-related protein 1	6.43322	1.86148	0.324899	1.0079e-08	6.17258	1.82012	0.377414	1.41699e-06
Granulins	2.9885	1.09477	0.191466	1.07901e-08	3.72895	1.31613	0.206951	2.02284e-10
NSFL1 cofactor p47	0.45666	-0.783816	0.137446	1.17915e-08	0.363566	-1.01179	0.175258	7.77963e-09
C-C motif chemokine 17	0.37268	-0.987035	0.173224	1.21206e-08	0.407718	-0.897179	0.169315	1.16522e-07
Azurocidin	0.110587	-2.20196	0.388965	1.50437e-08	0.102852	-2.27447	0.432394	1.43923e-07
PolyUbiquitin K48-linked	10.4189	2.34362	0.41415	1.52377e-08	11.014	2.39917	0.484214	7.24147e-07
PolyUbiquitin K63-linked	1.95271	0.669219	0.118353	1.56351e-08	2.28883	0.828043	0.146764	1.68072e-08
C-C motif chemokine 3	2.20197	0.789351	0.140136	1.7734e-08	2.09214	0.738187	0.142846	2.36972e-07
Calreticulin	1.64417	0.497234	0.0882776	1.77493e-08	1.72461	0.544999	0.10951	6.46815e-07
Neutrophil-activating peptide 2	0.287794	-1.24551	0.221288	1.81829e-08	0.301685	-1.19837	0.233765	2.95358e-07
Sclerostin	2.52834	0.927563	0.165839	2.22969e-08	2.48266	0.909331	0.176598	2.61649e-07
Ephrin-B2	3.20574	1.16494	0.208482	2.30052e-08	3.27911	1.18757	0.230993	2.73058e-07
Interleukin-18 receptor 1	2.90076	1.06497	0.190883	2.41638e-08	3.38921	1.2206	0.178948	9.04299e-12
Chorionic somatomammotropin hormone	0.147225	-1.91579	0.343401	2.4207e-08	0.167796	-1.785	0.345337	2.35508e-07
N-acetyl-D-glucosamine kinase	0.345019	-1.06416	0.190835	2.45655e-08	0.383921	-0.957318	0.227443	2.56456e-05
Platelet-derived growth factor subunit B	0.405859	-0.90175	0.161956	2.57895e-08	0.447979	-0.803009	0.165131	1.15697e-06
Ubiquitin-fold modifier 1	0.230414	-1.46788	0.263803	2.63227e-08	0.18477	-1.68864	0.262176	1.18787e-10
Phosphatidylethanolamine-binding protein 1	0.367603	-1.00075	0.179995	2.69969e-08	0.385229	-0.953918	0.185758	2.81725e-07
Growth/differentiation factor 15	5.20933	1.65045	0.297133	2.7826e-08	10.3611	2.33806	0.544685	1.76672e-05
Follistatin-related protein 1	3.41578	1.22841	0.221462	2.90932e-08	3.95369	1.37465	0.261557	1.47518e-07
Gro-beta/gamma	0.179469	-1.71775	0.309921	2.98102e-08	0.178652	-1.72232	0.330751	1.91622e-07
Catalase	2.90852	1.06764	0.192976	3.15657e-08	3.16049	1.15073	0.195405	3.88729e-09
Platelet-activating factor acetylhydrolase	0.358909	-1.02469	0.185411	3.26526e-08	0.378984	-0.97026	0.197684	9.19475e-07
R-spondin-4	2.18145	0.779988	0.141525	3.56202e-08	3.12609	1.13978	0.225808	4.47432e-07
Trefoil factor 2	2.15427	0.76745	0.139257	3.56765e-08	2.73802	1.00724	0.172997	5.8056e-09
Atrial natriuretic factor	6.87841	1.92839	0.351063	3.95193e-08	8.40643	2.129	0.44101	1.38223e-06
Coagulation factor VII	0.433541	-0.835769	0.152328	4.09633e-08	0.384881	-0.954821	0.153925	5.53346e-10
Brain natriuretic peptide 32	2.88393	1.05915	0.193127	4.15281e-08	3.44608	1.23724	0.270146	4.65224e-06
Heparan-sulfate 6-O-sulfotransferase 1	2.48392	0.909836	0.166301	4.47422e-08	2.45348	0.897506	0.170511	1.41249e-07
Ephrin type-A receptor 2	3.62243	1.28715	0.235286	4.48643e-08	3.86977	1.35319	0.254247	1.02428e-07
Adenylosuccinate lyase	2.77006	1.01887	0.186447	4.6379e-08	2.97778	1.09118	0.200342	5.13486e-08
Elafin	2.25953	0.815158	0.149244	4.71073e-08	2.30859	0.836639	0.169134	7.55215e-07
Trypsin-1	2.46812	0.903457	0.165449	4.74385e-08	2.77393	1.02026	0.188422	6.13641e-08
GDNF family receptor alpha-2	1.94121	0.663311	0.121614	4.91914e-08	1.96191	0.67392	0.144004	2.87066e-06
Tissue-type plasminogen activator	2.44306	0.89325	0.16383	4.97221e-08	2.31809	0.840744	0.157055	8.6427e-08
Ubiquitin-fold modifier-conjugating enzyme 1	0.213299	-1.54506	0.283865	5.24092e-08	0.163266	-1.81237	0.244644	1.28031e-13
Semaphorin-6A	3.67158	1.30062	0.239755	5.80173e-08	3.78721	1.33163	0.271175	9.07974e-07
Macrophage mannose receptor 1	2.66924	0.981793	0.181328	6.147e-08	2.78552	1.02443	0.210097	1.08254e-06
Cathepsin Z	2.4538	0.897638	0.165845	6.21478e-08	2.63593	0.969234	0.163794	3.27096e-09
Brain-derived neurotrophic factor	0.244731	-1.4076	0.260244	6.34639e-08	0.273279	-1.29726	0.251673	2.54247e-07
Chromogranin-A	8.72021	2.16564	0.400471	6.38237e-08	13.0531	2.56903	0.562152	4.87768e-06
Tenascin	2.86346	1.05203	0.194699	6.5393e-08	3.52686	1.26041	0.203871	6.3139e-10
Basal Cell Adhesion Molecule	2.41436	0.881434	0.163261	6.70385e-08	2.73445	1.00593	0.167732	2.00665e-09
Annexin A2	0.346768	-1.0591	0.19689	7.48464e-08	0.290224	-1.2371	0.230178	7.67807e-08
Matrilysin	13.8642	2.62931	0.48911	7.62797e-08	22.6352	3.11951	0.717834	1.38818e-05
Tyrosine-protein kinase receptor TYRO3	1.75889	0.564682	0.105341	8.29869e-08	1.74634	0.557522	0.10938	3.44847e-07
Fibroblast growth factor 7	0.401412	-0.912767	0.171214	9.75956e-08	0.403082	-0.908616	0.178284	3.46086e-07
Semaphorin-6B	3.17899	1.15656	0.218405	1.18691e-07	4.3839	1.47794	0.260321	1.36775e-08
Apolipoprotein B	0.276724	-1.28474	0.24274	1.20562e-07	0.263429	-1.33397	0.279917	1.883e-06
Latent-transforming growth factor beta-binding protein 4	4.2195	1.43972	0.272522	1.27128e-07	4.884	1.58596	0.287717	3.54284e-08
Cation-independent mannose-6-phosphate receptor	2.17198	0.775639	0.146929	1.29883e-07	2.16744	0.773547	0.161302	1.62147e-06
Neutrophil gelatinase-associated lipocalin	3.37348	1.21594	0.230375	1.30526e-07	3.85782	1.3501	0.284314	2.04802e-06
Glucose-6-phosphate isomerase	0.195924	-1.63003	0.308899	1.31388e-07	0.145985	-1.92425	0.322236	2.35003e-09
72 kDa type IV collagenase	2.18829	0.783118	0.148921	1.45136e-07	2.46702	0.903009	0.158978	1.34638e-08
Glutathione S-transferase P	0.192321	-1.64859	0.313941	1.51051e-07	0.111439	-2.19428	0.398949	3.79441e-08
Tyrosine-protein kinase receptor Tie-1, soluble	2.08451	0.734534	0.14052	1.72037e-07	2.09946	0.74168	0.157285	2.41098e-06
Endoglin	2.55618	0.938514	0.179628	1.74371e-07	2.52482	0.926171	0.193569	1.71243e-06
C-C motif chemokine 27	0.244388	-1.409	0.270392	1.87889e-07	0.247462	-1.3965	0.326095	1.84815e-05
NKG2D ligand 3	0.192983	-1.64515	0.316516	2.01782e-07	0.196685	-1.62615	0.354907	4.60762e-06
GTP-binding nuclear protein Ran	0.517725	-0.65831	0.126946	2.15165e-07	0.527825	-0.638991	0.140134	5.11911e-06
C5a anaphylatoxin	2.26279	0.816597	0.158005	2.364e-07	2.07456	0.729748	0.171562	2.10397e-05
Protein kinase C theta type	0.372722	-0.986923	0.191091	2.40874e-07	0.387381	-0.948346	0.180728	1.54289e-07
COMM domain-containing protein 7	0.196107	-1.6291	0.3163	2.59817e-07	0.165799	-1.79698	0.350013	2.83614e-07
dCTP pyrophosphatase 1	2.83819	1.04317	0.202887	2.7239e-07	2.95501	1.0835	0.224	1.31772e-06
Thrombin	0.0726639	-2.62191	0.510531	2.81163e-07	0.0661818	-2.71535	0.564737	1.5232e-06
Eotaxin	1.87	0.625939	0.121918	2.83493e-07	2.24059	0.806741	0.152833	1.30186e-07
Ficolin-3	0.391964	-0.936586	0.182459	2.84974e-07	0.341853	-1.07337	0.204821	1.60097e-07
Interleukin-1 receptor-like 1	2.50211	0.917133	0.178762	2.89012e-07	2.73376	1.00568	0.202646	6.95026e-07
Tyrosine-protein kinase Fyn	0.372391	-0.987811	0.192688	2.95213e-07	0.331019	-1.10558	0.22738	1.16052e-06
Fractalkine	2.98252	1.09277	0.214075	3.31491e-07	3.06837	1.12115	0.250676	7.73131e-06
Granzyme A	2.16544	0.772622	0.152201	3.84826e-07	2.37724	0.86594	0.159471	5.6334e-08
Copine-1	0.385659	-0.952802	0.187858	3.93789e-07	0.393274	-0.933248	0.187765	6.68492e-07
Oxidized low-density lipoprotein receptor 1	1.73511	0.55107	0.108921	4.20703e-07	1.80577	0.590989	0.124747	2.1636e-06
Lymphocyte activation gene 3 protein	2.53085	0.928556	0.183683	4.29927e-07	2.58643	0.95028	0.19734	1.46864e-06
Leucine-rich repeat transmembrane protein FLRT1	0.137073	-1.98724	0.393518	4.4196e-07	0.138701	-1.97544	0.434254	5.3892e-06
Protein S100-A4	0.31363	-1.15954	0.230237	4.74606e-07	0.263737	-1.3328	0.272525	1.00542e-06
Histone H2B type 2-E	0.4589	-0.778922	0.154766	4.83136e-07	0.326497	-1.11933	0.203863	4.00524e-08
Pappalysin-1	2.93597	1.07704	0.214195	4.9484e-07	3.09634	1.13022	0.234861	1.49217e-06
Lipopolysaccharide-binding protein	2.41054	0.87985	0.175012	4.97241e-07	2.50757	0.919315	0.179832	3.18624e-07
ICOS ligand	0.196736	-1.62589	0.323647	5.06944e-07	0.210057	-1.56038	0.305758	3.33774e-07
Alanine aminotransferase 1	0.260764	-1.34414	0.267566	5.0717e-07	0.190512	-1.65804	0.319833	2.17075e-07
Galectin-3-binding protein	2.17622	0.777587	0.154893	5.16253e-07	2.38332	0.868493	0.166168	1.72646e-07
Cryptic protein	0.408468	-0.895342	0.178752	5.47556e-07	0.401906	-0.911537	0.199314	4.79913e-06
Kremen protein 2	0.121128	-2.11091	0.421515	5.50234e-07	0.132309	-2.02261	0.444898	5.46142e-06
Eukaryotic translation initiation factor 4H	0.171703	-1.76199	0.352214	5.65593e-07	0.117845	-2.13838	0.364152	4.29974e-09
S-formylglutathione hydrolase	0.423492	-0.859221	0.171854	5.74151e-07	0.37493	-0.981016	0.180366	5.35747e-08
Inosine-5'-monophosphate dehydrogenase 2	0.115494	-2.15854	0.432277	5.93227e-07	0.130835	-2.03382	0.432166	2.5249e-06
Leucine-rich repeat transmembrane protein FLRT2	2.71232	0.997804	0.199918	6.00459e-07	2.9253	1.0734	0.218201	8.68509e-07
Leukotriene A-4 hydrolase	0.296978	-1.2141	0.243843	6.39099e-07	0.268783	-1.31385	0.280212	2.74852e-06
Hyaluronan and proteoglycan link protein 1	1.75618	0.563141	0.113307	6.69365e-07	1.76725	0.569423	0.111838	3.55232e-07
CMRF35-like molecule 6	1.86567	0.623619	0.126113	7.6175e-07	1.96258	0.67426	0.132237	3.41693e-07
Alpha-enolase	0.536084	-0.623465	0.126522	8.31966e-07	0.549327	-0.599062	0.135988	1.05658e-05
R-spondin-3	2.30814	0.83644	0.170611	9.45694e-07	2.46575	0.902495	0.198282	5.32487e-06
Protein kinase C iota type	0.472658	-0.749383	0.15342	1.03689e-06	0.505224	-0.682754	0.158504	1.65122e-05
Neurogenic locus notch homolog protein 2	1.58038	0.457668	0.0937223	1.04361e-06	1.55557	0.441843	0.0966541	4.84515e-06
C3a anaphylatoxin	0.549488	-0.598768	0.122758	1.07359e-06	0.447219	-0.804707	0.154263	1.82379e-07
High mobility group protein B1	0.268694	-1.31418	0.269666	1.09705e-06	0.269961	-1.30948	0.264504	7.39507e-07
Leukocyte immunoglobulin-like receptor subfamily B member 2	2.16179	0.770937	0.158384	1.13013e-06	2.10304	0.743382	0.186421	6.67276e-05
Neurotrophin-3	3.60477	1.28226	0.264152	1.20847e-06	4.62818	1.53216	0.34133	7.1626e-06
Nicotinamide phosphoribosyltransferase	0.0105853	-4.54829	0.937919	1.23875e-06	0.00754854	-4.8864	1.23942	8.06355e-05
Growth factor receptor-bound protein 2	0.165802	-1.79696	0.370733	1.25313e-06	0.122003	-2.10371	0.326996	1.24737e-10
Pulmonary surfactant-associated protein D	0.17894	-1.7207	0.355317	1.28065e-06	0.171521	-1.76305	0.389925	6.13994e-06
Protein FAM3D	1.99687	0.691579	0.143226	1.37506e-06	2.09529	0.739694	0.15722	2.54082e-06
Dickkopf-related protein 4	0.26352	-1.33363	0.276905	1.46327e-06	0.308779	-1.17513	0.299614	8.77625e-05
Leukemia inhibitory factor receptor	2.69727	0.992242	0.206501	1.54727e-06	3.50792	1.25502	0.224428	2.24335e-08
Kinesin-like protein KIF23	0.226008	-1.48719	0.310939	1.72798e-06	0.243763	-1.41156	0.309463	5.08352e-06
Vascular endothelial growth factor receptor 3	2.64308	0.971946	0.204113	1.91862e-06	2.49681	0.915013	0.209944	1.31032e-05
Stem Cell Growth Factor-beta	2.02461	0.705378	0.148244	1.9531e-06	1.92314	0.653961	0.159626	4.18844e-05
Ephrin type-B receptor 2	2.27246	0.820864	0.172797	2.02956e-06	2.59559	0.953812	0.200597	1.98569e-06
Leucine-rich repeat transmembrane protein FLRT3	2.03609	0.711034	0.149775	2.06091e-06	2.15343	0.767061	0.180646	2.17413e-05
Ras GTPase-activating protein 1	0.134611	-2.00537	0.422436	2.06303e-06	0.0975032	-2.32787	0.541828	1.73651e-05
Proprotein convertase subtilisin/kexin type 9	2.01031	0.698287	0.147138	2.07687e-06	2.04654	0.716152	0.166117	1.62419e-05
Coiled-coil domain-containing protein 80	2.92203	1.07228	0.225946	2.07761e-06	2.84683	1.04621	0.238951	1.19595e-05
Kallikrein-6	2.94334	1.07955	0.227531	2.08918e-06	3.28641	1.1898	0.231514	2.75908e-07
Apoptosis regulator Bcl-2	0.227945	-1.47865	0.31198	2.14184e-06	0.253927	-1.37071	0.3271	2.78355e-05
Signal transducer and activator of transcription 6	0.200661	-1.60614	0.340006	2.3142e-06	0.197253	-1.62327	0.354176	4.57874e-06
Coagulation Factor XI	2.23366	0.80364	0.170817	2.54272e-06	2.01593	0.701079	0.171328	4.27601e-05
Matrilin-2	2.33433	0.847723	0.180364	2.6007e-06	2.49677	0.915	0.187547	1.06749e-06
Adapter molecule crk	0.210111	-1.56012	0.332413	2.68813e-06	0.121544	-2.10748	0.350255	1.77701e-09
Amyloid beta A4 protein	0.384689	-0.955321	0.203664	2.7231e-06	0.410698	-0.889896	0.21086	2.43955e-05
CD27 antigen	0.456413	-0.784357	0.167796	2.94718e-06	0.376886	-0.975812	0.209235	3.10555e-06
Angiopoietin-related protein 4	1.78686	0.580462	0.124631	3.20166e-06	2.0013	0.693797	0.130663	1.09738e-07
Intercellular adhesion molecule 5	1.98031	0.683255	0.14671	3.20566e-06	2.75549	1.0136	0.176998	1.02457e-08
Glyceraldehyde-3-phosphate dehydrogenase	1.77655	0.574673	0.123561	3.30451e-06	1.86737	0.624533	0.144507	1.54752e-05
Peptidoglycan recognition protein 1	1.74527	0.556907	0.119776	3.32606e-06	1.74049	0.554165	0.125565	1.01769e-05
Methionine aminopeptidase 2	0.573636	-0.55576	0.119539	3.33244e-06	0.577881	-0.548388	0.115082	1.88687e-06
Amphoterin-induced protein 2	1.97733	0.681745	0.146738	3.38431e-06	2.05586	0.720695	0.165199	1.28531e-05
Cadherin-5	1.87876	0.630613	0.135882	3.46906e-06	1.85655	0.618718	0.147922	2.88011e-05
Fibroblast growth factor 6	0.0830253	-2.48861	0.536335	3.48364e-06	0.0964514	-2.33872	0.535093	1.23865e-05
Xaa-Pro aminopeptidase 1	0.149592	-1.89984	0.411423	3.8794e-06	0.112495	-2.18485	0.45755	1.79612e-06
Malate dehydrogenase, cytoplasmic	0.241656	-1.42024	0.308423	4.12776e-06	0.262707	-1.33672	0.325698	4.05788e-05
Adrenomedullin	0.363948	-1.01074	0.219522	4.13875e-06	0.392083	-0.936282	0.23252	5.65706e-05
T-lymphocyte surface antigen Ly-9	1.94061	0.663004	0.144076	4.18904e-06	1.78198	0.577726	0.152462	0.000151058
Cysteine-rich with EGF-like domain protein 1	2.37834	0.866405	0.188443	4.27167e-06	2.36741	0.861798	0.177116	1.14035e-06
Chordin-like protein 1	2.38348	0.868563	0.189551	4.60099e-06	2.979	1.09159	0.235525	3.57447e-06
High affinity cGMP-specific 3',5'-cyclic phosphodiesterase 9A	1.69541	0.527923	0.115236	4.62228e-06	1.78907	0.581696	0.130806	8.70745e-06
Heterogeneous nuclear ribonucleoprotein Q	0.461611	-0.773032	0.16876	4.63521e-06	0.422795	-0.860868	0.156176	3.54429e-08
Cystatin-D	1.76579	0.568599	0.124652	5.07931e-06	1.90389	0.643901	0.154248	2.98684e-05
Proprotein convertase subtilisin/kexin type 7	2.57709	0.946661	0.207814	5.23053e-06	2.66592	0.980547	0.221183	9.28504e-06
Collectin-11	2.28723	0.827343	0.182131	5.55719e-06	2.52815	0.927487	0.205854	6.61964e-06
Kallikrein-11	2.75032	1.01172	0.222845	5.62533e-06	2.84086	1.04411	0.244873	2.00906e-05
Extracellular matrix protein 1	0.50863	-0.676034	0.149244	5.906e-06	0.500791	-0.691566	0.161282	1.80343e-05
Fibroblast growth factor 18	1.57613	0.454974	0.100659	6.18518e-06	1.55623	0.442269	0.120148	0.000232284
Antileukoproteinase	5.51753	1.70793	0.378131	6.27889e-06	7.52483	2.01821	0.516819	9.42032e-05
C-C motif chemokine 14	2.49415	0.913946	0.202544	6.41148e-06	2.30118	0.833423	0.20185	3.64466e-05
Fibrinogen gamma chain	6.22056	1.82786	0.406345	6.84998e-06	6.26864	1.83556	0.3875	2.16979e-06
Roundabout homolog 2	2.45819	0.899424	0.200423	7.20238e-06	2.82663	1.03909	0.206688	4.974e-07
Hepatoma-derived growth factor-related protein 2	0.428362	-0.847786	0.189869	8.00254e-06	0.353697	-1.03932	0.238266	1.28879e-05
Heterogeneous nuclear ribonucleoproteins A2/B1	0.121194	-2.11036	0.473269	8.22967e-06	0.115103	-2.16192	0.531663	4.77563e-05
Parathyroid hormone-related protein	1.7197	0.542151	0.121598	8.25169e-06	1.72461	0.545002	0.13679	6.77046e-05
Biglycan	2.48203	0.909076	0.204082	8.41065e-06	2.45325	0.897413	0.209409	1.82369e-05
Brother of CDO	1.88887	0.635981	0.143001	8.69251e-06	2.14579	0.763509	0.188983	5.34308e-05
Interleukin-1 receptor type 1	2.16388	0.771904	0.173987	9.14125e-06	2.33235	0.846875	0.185618	5.05578e-06
Fatty acid-binding protein, liver	2.33053	0.846096	0.191133	9.56651e-06	2.26827	0.819018	0.202749	5.35497e-05
Importin subunit beta-1	0.164327	-1.8059	0.408228	9.70011e-06	0.114917	-2.16355	0.436714	7.2648e-07
Tumor necrosis factor receptor superfamily member 19	1.78548	0.579687	0.131436	1.03178e-05	1.79369	0.584274	0.153486	0.000140839
Apolipoprotein L1	0.45143	-0.795335	0.180625	1.06652e-05	0.378451	-0.971668	0.255065	0.00013925
Mitogen-activated protein kinase kinase kinase 7:TGF-beta-activated kinase 1 and MAP3K7-binding protein 1 fusion	1.736	0.551584	0.125273	1.0673e-05	2.15335	0.767024	0.138376	2.97246e-08
C-X-C motif chemokine 16	1.67379	0.515093	0.11699	1.0683e-05	1.69381	0.526983	0.128342	4.02453e-05
Leukocyte surface antigen CD47	0.118883	-2.12962	0.484222	1.09245e-05	0.13903	-1.97307	0.49485	6.68582e-05
Histone H2A type 3	0.149572	-1.89998	0.434404	1.22124e-05	0.102467	-2.27822	0.523526	1.35101e-05
Fibroblast growth factor 19	2.09825	0.741105	0.16949	1.22793e-05	2.52869	0.927702	0.192945	1.52365e-06
Choline/ethanolamine kinase	0.218253	-1.5221	0.35117	1.46186e-05	0.191506	-1.65284	0.38707	1.95361e-05
Interleukin-23	1.84424	0.612065	0.141263	1.4721e-05	1.67019	0.512938	0.180404	0.00446534
Vascular endothelial growth factor C	0.327833	-1.11525	0.257943	1.53473e-05	0.332675	-1.10059	0.238114	3.79869e-06
Platelet glycoprotein 4	0.451853	-0.794399	0.183743	1.5362e-05	0.33502	-1.09357	0.198873	3.8233e-08
Low molecular weight phosphotyrosine protein phosphatase	0.565956	-0.569239	0.13167	1.53776e-05	0.569019	-0.563842	0.139949	5.60394e-05
Plexin-B2	2.81333	1.03437	0.239667	1.58986e-05	3.16877	1.15334	0.227996	4.22319e-07
Fibroblast growth factor 1	1.38406	0.32502	0.0753726	1.61657e-05	1.41076	0.344129	0.0799439	1.67266e-05
Histone H1.2	0.537419	-0.620977	0.144662	1.76589e-05	0.491002	-0.711307	0.169604	2.74178e-05
C-C motif chemokine 16	4.10515	1.41224	0.329178	1.78508e-05	3.52483	1.25983	0.342345	0.000233229
Heat shock 70 kDa protein 1A	1.99585	0.69107	0.161274	1.82693e-05	2.1282	0.755278	0.163095	3.64072e-06
Scavenger receptor cysteine-rich type 1 protein M130	1.85883	0.619948	0.144874	1.87539e-05	1.78525	0.579556	0.169846	0.000644314
Interleukin-5 receptor subunit alpha	1.8039	0.589953	0.137875	1.87812e-05	1.83963	0.609565	0.148991	4.28987e-05
C-X-C motif chemokine 6	0.293824	-1.22477	0.286483	1.90964e-05	0.275643	-1.28865	0.328909	8.93066e-05
Integrin alpha-I: beta-1 complex	1.73152	0.548998	0.128508	1.93653e-05	1.74149	0.55474	0.138491	6.18638e-05
Carbonic anhydrase 4	1.7288	0.547427	0.128207	1.95582e-05	1.6684	0.511863	0.135678	0.000161534
C-X-C motif chemokine 13	1.60132	0.470827	0.110308	1.96969e-05	1.6935	0.526795	0.122915	1.82032e-05
Interleukin-1 receptor antagonist protein	1.61656	0.480302	0.112839	2.07615e-05	1.47118	0.386065	0.128805	0.00272396
Mitogen-activated protein kinase 11	1.55368	0.440624	0.103571	2.09679e-05	1.51548	0.415732	0.11583	0.00033176
Sialic acid-binding Ig-like lectin 7	1.97939	0.682789	0.160511	2.10128e-05	2.76452	1.01687	0.179926	1.58984e-08
Vitamin K-dependent protein S	0.535826	-0.623946	0.146867	2.15313e-05	0.524041	-0.646185	0.141938	5.29936e-06
C-C motif chemokine 18	1.94696	0.666269	0.157164	2.24206e-05	1.78049	0.576889	0.153146	0.000165278
Wnt inhibitory factor 1	1.79633	0.585744	0.138823	2.4501e-05	2.14845	0.764745	0.160639	1.92968e-06
Complement C3d fragment	0.469293	-0.756528	0.179544	2.51313e-05	0.320447	-1.13804	0.233735	1.12199e-06
Inter-alpha-trypsin inhibitor heavy chain H4	12.9975	2.56476	0.609362	2.5659e-05	15.5885	2.74653	0.664357	3.56314e-05
Adhesion G protein-coupled receptor E2	1.76175	0.566309	0.134577	2.57576e-05	1.72345	0.54433	0.149056	0.000260365
Testican-1	0.181704	-1.70538	0.406491	2.72436e-05	0.178282	-1.72439	0.41449	3.17882e-05
Mitogen-activated protein kinase 9	1.75827	0.564332	0.13478	2.82594e-05	1.78028	0.576771	0.16783	0.000588999
Cytochrome c	0.38904	-0.944073	0.227309	3.27789e-05	0.346075	-1.0611	0.228878	3.55065e-06
Oncostatin-M	2.17012	0.774784	0.186879	3.38467e-05	2.55245	0.937055	0.209571	7.7747e-06
Cystatin-SA	1.75917	0.564841	0.136423	3.46745e-05	1.74996	0.559594	0.160755	0.000499493
Fibronectin	0.521389	-0.65126	0.157743	3.64952e-05	0.421026	-0.865061	0.175965	8.82815e-07
Ectodysplasin-A, secreted form	1.73193	0.549239	0.133315	3.79118e-05	1.79547	0.585269	0.145787	5.9561e-05
SHC-transforming protein 1	0.509916	-0.67351	0.163659	3.86622e-05
Pyridoxal kinase	0.456683	-0.783767	0.191022	4.07804e-05
Netrin receptor UNC5C	3.38434	1.21916	0.297664	4.20814e-05
Troponin I, cardiac muscle	1.51752	0.417078	0.101913	4.26757e-05
Tumor necrosis factor receptor superfamily member 21	1.87246	0.627254	0.153453	4.35869e-05
C-C motif chemokine 25	1.63006	0.488618	0.119589	4.39211e-05
Contactin-1	0.428668	-0.847072	0.208095	4.68905e-05
Cadherin-2	1.57891	0.456736	0.112208	4.69214e-05
Endothelial cell-selective adhesion molecule	0.457094	-0.782865	0.192349	4.70068e-05
Angiotensinogen	0.44695	-0.805309	0.198605	5.01717e-05
Angiopoietin-2	4.4836	1.50043	0.37046	5.11797e-05
3-hydroxyanthranilate 3,4-dioxygenase	0.418175	-0.871856	0.215905	5.38773e-05
Inorganic pyrophosphatase	0.48009	-0.733781	0.181958	5.5141e-05
Peroxiredoxin-1	0.49662	-0.699931	0.173704	5.59114e-05
Disintegrin and metalloproteinase domain-containing protein 9	1.41168	0.344779	0.0860035	6.1003e-05
Tumor necrosis factor receptor superfamily member 18	1.38186	0.323432	0.0807769	6.22762e-05
Protein S100-A6	1.71885	0.541655	0.135499	6.40229e-05
Hepatocyte growth factor	2.94416	1.07982	0.270717	6.64223e-05
Mucin-1	1.49542	0.402405	0.101053	6.83014e-05
E3 SUMO-protein ligase PIAS4	2.07019	0.727641	0.183216	7.1421e-05
Leucine-rich repeats and immunoglobulin-like domains protein 3	1.9798	0.682995	0.172089	7.22177e-05
Tumor necrosis factor receptor superfamily member 13C	0.0945697	-2.35842	0.596915	7.78208e-05
Neuronal cell adhesion molecule	1.99234	0.689308	0.175033	8.21065e-05
gp41 C34 peptide, HIV	1.54036	0.432018	0.109775	8.30328e-05
Toll-like receptor 2	1.58765	0.462255	0.117805	8.7125e-05
Insulin	1.72626	0.545955	0.139567	9.16172e-05
Proteasome subunit alpha type-6	0.180636	-1.71127	0.437919	9.31632e-05
T-lymphocyte activation antigen CD80	1.45633	0.375916	0.0962317	9.36933e-05
C-type lectin domain family 4 member M	2.06769	0.726433	0.186047	9.4393e-05
Tumor necrosis factor ligand superfamily member 14	0.282077	-1.26557	0.324713	9.71846e-05
Interleukin-1 receptor type 2	1.61942	0.482067	0.123806	9.87138e-05
GTPase KRas	1.86188	0.621589	0.160063	0.000103008
Aminoacylase-1	1.80958	0.593094	0.153035	0.000106386
Chitinase-3-like protein 1	1.7282	0.547083	0.141342	0.000108551
Plexin-C1	1.93651	0.660889	0.170828	0.000109402
Ephrin-B3	1.51379	0.414618	0.107248	0.000110654
Allograft inflammatory factor 1	0.199069	-1.6141	0.418969	0.00011689
Heterogeneous nuclear ribonucleoprotein A/B	0.385815	-0.952396	0.247229	0.000117021
Tumor necrosis factor ligand superfamily member 13B	1.74559	0.557092	0.144672	0.000117767
Dickkopf-like protein 1	0.325205	-1.1233	0.292353	0.000121898
UMP-CMP kinase	1.80076	0.588211	0.153123	0.000122322
Tyrosine-protein kinase ZAP-70	2.28881	0.82803	0.215945	0.00012585
Metalloproteinase inhibitor 2	2.01162	0.698942	0.182343	0.000126528
Advanced glycosylation end product-specific receptor, soluble	1.75819	0.564287	0.147315	0.000127896
Thymic stromal lymphopoietin	0.189785	-1.66186	0.433899	0.000128105
Interleukin-2	0.482178	-0.729442	0.191019	0.000134162
L-lactate dehydrogenase B chain	0.288288	-1.2438	0.326525	0.000139423
Tumor necrosis factor receptor superfamily member 6B	1.44273	0.366534	0.0962609	0.000140257
Transforming growth factor-beta-induced protein ig-h3	1.77941	0.57628	0.151553	0.000143251
Integrin alpha-V: beta-5 complex	0.247766	-1.39527	0.367681	0.000147768
Complement C4	2.4675	0.903205	0.238202	0.000149581
Group IIE secretory phospholipase A2	1.49782	0.40401	0.106645	0.000151643
Insulin-like growth factor-binding protein 2	1.61972	0.482256	0.127379	0.000153094
Cytokine receptor-like factor 2	0.154677	-1.86642	0.493741	0.000156729
Membrane frizzled-related protein	0.213921	-1.54215	0.408313	0.000158803
C-C motif chemokine 1	1.6316	0.489558	0.129749	0.000161213
Insulin-like growth factor I	0.51788	-0.658011	0.174434	0.000161776
Delta-like protein 4	1.80216	0.588984	0.156149	0.000161993
EGF-containing fibulin-like extracellular matrix protein 1	1.67744	0.517267	0.137399	0.000166747
Toll-like receptor 4:Lymphocyte antigen 96 complex	1.7359	0.551525	0.146524	0.000167177
A disintegrin and metalloproteinase with thrombospondin motifs 5	1.52425	0.421501	0.112145	0.000170907
Galactoside 3(4)-L-fucosyltransferase	1.65995	0.506789	0.135119	0.000176352
Dual specificity mitogen-activated protein kinase kinase 1	0.197377	-1.62264	0.433484	0.000181651
C-C motif chemokine 23	1.73266	0.549656	0.14708	0.000186135
Complement component C9	1.84849	0.614371	0.164491	0.000187736
Ficolin-1	2.32133	0.842142	0.226334	0.000198594
Protein kinase C gamma type	1.77772	0.575329	0.154647	0.000199014
Interleukin-6 receptor subunit alpha	1.86788	0.624806	0.169019	0.00021845
Vascular endothelial growth factor D	1.65847	0.505893	0.136946	0.000220654
Leptin	1.94247	0.66396	0.17978	0.00022147
Tumor necrosis factor receptor superfamily member 11B	2.32752	0.844804	0.228807	0.000222307
Alpha-1-antichymotrypsin complex	1.62141	0.483297	0.130957	0.00022382
Endothelial cell-specific molecule 1	1.63515	0.491733	0.133512	0.000230439
C-reactive protein	2.05159	0.718614	0.195147	0.000231021
Non-histone chromosomal protein HMG-14	1.70757	0.535074	0.14539	0.000232999
C-type mannose receptor 2	1.88149	0.632062	0.172044	0.000238934
Granulysin	1.61255	0.47782	0.130447	0.000249326
Glutamate carboxypeptidase 2	1.44181	0.365899	0.100428	0.000269053
Neurogenic locus notch homolog protein 1	2.01153	0.698896	0.192423	0.000281151
Glutathione S-transferase A3	1.56432	0.447454	0.123322	0.000285243
Interleukin-17 receptor C	1.45522	0.37516	0.103505	0.000289458
Collagenase 3	1.38266	0.324012	0.0894853	0.000293647
Lactotransferrin	1.68109	0.519441	0.143522	0.000295461
26S proteasome non-ATPase regulatory subunit 7	0.348691	-1.05357	0.291137	0.000295961
PIK3CA/PIK3R1	0.467965	-0.759361	0.209851	0.000296226
Epidermal growth factor receptor substrate 15-like 1	0.344583	-1.06542	0.2953	0.000308654
Fibroblast growth factor 12	1.54497	0.435001	0.120706	0.000313583
Semaphorin-5A	1.57138	0.451955	0.125524	0.000317538
Thioredoxin domain-containing protein 12	1.87746	0.629922	0.17497	0.000318004
Insulin-like growth factor-binding protein 1	0.566722	-0.567887	0.158645	0.000344112
Cystatin-M	1.76476	0.568014	0.158746	0.000346063
Troponin I, fast skeletal muscle	1.61061	0.476612	0.133679	0.000363397
Tissue Factor	1.56231	0.446164	0.125227	0.00036685
Programmed cell death 1 ligand 1	1.50253	0.407153	0.11431	0.000368273
Cerebral dopamine neurotrophic factor	1.88495	0.633899	0.178188	0.00037444
SLIT and NTRK-like protein 5	1.74297	0.55559	0.156569	0.000387381
Tyrosine-protein kinase JAK2	2.67429	0.983682	0.277311	0.000389329
Histone acetyltransferase type B catalytic subunit	0.309452	-1.17295	0.330845	0.000392125
SLAM family member 5	0.575122	-0.553174	0.156138	0.000395827
Placenta growth factor	1.43682	0.362434	0.102757	0.00042013
Baculoviral IAP repeat-containing protein 7 Isoform beta	1.35086	0.300743	0.0855509	0.000439155
Gamma-enolase	0.198912	-1.61489	0.4596	0.000441923
Epidermal growth factor	0.572153	-0.558349	0.159714	0.000472427
Ectonucleoside triphosphate diphosphohydrolase 1	1.32107	0.278439	0.0798297	0.00048681
Bone morphogenetic protein 10	2.77371	1.02019	0.293205	0.000502482
Thrombopoietin	0.477154	-0.739916	0.212752	0.000505493
Receptor tyrosine-protein kinase erbB-4	1.4893	0.398306	0.114777	0.00051997
Limbic system-associated membrane protein	1.69084	0.525226	0.151466	0.000525103
Estradiol 17-beta-dehydrogenase 1	1.37486	0.318352	0.0919298	0.000534215
Complement component C8	1.7023	0.531983	0.153723	0.000538838
CD166 antigen	2.00423	0.695262	0.201134	0.00054683
Cystatin-F	1.61434	0.478927	0.138664	0.000552618
Vesicular integral-membrane protein VIP36	0.406499	-0.900175	0.261762	0.000584067
Appetite-regulating hormone	1.63885	0.493994	0.144223	0.000614335
Complement C5b-C6 complex	1.46222	0.379955	0.11116	0.000630607
Galectin-7	0.337343	-1.08666	0.318171	0.000637065
Keratin, type I cytoskeletal 18	0.199679	-1.61104	0.473253	0.00066361
Importin subunit alpha-1	1.36042	0.307792	0.0908816	0.000707293
Prefoldin subunit 5	0.45329	-0.791224	0.233625	0.000707318
Metalloproteinase inhibitor 3	0.515367	-0.662877	0.196686	0.000751068
Coagulation Factor V	2.71093	0.997292	0.296465	0.000768377
Interleukin-17F	1.36509	0.311223	0.0926672	0.000783647
15-hydroxyprostaglandin dehydrogenase [NAD(+)]	0.153563	-1.87364	0.558996	0.000802877
SLAM family member 7	1.67116	0.513518	0.153344	0.000811631
Testican-2	1.66834	0.511832	0.153086	0.000827473
Alpha-(1,3)-fucosyltransferase 5	1.64072	0.495133	0.148489	0.000854561
Carbohydrate sulfotransferase 6	1.39632	0.333838	0.100207	0.000863867
Agouti-related protein	0.550251	-0.597381	0.179493	0.000874213
Angiopoietin-1 receptor, soluble	2.39871	0.87493	0.263566	0.000901513
Ephrin type-B receptor 6	1.71681	0.540469	0.163375	0.000939134
Stem cell growth factor-alpha	1.66416	0.50932	0.154137	0.000952037
Cysteine and glycine-rich protein 3	0.390366	-0.940671	0.285522	0.000985733
CD97 antigen	2.12382	0.753217	0.228742	0.000991735
Neutral ceramidase	0.64425	-0.439668	0.133612	0.000999647
Glia-derived nexin	0.244943	-1.40673	0.428999	0.00104139
Interleukin-17 receptor D	1.39484	0.33278	0.101529	0.00104657
Cyclin-dependent kinase 5:Cyclin-dependent kinase 5 activator 1 complex	1.68517	0.521866	0.159676	0.00108206
Protein jagged-1	2.88577	1.05979	0.32449	0.00109072
Cystatin-SN	1.48523	0.395569	0.121194	0.00109874
WNT1-inducible-signaling pathway protein 1	0.413962	-0.881982	0.27046	0.00111004
Plasminogen activator inhibitor 1	0.573284	-0.556374	0.171119	0.00114839
Interleukin-15 receptor subunit alpha	1.6133	0.478282	0.147778	0.00121006
Artemin	1.36105	0.30826	0.0952761	0.00121458
Ck-beta-8-1	1.73646	0.551848	0.170764	0.00123081
Interleukin-8	1.36636	0.31215	0.0968728	0.0012718
Proteasome subunit alpha type-1	0.174432	-1.74622	0.543581	0.00131615
Leucine-rich repeat transmembrane neuronal protein 3	1.36545	0.311483	0.0970724	0.00133304
Interleukin-18-binding protein	1.59518	0.466984	0.145612	0.00134109
Interleukin-27	1.54698	0.436304	0.137205	0.00147305
Kallikrein-12	1.93126	0.658174	0.207444	0.00150989
Netrin-4	1.51289	0.414022	0.131124	0.00159133
Apolipoprotein A-I	0.496415	-0.700343	0.221999	0.00160658
Serum amyloid A-1 protein	1.42671	0.355374	0.112717	0.00161709
Connective tissue growth factor	0.477155	-0.739914	0.235593	0.00168573
Thyroglobulin	1.77093	0.571508	0.183178	0.00180874
Fibronectin Fragment 3	0.571341	-0.559769	0.179459	0.00181339
Collagen alpha-1(XXIII) chain	0.155091	-1.86375	0.597786	0.00182237
Tumor necrosis factor receptor superfamily member 8	1.92927	0.657143	0.210778	0.00182271
Neuronal growth regulator 1	1.44555	0.368488	0.11869	0.00190521
Ephrin-B1	0.404918	-0.90407	0.291572	0.00193079
Delta-like protein 1	2.14978	0.765367	0.247004	0.00194432
Homeobox protein NANOG	1.33551	0.289316	0.09354	0.0019817
Alpha-1-antichymotrypsin	1.40445	0.339648	0.109886	0.00199531
Phosphoglycerate kinase 1	0.465483	-0.76468	0.24743	0.0019983
Apolipoprotein D	1.99765	0.69197	0.224087	0.00201544
DNA repair protein RAD51 homolog 1	1.41192	0.344951	0.111736	0.00202051
Natural cytotoxicity triggering receptor 1	1.46052	0.378793	0.122861	0.00204856
Fc receptor-like protein 3	1.38157	0.323221	0.105183	0.00211955
alpha-Fetoprotein	0.454426	-0.788721	0.256688	0.00212142
Dual specificity mitogen-activated protein kinase kinase 4	1.6068	0.474248	0.155102	0.00223084
Histone acetyltransferase KAT6A	1.5958	0.467372	0.152875	0.00223405
CD40 ligand	0.225034	-1.4915	0.488046	0.00224257
Protein E7_HPV18	1.329	0.28443	0.0930817	0.00224535
Complement component C7	1.76361	0.567364	0.186489	0.00234739
Myeloperoxidase	1.50649	0.409784	0.134805	0.00236718
Neurexin-1-beta	1.99021	0.688239	0.226683	0.00239639
Stromal cell-derived factor 1	1.68636	0.522575	0.172132	0.00239826
Interferon alpha/beta receptor 1	1.7242	0.544762	0.179618	0.00242222
Tropomyosin beta chain	1.7545	0.562187	0.185425	0.00243036
Serine protease HTRA2, mitochondrial	0.431305	-0.840939	0.27738	0.00243164
Baculoviral IAP repeat-containing protein 5	1.24298	0.217516	0.0719068	0.00248664
Ephrin-A3	1.53098	0.42591	0.140803	0.00248749
Insulin receptor	1.56563	0.448288	0.14831	0.00250587
Dermatopontin	1.90544	0.644714	0.213544	0.00253509
3-hydroxy-3-methylglutaryl-coenzyme A reductase	1.32197	0.279127	0.0924643	0.0025382
Matrix metalloproteinase-17	2.4005	0.875676	0.290117	0.0025415
Tyrosine-protein kinase HCK	1.69958	0.530383	0.176307	0.00262724
Interleukin-37	1.34397	0.295628	0.0982796	0.00262942
Interleukin-10	1.34326	0.295103	0.0982229	0.00266086
Thrombopoietin Receptor	0.460022	-0.776482	0.259744	0.00279519
Neurexin-3-beta	1.6348	0.491521	0.165451	0.00297023
Coagulation factor IX	0.636321	-0.452052	0.153008	0.00313244
Complement factor I	1.99258	0.689429	0.233398	0.00313805
Fms-related tyrosine kinase 3 ligand	1.28265	0.248931	0.0844581	0.00320472
Macrophage metalloelastase	1.519	0.41805	0.141893	0.00321663
Semaphorin-3A	0.42419	-0.857574	0.291594	0.00327171
PILR alpha-associated neural protein	2.84424	1.0453	0.35671	0.00338547
Interleukin-10 receptor subunit alpha	1.51038	0.412359	0.141016	0.0034534
RGM domain family member B	1.47965	0.391805	0.134095	0.00347968
C-C motif chemokine 8	1.36345	0.310022	0.106573	0.0036259
Protein E7_HPV16	1.36455	0.310826	0.107325	0.00377819
3-hydroxyacyl-CoA dehydrogenase type-2	0.471214	-0.752442	0.259972	0.00379975
Endothelin-converting enzyme 1	1.85127	0.615871	0.212978	0.00383146
Interleukin-16	1.62969	0.488389	0.169002	0.00385433
MAP kinase-activated protein kinase 5	0.510958	-0.671468	0.232509	0.00387796
Thrombospondin-1	0.645269	-0.438088	0.152873	0.00416077
Interleukin-11	0.327272	-1.11696	0.389853	0.00416888
Collagen alpha-1(VIII) chain	1.41716	0.348653	0.121929	0.00424337
Complement factor D	1.76665	0.569084	0.199128	0.0042649
Contactin-4	1.48758	0.397151	0.139159	0.00431809
Fibroblast growth factor receptor 1	1.57982	0.457314	0.160588	0.00440306
Tumor necrosis factor receptor superfamily member 6	1.33356	0.287852	0.101207	0.00445237
Interleukin-6 receptor subunit beta	1.80788	0.592156	0.208291	0.00447017
Hepatocyte growth factor receptor	1.56449	0.447557	0.157512	0.00449135
Interferon gamma receptor 1	1.39794	0.334999	0.118197	0.00459354
Fibroblast growth factor 23	1.93116	0.658123	0.232236	0.00459903
Tumor necrosis factor receptor superfamily member 10D	1.44509	0.368173	0.130285	0.00471482
SPARC-related modular calcium-binding protein 1	3.22127	1.16978	0.414674	0.00478805
C-type lectin domain family 7 member A	1.38529	0.325906	0.115597	0.00481231
Casein kinase II 2-alpha':2-beta heterotetramer	0.284853	-1.25578	0.446214	0.00488835
Ciliary neurotrophic factor	1.21947	0.19842	0.0705344	0.00490667
Histidine-rich glycoprotein	1.40915	0.342985	0.122118	0.00497533
Insulin-like growth factor-binding protein 6	1.53704	0.429859	0.153108	0.00499181
Polymeric immunoglobulin receptor	1.36968	0.314577	0.112191	0.00504845
Aurora kinase B	1.35161	0.301297	0.107529	0.0050788
Interleukin-34	1.5657	0.44833	0.160643	0.00525709
C-C motif chemokine 4-like	1.39687	0.334233	0.119943	0.00532653
Bone morphogenetic protein 7	0.702839	-0.352627	0.126824	0.00542851
CD177 antigen	1.39535	0.333146	0.119863	0.00544617
Tyrosine-protein kinase transmembrane receptor ROR1	1.70461	0.533338	0.192057	0.00548675
Myeloblastin	1.41369	0.346207	0.124723	0.00550636
Semaphorin-3E	1.34569	0.296903	0.107101	0.00556802
Serine/threonine-protein kinase PAK 3	1.42938	0.357243	0.129102	0.00565495
Hexokinase-1	1.31188	0.27146	0.0981168	0.00566258
Ephrin type-B receptor 4	0.332529	-1.10103	0.398129	0.00568349
Ubiquitin+1, truncated mutation for UbB	0.636715	-0.451433	0.16337	0.00572288
T-cell surface glycoprotein CD4	1.31253	0.271955	0.0984899	0.00575803
Heat shock cognate 71 kDa protein	0.301546	-1.19883	0.434862	0.00583687
OX-2 membrane glycoprotein	1.45321	0.373777	0.136014	0.00599471
Lymphotoxin alpha1:beta2	1.34955	0.299769	0.109238	0.0060661
Tyrosine-protein phosphatase non-receptor type 2	1.21735	0.19668	0.071691	0.00607993
Neuropilin-1	1.61192	0.477425	0.174269	0.00615157
Matrix metalloproteinase-14	1.35898	0.306735	0.112865	0.00657342
Interleukin-20	1.34246	0.294507	0.10839	0.00658537
Creatine kinase M-type:Creatine kinase B-type heterodimer	1.49167	0.3999	0.147452	0.00668661
Ubiquitin-like protein ISG15	0.513262	-0.666969	0.246012	0.00670562
Ligand-dependent nuclear receptor corepressor-like protein	1.99255	0.689417	0.254301	0.00670742
Receptor tyrosine-protein kinase erbB-2	1.2905	0.255033	0.0942449	0.0068085
Receptor tyrosine-protein kinase erbB-3	1.44764	0.369932	0.136792	0.00684417
Tissue factor pathway inhibitor	1.76915	0.570498	0.212279	0.00719901
beta-nerve growth factor	1.30108	0.263193	0.0979352	0.00720065
Insulin-like growth factor-binding protein 5	2.08191	0.733288	0.273017	0.00723425
40S ribosomal protein S7	0.29279	-1.2283	0.457355	0.00723864
Tumor necrosis factor ligand superfamily member 18	1.43065	0.358131	0.133508	0.00730814
DNA topoisomerase 1	1.30674	0.267533	0.100251	0.00761622
Tumor necrosis factor ligand superfamily member 9	1.49016	0.398882	0.149476	0.00761848
Tumor necrosis factor receptor superfamily member 27	1.9711	0.678591	0.25482	0.00774423
Macrophage-capping protein	0.608849	-0.496184	0.187242	0.0080499
Osteopontin	1.5737	0.453429	0.171444	0.00817479
ADP-ribosyl cyclase/cyclic ADP-ribose hydrolase 2	1.53396	0.427851	0.161839	0.0082011
Natural cytotoxicity triggering receptor 3	1.41421	0.346572	0.131416	0.00835925
Stromelysin-2	1.52549	0.422314	0.161046	0.00873352
Fetuin-B	1.42033	0.350886	0.133981	0.00882088
Neurotrophin-4	1.27492	0.242882	0.0930865	0.00907526
Resistin	2.0383	0.712114	0.273083	0.00911572
Growth/differentiation factor 11	1.32463	0.28113	0.108221	0.00938413
Interleukin-25	1.35238	0.301868	0.116301	0.00944314
CD209 antigen	0.685114	-0.37817	0.145798	0.00949224
Natural cytotoxicity triggering receptor 2	1.44865	0.370629	0.143221	0.00965908
Death-associated protein kinase 2	0.465181	-0.765328	0.296129	0.00975373
Fibroblast growth factor 9	1.37944	0.321678	0.124546	0.00979993
AT-rich interactive domain-containing protein 3A	0.26142	-1.34163	0.521042	0.0100271
Serine/threonine-protein kinase 16	1.19749	0.180232	0.0699982	0.0100297
Phospholipase A2	1.50092	0.406077	0.157773	0.0100584
Growth-regulated alpha protein	0.426742	-0.851575	0.330937	0.0100755
Bcl-2-like protein 2	0.441368	-0.817876	0.31844	0.0102174
SH2 domain-containing protein 1A	0.694779	-0.364162	0.142199	0.0104391
Tumor necrosis factor	1.29428	0.257953	0.100744	0.0104528
Beta-Ala-His dipeptidase	1.45513	0.375096	0.146947	0.0106922
X-linked interleukin-1 receptor accessory protein-like 2	1.24067	0.215651	0.0847793	0.0109693
Interleukin-9	1.26179	0.232529	0.0914293	0.0109823
Histone-lysine N-methyltransferase EHMT2	0.604897	-0.502697	0.198231	0.0112154
Serum amyloid P-component	0.614961	-0.486196	0.191781	0.0112396
Complement factor B	1.53804	0.430507	0.170163	0.0114071
Protein-tyrosine kinase 6	0.355768	-1.03348	0.409201	0.0115503
Mitochondrial glutamate carrier 2	1.33851	0.291559	0.115618	0.0116776
Low-density lipoprotein receptor-related protein 1, soluble	1.44362	0.367154	0.145918	0.0118641
Alpha-2-macroglobulin	0.716676	-0.333131	0.133289	0.0124434
WAP, Kazal, immunoglobulin, Kunitz and NTR domain-containing protein 2	1.45382	0.374196	0.149812	0.0124976
Pleiotrophin	4.59035	1.52396	0.610158	0.0125022
Dual specificity mitogen-activated protein kinase kinase 2	0.663098	-0.410833	0.164668	0.0125985
Immunoglobulin A	1.57316	0.453085	0.181733	0.0126621
Repulsive guidance molecule A	1.43845	0.363563	0.146251	0.0129232
Serine/threonine-protein kinase Chk1	1.24907	0.222399	0.0896606	0.0131216
CD83 antigen	1.20537	0.186786	0.0755463	0.013418
Prolactin	1.33176	0.286498	0.116025	0.0135387
Carbonic anhydrase 6	0.711662	-0.340153	0.137834	0.013593
A disintegrin and metalloproteinase with thrombospondin motifs 1	0.412947	-0.884436	0.358688	0.0136725
Cell adhesion molecule 3	1.32842	0.283993	0.115264	0.0137454
Cystatin-S	1.25856	0.229966	0.093811	0.0142311
Junctional adhesion molecule B	1.33809	0.291241	0.11893	0.0143314
Brain-specific serine protease 4	2.35825	0.857919	0.350531	0.0143857
Persephin	1.28134	0.247904	0.101388	0.0144809
N-acetylglucosamine-6-sulfatase	1.38946	0.328915	0.134537	0.014494
Galectin-8	1.32646	0.282511	0.115812	0.014712
Cytosolic non-specific dipeptidase	0.471008	-0.75288	0.309088	0.0148584
Tumor necrosis factor receptor superfamily member 13B	1.54684	0.436212	0.179399	0.015036
Proliferating cell nuclear antigen	1.31971	0.277413	0.114685	0.0155669
Kallikrein-5	1.32289	0.279821	0.116579	0.0163833
Inhibin beta A chain:Inhibin beta B chain heterodimer	1.88341	0.633086	0.26444	0.016663
Tryptase beta-2	1.35081	0.300706	0.125671	0.0167201
Low-density lipoprotein receptor-related protein 1B	0.553029	-0.592344	0.247659	0.0167672
Insulin-degrading enzyme	0.619924	-0.478158	0.200117	0.0168764
Bcl-2-related protein A1	0.302859	-1.19449	0.500814	0.0170749
Protein disulfide-isomerase	1.3315	0.286309	0.120262	0.0172794
Homeodomain-interacting protein kinase 3	1.24027	0.215333	0.0905095	0.017354
Protein kinase C zeta type	0.492102	-0.709069	0.298383	0.0174838
Interferon lambda-2	1.31808	0.276179	0.116401	0.0176614
Eukaryotic translation initiation factor 4E-binding protein 2	0.501209	-0.690731	0.29131	0.0177341
Chromobox protein homolog 5	1.25362	0.226035	0.0953924	0.0178107
B-cell lymphoma 6 protein	1.20209	0.18406	0.0777044	0.0178496
Macrophage colony-stimulating factor 1 receptor	1.35507	0.303857	0.128421	0.0179766
Interleukin-12 receptor subunit beta-1	1.29559	0.258968	0.109662	0.0182003
Inosine-5'-monophosphate dehydrogenase 1	0.343441	-1.06874	0.453129	0.018345
A disintegrin and metalloproteinase with thrombospondin motifs 15	1.28018	0.246997	0.104745	0.0183693
Cell adhesion molecule 1	1.3861	0.326494	0.138896	0.0187417
SPARC-like protein 1	1.38547	0.326042	0.139368	0.0193128
Complement C3	0.758647	-0.276218	0.118135	0.0193787
Retinol-binding protein 4	1.3983	0.335257	0.14353	0.0195022
Neurogenic locus notch homolog protein 3	1.33089	0.285848	0.122432	0.0195566
Serine/threonine-protein kinase 17B	0.459128	-0.778427	0.333584	0.0196204
Lymphotoxin alpha2:beta1	1.3537	0.302843	0.130025	0.0198526
Inhibin beta A chain	1.54563	0.435432	0.187071	0.0199317
Tumor necrosis factor receptor superfamily member 3	1.68392	0.521124	0.224591	0.0203231
Tumor necrosis factor ligand superfamily member 15	2.47625	0.906744	0.391684	0.0206135
Growth/differentiation factor 5	0.658948	-0.41711	0.180371	0.0207494
Mammaglobin-B	0.351411	-1.0458	0.452922	0.0209436
Tumor necrosis factor receptor superfamily member 9	1.18555	0.170208	0.0737488	0.0210024
Complement C5	1.36999	0.314802	0.136455	0.0210541
Beta-endorphin	1.43515	0.361272	0.156827	0.0212432
Platelet-derived growth factor receptor alpha	1.56409	0.447305	0.194198	0.0212594
Interleukin-23 receptor	0.67481	-0.393324	0.170763	0.0212601
Ephrin type-A receptor 1	1.63325	0.490569	0.21339	0.021509
Lactoperoxidase	1.39261	0.331176	0.144396	0.0218177
Sex hormone-binding globulin	0.696381	-0.361858	0.158078	0.0220728
Teratocarcinoma-derived growth factor 1	1.3376	0.290879	0.12761	0.0226409
Pituitary adenylate cyclase-activating polypeptide 38	1.26418	0.234427	0.102845	0.0226414
Nuclear receptor subfamily 1 group D member 1	1.3333	0.287655	0.126228	0.0226764
Complement factor H	1.52049	0.41903	0.184437	0.0230902
alpha-2-macroglobulin receptor-associated protein	0.325503	-1.12238	0.495093	0.0233892
Casein kinase II subunit alpha	0.269676	-1.31053	0.580217	0.0239021
Tumor necrosis factor ligand superfamily member 6, soluble form	1.24743	0.221084	0.09802	0.0241019
Interleukin-4	0.450109	-0.798266	0.354651	0.0243949
Protein FAM107A	1.16987	0.156894	0.069713	0.0244128
Cardiotrophin-1	0.467058	-0.761302	0.338407	0.0244701
Protein S100-A12	1.46551	0.382204	0.170173	0.0247056
Somatostatin-28	1.18907	0.17317	0.0771088	0.0247177
Melanoma-derived growth regulatory protein	2.00763	0.696953	0.311256	0.0251454
Neuregulin-1	1.1873	0.171686	0.0767443	0.0252787
Complement factor H-related protein 5	0.735056	-0.307809	0.137659	0.0253496
Cadherin-12	0.399926	-0.916477	0.410041	0.0254116
Decorin	1.46294	0.380447	0.17053	0.0256833
Platelet-derived growth factor C	1.21815	0.197336	0.0885249	0.0258031
Ubiquitin carboxyl-terminal hydrolase 25	1.23401	0.210271	0.0946679	0.0263413
Interleukin-17D	1.13922	0.130342	0.0587091	0.0264096
Angiostatin	1.35803	0.306036	0.138031	0.0266123
Complement decay-accelerating factor	1.33742	0.29074	0.131982	0.0276039
Fatty acid-binding protein, epidermal	1.27727	0.244727	0.111121	0.0276415
Kallikrein-4	1.22846	0.205763	0.0935022	0.0277631
Serine/threonine-protein kinase TBK1	0.213647	-1.54343	0.704024	0.028358
Arginase-1	1.20197	0.183965	0.0843526	0.0291903
Tumor necrosis factor receptor superfamily member 17	1.56567	0.448312	0.205832	0.0294024
Interferon alpha-10	1.20831	0.189225	0.0869733	0.0295802
Interleukin-17B	1.3224	0.279445	0.128685	0.0298902
Megakaryocyte-associated tyrosine-protein kinase	0.413535	-0.883013	0.406753	0.02994
Prolactin receptor	1.19969	0.182064	0.0839335	0.0300717
Galectin-9	1.68183	0.519885	0.240092	0.0303604
Interleukin-24	0.466217	-0.763105	0.352422	0.0303635
Trypsin-3	1.23084	0.2077	0.0961692	0.030793
Small nuclear ribonucleoprotein F	1.18714	0.17155	0.0794564	0.0308463
Neuregulin-4	1.2166	0.196062	0.0909468	0.0311
Creatine kinase B-type	1.19859	0.181144	0.0840758	0.0311983
Protein jagged-2	0.791619	-0.233675	0.108563	0.0313638
Calcineurin subunit B type 1	0.599908	-0.510979	0.237632	0.0315321
Glucokinase regulatory protein	1.2184	0.197543	0.0919044	0.0315999
Fibroblast growth factor receptor 3	1.21128	0.191679	0.0893357	0.0319042
Neurexophilin-1	0.699149	-0.357891	0.167437	0.0325594
Annexin A1	0.690562	-0.37025	0.173385	0.0327265
Prostaglandin G/H synthase 2	0.706736	-0.347098	0.162817	0.0330209
Down syndrome cell adhesion molecule	1.1604	0.148769	0.0698111	0.0330876
Dynactin subunit 2	1.3369	0.290353	0.136266	0.0331077
Hemojuvelin	1.38436	0.325238	0.152665	0.0331386
Mast/stem cell growth factor receptor Kit	0.752285	-0.28464	0.133816	0.0334113
Carbonic anhydrase 9	1.23659	0.212357	0.0999909	0.0336899
Glycerol-3-phosphate dehydrogenase [NAD(+)], cytoplasmic	0.661534	-0.413194	0.19491	0.0340126
Serine/threonine-protein kinase Chk2	1.24605	0.219978	0.104322	0.0349756
NT-3 growth factor receptor	1.41744	0.348854	0.165836	0.0354129
Tumor necrosis factor receptor superfamily member 10B	0.647948	-0.433945	0.207529	0.0365266
Hexokinase-2	0.698719	-0.358506	0.171675	0.0367723
NudC domain-containing protein 3	0.420892	-0.86538	0.414845	0.0369757
Interleukin-10 receptor subunit beta	1.95392	0.669836	0.321952	0.0374755
Tyrosine-protein kinase Fgr	1.26846	0.237805	0.114865	0.0384244
CD48 antigen	1.57028	0.451252	0.218212	0.0386442
Leucine-rich repeat serine/threonine-protein kinase 2	0.391277	-0.938339	0.45534	0.0393278
Brevican core protein	0.743862	-0.2959	0.144318	0.0403317
Leucine carboxyl methyltransferase 1	0.43564	-0.83094	0.405433	0.0404121
Properdin	0.842969	-0.170825	0.0834374	0.0406249
CD109 antigen	1.3609	0.308146	0.151537	0.0420047
Nidogen-1	1.40564	0.340495	0.167838	0.0424874
Low affinity immunoglobulin gamma Fc region receptor II-a	1.36764	0.31309	0.155033	0.0434342
Nucleoside diphosphate kinase A	0.420863	-0.865447	0.428736	0.0435288
Lumican	1.36043	0.307804	0.15253	0.0435923
Tyrosine-protein kinase ABL1	1.26276	0.233301	0.115931	0.0441771
Thymidine kinase, cytosolic	1.41347	0.346051	0.17205	0.04429
Angiopoietin-4	0.342139	-1.07254	0.534901	0.0449509
Leukocyte immunoglobulin-like receptor subfamily B member 1	1.4837	0.394539	0.197917	0.0462116
GRB2-related adapter protein 2	1.19972	0.18209	0.091471	0.0465154
Protein S100-A9	0.771082	-0.259961	0.13076	0.0468036
Mesothelin	0.65123	-0.428892	0.216725	0.0478194
C-type lectin domain family 4 member K	1.25009	0.223214	0.113651	0.0495275
Glial cell line-derived neurotrophic factor	1.22068	0.199411	0.101678	0.0498553
Fibroblast growth factor receptor 4	0.668945	-0.402054	0.205214	0.0500904
Matrilin-3	1.32545	0.281756	0.144263	0.0508113
Junctional adhesion molecule-like	1.23875	0.214102	0.109778	0.0511387
Intercellular adhesion molecule 3	1.22119	0.199826	0.103114	0.0526332
Prokineticin-1	1.23807	0.213555	0.110422	0.0531151
Granulocyte-macrophage colony-stimulating factor	1.24302	0.217543	0.112556	0.0532678
Dual specificity tyrosine-phosphorylation-regulated kinase 3	1.41351	0.346079	0.179309	0.0535984
Lymphotactin	1.23449	0.210654	0.109219	0.0537641
Baculoviral IAP repeat-containing protein 3	0.62232	-0.474301	0.246907	0.0547356
E-selectin	1.307	0.267733	0.139459	0.0548833
Opioid-binding protein/cell adhesion molecule	0.59625	-0.517095	0.269639	0.055145
Coagulation factor IXab	0.75099	-0.286363	0.14974	0.0558248
Formimidoyltransferase-cyclodeaminase	1.23103	0.207848	0.108836	0.0561684
Creatine kinase M-type	1.295	0.258507	0.135591	0.056582
Cathepsin F	1.27199	0.240585	0.126533	0.0572553
Growth/differentiation factor 9	0.733086	-0.310493	0.163575	0.0576742
Protein S100-A7	1.21258	0.192752	0.101823	0.0583559
cGMP-dependent 3',5'-cyclic phosphodiesterase	0.437899	-0.825768	0.437545	0.0591235
Contactin-2	1.2699	0.238937	0.126785	0.0594848
Interleukin-1 receptor-like 2	1.35833	0.306253	0.162806	0.0599599
Abelson tyrosine-protein kinase 2	1.21205	0.19231	0.102342	0.0602314
Proteasome subunit alpha type-2	1.61601	0.479957	0.255482	0.0602943
Haptoglobin	0.803951	-0.218217	0.116387	0.0608028
Cytotoxic and regulatory T-cell molecule	0.406571	-0.899996	0.480426	0.0610229
Tumor necrosis factor receptor superfamily member 11A	1.37508	0.318508	0.170975	0.0624767
Low affinity immunoglobulin epsilon Fc receptor	1.27352	0.241787	0.130242	0.0633893
C3a anaphylatoxin des Arginine	0.700126	-0.356495	0.192406	0.0639079
Platelet receptor Gi24	0.324603	-1.12515	0.607503	0.0640123
Pescadillo homolog	0.638198	-0.449106	0.242665	0.0642097
Serum albumin	1.39256	0.331145	0.179467	0.065015
Dipeptidyl peptidase 2	0.306742	-1.18175	0.64407	0.0665334
Arylsulfatase B	1.19612	0.179084	0.0976674	0.0667122
Mitochondrial import inner membrane translocase subunit TIM14	0.36674	-1.0031	0.550281	0.0683198
Group 10 secretory phospholipase A2	1.21709	0.196459	0.10781	0.0684137
Fibroblast growth factor 2	0.666969	-0.405011	0.222785	0.069072
Thyroid peroxidase	1.26007	0.231164	0.127359	0.069514
Protein Z-dependent protease inhibitor	0.781764	-0.246202	0.136319	0.0709062
Cyclin-dependent kinase 2:Cyclin-A2 complex	1.2869	0.252237	0.13988	0.0713502
Enteropeptidase	1.19892	0.181424	0.10064	0.0714346
Glypican-6	0.716905	-0.332813	0.185129	0.0722195
Cytokine receptor-like factor 1:Cardiotrophin-like cytokine factor 1 Complex	1.15853	0.147156	0.0819909	0.072688
Serine/threonine-protein kinase MRCK beta	1.23384	0.210127	0.117099	0.0727421
Apolipoprotein E (isoform E2)	0.766314	-0.266163	0.148814	0.0736855
Cytoplasmic protein NCK1	0.418099	-0.872037	0.48803	0.0739616
Parathyroid hormone	0.746927	-0.291788	0.163624	0.0745406
NAD-dependent protein deacetylase sirtuin-2	0.507382	-0.678491	0.380751	0.0747522
C-C motif chemokine 22	0.701777	-0.35414	0.199102	0.0752915
Angiopoietin-1	0.689186	-0.372245	0.209298	0.0753148
Aspartate aminotransferase, cytoplasmic	0.611543	-0.49177	0.278607	0.0775463
CD63 antigen	0.155591	-1.86052	1.0545	0.0776712
Protein FAM107B	1.49288	0.40071	0.227123	0.0776841
14-3-3 protein sigma	0.654208	-0.42433	0.240989	0.078275
Hemoglobin	4.48485	1.50071	0.853684	0.0787617
Ectonucleoside triphosphate diphosphohydrolase 5	1.38731	0.327369	0.186419	0.0790728
Follicle stimulating hormone	0.651991	-0.427725	0.243574	0.0790815
Toll-like receptor 4	1.17657	0.162607	0.0928186	0.0797937
E3 ubiquitin-protein ligase ZNRF3	1.23773	0.213275	0.121892	0.0801691
Chymase	0.26852	-1.31483	0.755204	0.0816787
Intercellular adhesion molecule 2	1.24117	0.216056	0.124512	0.0827008
Scavenger receptor class F member 1	0.759811	-0.274686	0.159012	0.0840863
Tumor necrosis factor ligand superfamily member 11	1.19551	0.178573	0.10363	0.0848554
1-phosphatidylinositol 4,5-bisphosphate phosphodiesterase gamma-1	1.13669	0.128124	0.074541	0.0856428
Tumor necrosis factor ligand superfamily member 8	1.30516	0.266328	0.154999	0.0857496
Syntaxin-1A	0.685517	-0.377582	0.221876	0.0887982
Pigment epithelium-derived factor	1.24762	0.221235	0.130004	0.0888004
Thrombospondin-4	1.3286	0.284125	0.167215	0.0892883
Vitronectin	0.820343	-0.198033	0.116634	0.089527
Low-density lipoprotein receptor-related protein 8	1.16148	0.149699	0.088224	0.089734
Neuroligin-4, X-linked	1.89955	0.641617	0.378248	0.0898319
Tumor necrosis factor receptor superfamily member 14	1.29815	0.260942	0.154154	0.0905058
Layilin	1.90911	0.646639	0.382483	0.0909064
C-C motif chemokine 19	1.22275	0.201103	0.119009	0.0910642
Dipeptidyl peptidase 1	1.47992	0.391987	0.23269	0.0920672
Contactin-5	0.682865	-0.381458	0.226816	0.0926088
Heme oxygenase 2	0.714654	-0.335957	0.200506	0.0938263
Myc proto-oncogene protein	0.769379	-0.262172	0.156527	0.0939477
HERV-H LTR-associating protein 2	0.720612	-0.327655	0.196681	0.0957294
Transforming growth factor beta receptor type 3	1.27609	0.243803	0.146784	0.0967201
Follistatin	0.311533	-1.16625	0.705181	0.0981619
Macrophage scavenger receptor types I and II	1.3002	0.262518	0.159311	0.0993872
Immunoglobulin D	1.22078	0.199489	0.121104	0.0995073
Cathepsin L2	0.770236	-0.261058	0.159108	0.100848
N-acylethanolamine-hydrolyzing acid amidase	0.823484	-0.194211	0.118519	0.101288
Collectin-12	1.2822	0.248577	0.152075	0.10214
Platelet glycoprotein Ib alpha chain	1.23938	0.214614	0.131601	0.102935
Immunoglobulin superfamily containing leucine-rich repeat protein 2	1.22764	0.205096	0.12715	0.106738
NKG2-D type II integral membrane protein	0.811863	-0.208424	0.12924	0.106811
Cell adhesion molecule-related/down-regulated by oncogenes	1.28335	0.249477	0.154764	0.106966
Myeloid cell surface antigen CD33	1.28345	0.249552	0.155148	0.107731
ADP-ribosyl cyclase/cyclic ADP-ribose hydrolase 1	1.15418	0.143389	0.0892403	0.108103
Ficolin-2	1.19381	0.177147	0.110382	0.108527
Stromelysin-1	1.20439	0.18597	0.11619	0.109474
Interleukin-4 receptor subunit alpha	1.1626	0.150659	0.094216	0.109802
Ephrin-A2	2.42464	0.885682	0.555362	0.110761
Immunoglobulin E	1.19513	0.178255	0.111894	0.111145
Fibroblast growth factor 8 isoform A	0.42667	-0.851743	0.535349	0.111608
Angiotensin-converting enzyme 2	0.480626	-0.732667	0.461342	0.112259
Eukaryotic initiation factor 4A-III	0.770747	-0.260396	0.164191	0.112755
Epiregulin	0.605981	-0.500907	0.31617	0.113126
Kallikrein-13	1.18217	0.167355	0.105661	0.113218
Tumor necrosis factor ligand superfamily member 4	1.19102	0.174807	0.110748	0.114468
14-3-3 protein epsilon	1.8991	0.641382	0.407885	0.115845
Macrophage-stimulating protein receptor	1.45652	0.376048	0.23994	0.117055
Protein lin-7 homolog B	1.25538	0.227441	0.146029	0.119351
Transmembrane glycoprotein NMB	1.22836	0.205683	0.132067	0.119372
Bone morphogenetic protein receptor type-2	1.26215	0.232817	0.149901	0.120391
CD70 antigen	0.818973	-0.199704	0.128832	0.121115
Bone morphogenetic protein 6	1.27153	0.240221	0.155523	0.122444
Cadherin-6	0.560358	-0.579179	0.375232	0.122704
NKG2D ligand 1	1.23511	0.211157	0.138524	0.127424
C-X-C motif chemokine 11	0.805764	-0.215965	0.141874	0.127953
Protein deglycase DJ-1	1.22686	0.204455	0.135305	0.130771
Legumain	0.650556	-0.429928	0.285009	0.131434
Growth/differentiation factor 11/8	0.760832	-0.273343	0.182675	0.134567
Cytotoxic T-lymphocyte protein 4	1.18514	0.169857	0.114114	0.136623
Focal adhesion kinase 1	1.13965	0.130718	0.0882496	0.138546
Kallistatin	0.801267	-0.221562	0.150172	0.140109
Heterogeneous nuclear ribonucleoprotein K	1.17054	0.157468	0.107105	0.141501
Interleukin-17 receptor B	1.25049	0.223539	0.152246	0.142028
Cathepsin G	0.783117	-0.244473	0.167405	0.144189
Interferon gamma	1.21032	0.190881	0.130722	0.144235
Gastrin-releasing peptide	0.829039	-0.187488	0.12893	0.145894
Tryptase gamma	1.12134	0.114526	0.0789171	0.146719
Urokinase-type plasminogen activator	1.18538	0.170067	0.117431	0.147553
Diablo homolog, mitochondrial	1.15454	0.143702	0.0993751	0.148162
Calcium/calmodulin-dependent protein kinase type II subunit beta	0.791051	-0.234393	0.162152	0.148313
Matrix extracellular phosphoglycoprotein	1.12679	0.119372	0.0826529	0.148668
Bactericidal permeability-increasing protein	1.1648	0.152545	0.105758	0.14919
Tyrosine-protein phosphatase non-receptor type substrate 1	0.853759	-0.158106	0.109817	0.149945
Phosphatidylinositol 4,5-bisphosphate 3-kinase catalytic subunit gamma isoform	0.688032	-0.37392	0.260109	0.150562
Interferon gamma receptor 2	1.10453	0.0994232	0.0693326	0.151571
Interleukin-1 Receptor accessory protein	1.18413	0.16901	0.117869	0.151606
GDNF family receptor alpha-1	2.28816	0.827748	0.578322	0.152346
Complement component 1 Q subcomponent-binding protein, mitochondrial	0.633989	-0.455723	0.318457	0.15242
Interleukin-7 receptor subunit alpha	1.12604	0.11871	0.0829593	0.152448
Protein Wnt-7a	1.13479	0.12645	0.0883694	0.152451
Protein SET	1.31309	0.272382	0.191489	0.154897
Low affinity immunoglobulin gamma Fc region receptor II-b	1.20466	0.186196	0.131339	0.156285
Midkine	0.777113	-0.252169	0.178556	0.157871
Calcium/calmodulin-dependent protein kinase type 1	1.28938	0.254158	0.18003	0.158023
Leucine-rich repeat transmembrane neuronal protein 1	1.1206	0.113867	0.0807447	0.158476
Interleukin-13 receptor subunit alpha-1	1.18298	0.168039	0.119341	0.159116
Erythropoietin receptor	0.406054	-0.901269	0.64012	0.15914
Cytoskeleton-associated protein 2	0.851987	-0.160184	0.114062	0.160213
Interleukin-36 beta	1.19063	0.174479	0.124611	0.161459
Neural cell adhesion molecule L1	0.804254	-0.21784	0.156691	0.164454
Killer cell immunoglobulin-like receptor 3DS1	0.660934	-0.414102	0.298391	0.165204
T-lymphocyte activation antigen CD86	1.15025	0.139977	0.100957	0.165597
CD226 antigen	0.684428	-0.379172	0.273749	0.166019
Complement C2	1.45639	0.375964	0.271894	0.166738
Quinone oxidoreductase-like protein 1	0.814573	-0.205092	0.15007	0.171738
Acid sphingomyelinase-like phosphodiesterase 3a	0.704134	-0.350786	0.258563	0.174884
C-C motif chemokine 7	0.829948	-0.186393	0.137706	0.175878
Protein NOV homolog	1.18646	0.170975	0.126351	0.175998
Glucocorticoid receptor	0.353011	-1.04126	0.771085	0.176894
Synaptosomal-associated protein 25	1.14512	0.135511	0.100804	0.178853
Activated Protein C	0.537194	-0.621397	0.462567	0.179153
Cyclin-dependent kinase inhibitor 1B	0.773401	-0.256958	0.192463	0.181842
Bone morphogenetic protein receptor type-1A	1.16921	0.156326	0.117157	0.182099
Corticotropin	0.837409	-0.177442	0.133163	0.182689
Sialic acid-binding Ig-like lectin 6	1.1962	0.179152	0.13498	0.184424
Apolipoprotein E (isoform E4)	0.818659	-0.200088	0.151035	0.185244
Aromatic-L-amino-acid decarboxylase	1.17546	0.161663	0.122673	0.187555
Plasma kallikrein	0.784482	-0.242732	0.18422	0.187632
Tyrosine-protein phosphatase non-receptor type 1	0.745371	-0.293873	0.223465	0.188486
Interleukin-20 receptor subunit alpha	1.14039	0.13137	0.100153	0.189624
VPS10 domain-containing receptor SorCS2	0.733028	-0.310571	0.237109	0.190255
Transforming growth factor beta-3	1.95502	0.670399	0.513952	0.192097
C-C motif chemokine 20	0.659323	-0.416541	0.320386	0.193559
C-C motif chemokine 24	1.12448	0.117323	0.0902488	0.193601
G2/mitotic-specific cyclin-B1	0.861768	-0.14877	0.114498	0.193835
C-C motif chemokine 28	1.19178	0.175444	0.135988	0.196999
SLAM family member 6	1.43702	0.36257	0.281424	0.197628
Ephrin type-A receptor 3	1.13795	0.129231	0.101011	0.200766
Kallikrein-14	1.27654	0.244151	0.191647	0.202679
Chitotriosidase-1	0.861568	-0.149001	0.117254	0.203815
Calpastatin	0.822813	-0.195026	0.153669	0.204395
Neutrophil collagenase	1.1986	0.181154	0.144203	0.209028
Serine/threonine-protein kinase WNK3	1.16108	0.149354	0.119761	0.212364
Relaxin receptor 1	1.1309	0.12301	0.0991589	0.21478
Ly6/PLAUR domain-containing protein 3	0.85549	-0.156081	0.125919	0.215147
Adenylate kinase isoenzyme 1	0.838651	-0.175961	0.142621	0.21729
Interleukin-3	1.13769	0.129002	0.10521	0.220145
Phosphoglucomutase-1	0.743577	-0.296283	0.241692	0.220246
A disintegrin and metalloproteinase with thrombospondin motifs 4	1.10457	0.0994551	0.0816431	0.22316
Tumor necrosis factor receptor superfamily member 12A	1.20366	0.185365	0.153957	0.228588
Tumor necrosis factor receptor superfamily member 4	1.26477	0.234891	0.195684	0.230001
High affinity nerve growth factor receptor	0.799036	-0.224349	0.187965	0.232648
Basigin	1.16925	0.156358	0.131574	0.234688
Immunoglobulin alpha Fc receptor	1.11199	0.106149	0.0898232	0.237303
Apolipoprotein E	0.838863	-0.175708	0.1488	0.237669
Carbonic anhydrase-related protein 10	1.19058	0.174441	0.148142	0.238984
Mediator of RNA polymerase II transcription subunit 1	1.19863	0.181183	0.154261	0.240185
Growth/differentiation factor 8	1.16146	0.149674	0.127616	0.240856
Carbonic anhydrase 7	1.11765	0.111232	0.0953965	0.243617
Matrix metalloproteinase-16	1.09681	0.0924066	0.0794372	0.244722
Cellular tumor antigen p53	0.638094	-0.44927	0.388646	0.247687
Ciliary neurotrophic factor receptor subunit alpha	1.19798	0.180637	0.156448	0.248247
X-ray repair cross-complementing protein 6	1.09183	0.0878525	0.0762769	0.24942
Interleukin-17 receptor A	1.15921	0.147741	0.128355	0.249717
Aurora kinase A	1.11874	0.112201	0.0978497	0.25152
Alpha-2-HS-glycoprotein	0.849069	-0.163615	0.142909	0.252254
Cyclin-dependent kinase 1:G2/mitotic-specific cyclin-B1 complex	0.799052	-0.224329	0.195952	0.252286
Betacellulin	0.631178	-0.460167	0.402718	0.253182
High affinity cAMP-specific 3',5'-cyclic phosphodiesterase 7A	0.831308	-0.184755	0.161943	0.253925
Induced myeloid leukemia cell differentiation protein Mcl-1	1.16106	0.149334	0.131075	0.254579
Extracellular superoxide dismutase [Cu-Zn]	1.093	0.0889273	0.0784881	0.257213
Cathepsin E	0.799671	-0.223555	0.197485	0.25763
Bone morphogenetic protein 1	1.17174	0.158487	0.140034	0.257729
MHC class I polypeptide-related sequence A	1.1933	0.176722	0.15712	0.260692
Fibroblast growth factor 8 isoform B	1.14842	0.138386	0.123331	0.261833
Calcium/calmodulin-dependent protein kinase type II subunit delta	0.83322	-0.182458	0.166633	0.27353
Anterior gradient protein 2 homolog	1.10267	0.0977311	0.0894262	0.274452
C-X-C motif chemokine 5	0.695052	-0.363768	0.333086	0.274783
Ubiquitin	0.780254	-0.248136	0.227602	0.275618
Epidermal growth factor receptor	0.826479	-0.190581	0.175038	0.276244
Fibroblast growth factor receptor 2	1.12506	0.11784	0.108509	0.277483
BDNF/NT-3 growth factors receptor	1.13961	0.13069	0.122036	0.284209
Interleukin-7	0.846124	-0.16709	0.156425	0.285441
Complement C1q subcomponent	1.15979	0.148235	0.139333	0.287377
Carbonic anhydrase 2	1.11852	0.112004	0.105306	0.287507
Platelet endothelial cell adhesion molecule	1.11872	0.112189	0.105805	0.288992
Killer cell immunoglobulin-like receptor 3DL2	1.08412	0.0807725	0.0762737	0.289608
Mannose-binding protein C	1.12327	0.11624	0.110717	0.293771
Ferritin	1.16206	0.150196	0.14378	0.296196
Interleukin-1 alpha	0.731326	-0.312896	0.301453	0.299288
Kin of IRRE-like protein 3	1.11159	0.105794	0.102288	0.301007
Cytoplasmic tyrosine-protein kinase BMX	0.42931	-0.845575	0.821182	0.303149
Nidogen-2	1.15376	0.143029	0.139413	0.304923
High affinity immunoglobulin gamma Fc receptor I	1.09315	0.0890621	0.0868359	0.305063
Caspase-10	0.845166	-0.168222	0.164947	0.307794
CD5 antigen-like	0.894156	-0.111875	0.109707	0.30784
Macrophage colony-stimulating factor 1	1.413	0.345716	0.339532	0.308577
Apolipoprotein E (isoform E3)	0.865606	-0.144326	0.142301	0.310474
3-hydroxyisobutyrate dehydrogenase, mitochondrial	1.11661	0.110295	0.108758	0.310518
Interferon alpha-7	0.880521	-0.127242	0.127302	0.317537
Low-density lipoprotein receptor	1.12533	0.118072	0.118474	0.318956
Peroxiredoxin-5, mitochondrial	1.115	0.108859	0.109532	0.320293
Kallikrein-8	1.13056	0.122717	0.123922	0.322038
Corticosteroid-binding globulin	0.703585	-0.351567	0.355303	0.322425
Desmocollin-3	1.11565	0.109437	0.110826	0.323414
WAP, kazal, immunoglobulin, kunitz and NTR domain-containing protein 1	1.11401	0.10797	0.109644	0.324756
Serine/threonine-protein kinase PAK 7	0.635193	-0.453826	0.461254	0.325167
Heparin-binding EGF-like growth factor	1.10032	0.0955992	0.0973481	0.326083
Interleukin-1 beta	0.858586	-0.152469	0.155434	0.326631
Lysosomal protective protein	0.874893	-0.133653	0.136792	0.328543
Heparin cofactor 2	1.15879	0.147373	0.151402	0.33036
Methyl-CpG-binding domain protein 4	0.614184	-0.48746	0.501731	0.331271
C-C motif chemokine 2	1.11987	0.113212	0.116881	0.332737
Interleukin-2 receptor subunit alpha	0.846772	-0.166324	0.172016	0.33359
Fibronectin Fragment 4	1.14539	0.135748	0.140503	0.333965
Ectonucleoside triphosphate diphosphohydrolase 3	1.11696	0.110608	0.114933	0.335861
NADPH--cytochrome P450 reductase	1.13563	0.12719	0.132295	0.336346
Calcium/calmodulin-dependent protein kinase type II subunit alpha	0.855275	-0.156332	0.163131	0.3379
GDNF family receptor alpha-3	1.13803	0.1293	0.135071	0.338428
Interleukin-5	1.09265	0.0886098	0.0926958	0.339113
Carboxypeptidase E	0.897635	-0.107991	0.113139	0.339832
Thyroid Stimulating Hormone	1.11263	0.106724	0.112074	0.340964
Lysosome membrane protein 2	1.10958	0.103981	0.109326	0.34155
Vascular endothelial growth factor receptor 2	1.15446	0.143633	0.151704	0.343742
Microtubule-associated protein tau	0.887392	-0.119469	0.126542	0.345116
TATA-box-binding protein	1.09963	0.0949762	0.101295	0.348441
Adiponectin	1.16445	0.152246	0.162896	0.349985
ATP synthase subunit beta, mitochondrial	0.748052	-0.290282	0.311432	0.351291
[Pyruvate dehydrogenase (acetyl-transferring)] kinase isozyme 1, mitochondrial	0.905303	-0.0994858	0.106822	0.351687
Sialoadhesin	1.1495	0.139331	0.150045	0.353098
Interleukin-22	0.872144	-0.1368	0.148128	0.355732
Kallikrein-7	0.873394	-0.135368	0.146925	0.356871
Transcription factor IIIB 90 kDa subunit	0.854075	-0.157737	0.17209	0.359354
CCAAT/enhancer-binding protein beta	0.885078	-0.122079	0.133276	0.359672
Cathepsin D	1.11687	0.110533	0.121758	0.363981
Plasma serine protease inhibitor	19.3456	2.96247	3.26494	0.364218
BMP-binding endothelial regulator protein	1.09368	0.0895487	0.0987022	0.364269
Sialic acid-binding Ig-like lectin 9	1.12681	0.119388	0.131876	0.365303
Fibroblast growth factor 10	0.856477	-0.154928	0.171493	0.366309
Annexin A5	1.13075	0.122882	0.136379	0.367568
E3 ubiquitin-protein ligase RNF43	1.08198	0.0787904	0.0879126	0.370127
Peptidyl-prolyl cis-trans isomerase B	1.12026	0.113563	0.127454	0.372926
Myosin-binding protein C, slow-type	1.15039	0.140101	0.157908	0.374952
Fibroblast growth factor 17	1.08344	0.0801456	0.090593	0.376331
Interstitial collagenase	1.11159	0.10579	0.120566	0.380245
Cadherin-3	0.886499	-0.120475	0.137327	0.380332
Interleukin-17A	1.1232	0.11618	0.133	0.382371
Lymphatic vessel endothelial hyaluronic acid receptor 1	0.884186	-0.123088	0.140961	0.382552
Estrogen receptor	0.796243	-0.227851	0.263546	0.387282
Lymphotoxin-alpha	1.12592	0.118596	0.137669	0.388987
D-dimer	1.90096	0.642359	0.747856	0.390377
Netrin receptor UNC5D	1.13634	0.127814	0.149107	0.391335
Galectin-4	0.835665	-0.179527	0.209715	0.391969
Fibroblast growth factor 4	0.566175	-0.568853	0.665612	0.392755
Osteomodulin	1.14556	0.135891	0.160259	0.396467
40S ribosomal protein SA	0.915391	-0.0884044	0.104304	0.396681
Dynein light chain 1, cytoplasmic	1.10226	0.0973661	0.115799	0.400449
Complement component C6	0.889756	-0.116808	0.138949	0.400541
Intercellular adhesion molecule 1	1.11581	0.109578	0.130995	0.402869
Muellerian-inhibiting factor	1.46661	0.38295	0.461215	0.406365
Calcium-dependent phospholipase A2	0.797862	-0.225819	0.273133	0.408365
Tumor necrosis factor-inducible gene 6 protein	1.11912	0.112545	0.136142	0.408422
Protein-glutamine gamma-glutamyltransferase E	0.885581	-0.121511	0.147414	0.409776
B-cell receptor CD22	0.500534	-0.692079	0.84129	0.410713
Sialic acid-binding Ig-like lectin 14	1.17003	0.157025	0.191066	0.411169
Proteasome activator complex subunit 3	1.08749	0.0838711	0.103267	0.41669
Kininogen-1	1.10497	0.0998159	0.124483	0.422644
Glypican-3	0.883887	-0.123426	0.154201	0.423465
Interferon beta	1.07744	0.0745873	0.0936967	0.426003
Cadherin-15	1.11683	0.110496	0.139722	0.429044
Interleukin-12	1.10904	0.103497	0.131907	0.432675
Fibroblast growth factor 20	0.764296	-0.268801	0.343675	0.434135
MHC class I polypeptide-related sequence B	1.09267	0.0886239	0.114037	0.437071
Acidic leucine-rich nuclear phosphoprotein 32 family member B	1.09345	0.0893392	0.115171	0.43792
Scavenger receptor class F member 2	1.07812	0.0752171	0.0979097	0.442351
Serine protease 27	0.900122	-0.105225	0.137153	0.442958
Thyroxine-binding globulin	0.924149	-0.0788817	0.103157	0.444465
Transcription factor AP-1	1.08147	0.0783242	0.102598	0.445219
Laminin	0.892596	-0.113621	0.149138	0.44615
Lamin-B1	0.658575	-0.417676	0.551221	0.448613
Granzyme H	1.08289	0.0796313	0.105529	0.450495
Platelet-derived growth factor receptor beta	1.11324	0.107275	0.142872	0.452744
C-C motif chemokine 26	1.12071	0.11396	0.152054	0.453575
Afamin	0.912072	-0.0920368	0.122926	0.454029
Olfactomedin-4	1.10447	0.0993655	0.133248	0.455838
SLIT and NTRK-like protein 1	0.85919	-0.151765	0.203903	0.456695
Protein amnionless	1.08171	0.0785432	0.105889	0.458237
Moesin	1.07087	0.0684676	0.0943327	0.467955
L-Selectin	0.912239	-0.0918533	0.127036	0.469648
Trefoil factor 1	0.896239	-0.109549	0.152118	0.471429
Glypican-2	1.09626	0.0919079	0.128856	0.475686
Coactosin-like protein	1.11747	0.11107	0.156586	0.478124
Glypican-5	0.911013	-0.0931976	0.132238	0.480954
Killer cell immunoglobulin-like receptor 2DL4	0.902519	-0.102566	0.146582	0.484105
Interferon alpha-2	1.08386	0.0805316	0.115163	0.484373
Sphingosine kinase 2	1.07656	0.0737752	0.106819	0.489781
Ephrin type-A receptor 5	1.0842	0.0808385	0.118037	0.493433
Cathepsin H	0.909493	-0.0948675	0.139557	0.496648
Interleukin-12 receptor subunit beta-2	1.13219	0.124155	0.183999	0.499827
Activin receptor type-1B	0.912972	-0.0910497	0.135772	0.502471
Tumor necrosis factor ligand superfamily member 12	0.914804	-0.0890456	0.133875	0.505962
Granulocyte colony-stimulating factor	1.07986	0.0768323	0.116901	0.511027
Epithelial discoidin domain-containing receptor 1	0.913128	-0.0908794	0.139747	0.515489
Immunoglobulin G	1.07083	0.0684311	0.106217	0.519408
AMP Kinase (alpha1beta1gamma1)	1.09542	0.0911421	0.146704	0.534427
Neutrophil elastase	0.919828	-0.083569	0.134766	0.535188
40S ribosomal protein S3a	0.824559	-0.192907	0.314778	0.539986
Epidermal growth factor receptor variant III	1.06639	0.0642807	0.105024	0.540501
Kynureninase	0.912686	-0.0913635	0.150611	0.544103
Interleukin-18 receptor accessory protein	0.872751	-0.136105	0.225152	0.545511
Pituitary adenylate cyclase-activating polypeptide 27	1.06984	0.0675128	0.11263	0.548892
Tumor-associated calcium signal transducer 2	0.833157	-0.182533	0.305022	0.549555
Clusterin	1.08848	0.0847793	0.144181	0.556528
Transforming growth factor beta-2	0.882741	-0.124723	0.213046	0.558259
Serine/threonine-protein kinase pim-1	0.919399	-0.0840352	0.146143	0.565279
Hemopexin	0.933237	-0.0690959	0.121478	0.569495
Apolipoprotein M	1.08804	0.0843806	0.148404	0.569636
Low affinity immunoglobulin gamma Fc region receptor III-B	1.07253	0.0700162	0.125254	0.576165
Interleukin-22 receptor subunit alpha-1	1.08212	0.0789203	0.142497	0.57969
Retinoblastoma-associated protein	0.931891	-0.070539	0.129678	0.586472
RNA-binding protein 39	0.934546	-0.0676944	0.125305	0.589035
Ankyrin-2	0.954352	-0.0467228	0.0871098	0.591705
Caspase-2	0.939928	-0.0619525	0.115555	0.591869
Cell surface glycoprotein CD200 receptor 1	0.927083	-0.0757125	0.142396	0.594932
Thymidylate synthase	1.04644	0.0453928	0.0858543	0.597
Alpha-1-antitrypsin	1.07016	0.0678086	0.128563	0.597891
Carbohydrate sulfotransferase 2	0.942874	-0.0588228	0.112227	0.600179
Persulfide dioxygenase ETHE1, mitochondrial	1.0906	0.0867298	0.16873	0.607242
Mitogen-activated protein kinase 13	1.05622	0.0546945	0.107932	0.612329
Calcium/calmodulin-dependent protein kinase type 1D	1.06619	0.064094	0.126676	0.612879
Mannan-binding lectin serine protease 1	0.959694	-0.0411408	0.0824837	0.617938
Fibrinogen	0.919684	-0.0837257	0.167977	0.618177
Superoxide dismutase [Mn], mitochondrial	0.935072	-0.0671321	0.135178	0.619458
Gremlin-1	0.933663	-0.06864	0.139826	0.623501
Disintegrin and metalloproteinase domain-containing protein 12	0.920363	-0.0829867	0.180159	0.645064
Peroxisomal targeting signal 1 receptor	1.061	0.0592086	0.128629	0.645298
Aggrecan core protein	1.04247	0.0415915	0.0928451	0.654177
Interleukin-22 receptor subunit alpha-2	0.936969	-0.0651047	0.152155	0.668736
Discoidin domain-containing receptor 2	1.05982	0.0581027	0.136248	0.669782
Roundabout homolog 3	1.04977	0.0485679	0.114736	0.672076
Spectrin alpha chain, non-erythrocytic 1	1.04534	0.0443389	0.107428	0.679804
Interleukin-6	1.05529	0.0538145	0.130648	0.680409
Leptin receptor	1.0837	0.0803835	0.19686	0.683033
Tartrate-resistant acid phosphatase type 5	1.0631	0.0611926	0.150701	0.684704
Pro-opiomelanocortin	1.05197	0.0506624	0.124984	0.685219
Hepatocyte growth factor-like protein	1.07844	0.0755123	0.18807	0.688044
OCIA domain-containing protein 1	0.944524	-0.0570745	0.14238	0.688523
Osteocalcin	1.05785	0.0562383	0.140745	0.68947
Serotransferrin	1.04566	0.0446493	0.112894	0.692476
Stabilin-2	1.03244	0.0319203	0.0822504	0.697952
NKG2D ligand 2	1.04578	0.0447601	0.115558	0.698506
Alpha-L-iduronidase	1.05267	0.0513308	0.139462	0.712826
Transforming growth factor beta-1	0.903889	-0.101049	0.27474	0.713023
Immunoglobulin M	0.961502	-0.0392583	0.106884	0.713398
Angiopoietin-related protein 3	0.914045	-0.0898758	0.245014	0.713755
Hepatocyte growth factor activator	1.03991	0.039135	0.107779	0.716526
Serine/threonine-protein kinase PLK1	0.965278	-0.0353395	0.0986758	0.720241
Plasma protease C1 inhibitor	1.04756	0.0464654	0.130409	0.721611
Granzyme B	0.965761	-0.0348393	0.0978727	0.721867
Insulin-like growth factor-binding protein 3	1.05075	0.0495063	0.145562	0.733778
Tyrosine-protein kinase Lck	0.959559	-0.041282	0.122206	0.735509
Metalloproteinase inhibitor 1	0.968602	-0.0319019	0.0944916	0.735652
Myoglobin	1.09541	0.0911246	0.27445	0.739869
Phosphatidylinositol 3,4,5-trisphosphate 3-phosphatase and dual-specificity protein phosphatase PTEN	0.960282	-0.0405288	0.124342	0.744466
Ephrin type-A receptor 10	1.03715	0.0364722	0.11223	0.745199
Somatotropin	1.03314	0.0326014	0.103417	0.752577
Serum paraoxonase/arylesterase 1	1.04744	0.0463516	0.152491	0.761157
Hypoxia-inducible factor 1-alpha	0.961457	-0.0393052	0.129824	0.762074
Iduronate 2-sulfatase	1.04176	0.0409121	0.136202	0.763888
Noggin	0.969648	-0.0308217	0.103588	0.766054
Prolyl endopeptidase FAP	1.04383	0.0428971	0.144376	0.766374
Neural cell adhesion molecule 1, 120 kDa isoform	1.04607	0.045042	0.155127	0.771544
cGMP-inhibited 3',5'-cyclic phosphodiesterase A	1.02643	0.0260915	0.0901682	0.772302
Hepcidin	0.961231	-0.0395405	0.141223	0.779488
Neural cell adhesion molecule L1-like protein	0.962843	-0.0378649	0.137802	0.783488
Tropomyosin alpha-1 chain	1.02762	0.0272496	0.100642	0.786577
Granulocyte colony-stimulating factor receptor	1.03377	0.0332106	0.123452	0.787918
Galectin-2	1.02514	0.0248331	0.0924262	0.788176
WNT1-inducible-signaling pathway protein 3	0.941464	-0.060319	0.228391	0.7917
cAMP-specific 3',5'-cyclic phosphodiesterase 4D	0.960902	-0.0398833	0.15133	0.792126
Prostate-specific antigen	0.94198	-0.0597708	0.228506	0.793652
Adhesion G-protein coupled receptor G5	0.954631	-0.0464308	0.178465	0.794734
Integrin alpha-IIb: beta-3 complex	1.02675	0.0263962	0.108168	0.807208
40S ribosomal protein S3	0.971887	-0.0285154	0.118293	0.809511
Serine/threonine-protein kinase receptor R3	1.03927	0.0385195	0.163758	0.814036
von Willebrand factor	1.03917	0.0384189	0.169994	0.8212
Carboxypeptidase B2	1.03284	0.03231	0.149482	0.828874
E3 ubiquitin-protein ligase Mdm2	0.969856	-0.0306073	0.147889	0.83604
Breast cancer anti-estrogen resistance protein 3	0.97518	-0.0251333	0.123346	0.838539
2'-5'-oligoadenylate synthase 1	0.980324	-0.0198718	0.0975876	0.838643
Desmoglein-1	0.980694	-0.0194949	0.099017	0.843918
Growth hormone receptor	0.97229	-0.0281009	0.14355	0.8448
Arylsulfatase A	1.02534	0.025024	0.135405	0.853379
Calcium/calmodulin-dependent 3',5'-cyclic nucleotide phosphodiesterase 1A	0.96728	-0.0332678	0.189439	0.860598
Fibroblast growth factor 5	1.01463	0.0145239	0.0977774	0.881917
Killer cell lectin-like receptor subfamily F member 1	1.01474	0.0146279	0.0991902	0.882758
Endothelial monocyte-activating polypeptide 2	1.02526	0.0249467	0.169305	0.882858
Programmed cell death 1 ligand 2	1.01726	0.0171107	0.117518	0.884236
Interferon regulatory factor 1	1.01334	0.013253	0.0962606	0.890495
Ectonucleotide pyrophosphatase/phosphodiesterase family member 7	0.982626	-0.0175271	0.135446	0.897039
C-C motif chemokine 13	1.02511	0.0247984	0.198802	0.90073
Growth/differentiation factor 2	1.01539	0.0152761	0.122582	0.900824
Kelch-like ECH-associated protein 1	1.02224	0.0219998	0.1857	0.905695
Antithrombin-III	1.01874	0.0185714	0.162102	0.908789
Endoplasmic reticulum aminopeptidase 1	1.01514	0.0150273	0.137535	0.912995
A disintegrin and metalloproteinase with thrombospondin motifs 13	1.01656	0.0164292	0.155384	0.915795
Ribonuclease H1	0.98796	-0.0121127	0.118137	0.918335
Glial fibrillary acidic protein	1.01136	0.0112925	0.110294	0.918451
Protein Rev_HV2BE	1.00916	0.00911401	0.0938442	0.922632
Vascular endothelial growth factor A, isoform 121	0.988493	-0.0115738	0.121925	0.924374
Secretin	0.99107	-0.00897003	0.104762	0.931766
R-spondin-2	1.01504	0.0149264	0.180329	0.934032
Interleukin-13	0.977504	-0.022753	0.304874	0.940508
TGF-beta receptor type-2	0.991329	-0.0087091	0.119931	0.942111
Kunitz-type protease inhibitor 1	1.00874	0.00870003	0.135696	0.948879
Galectin-10	0.995398	-0.00461229	0.0829393	0.955652
Inducible T-cell costimulator	1.00996	0.00990681	0.217193	0.963619
Membrane metallo-endopeptidase-like 1	1.00428	0.0042674	0.101421	0.966438
Natural killer cell receptor 2B4	0.99656	-0.00344595	0.0998733	0.972476
Plasmin	0.996766	-0.0032389	0.0994452	0.974018
Alpha-2-antiplasmin	1.00413	0.00412406	0.150197	0.978095
Human Chorionic Gonadotropin	0.994556	-0.00545897	0.207244	0.978985
FACT complex subunit SSRP1	0.997134	-0.00287058	0.109578	0.9791
Proto-oncogene tyrosine-protein kinase receptor Ret	0.997358	-0.00264523	0.166914	0.987356
Cysteine-rich secretory protein 3	1.00158	0.0015749	0.121073	0.989622
Plasminogen	1.00117	0.00117019	0.119842	0.992209
Tumor necrosis factor receptor superfamily member 10A	0.999775	-0.000225154	0.110264	0.998371
