# Supplementary material for: Profiling of the plasma proteome across different stages of human heart failure
Source: Nat Commun. 2019 Dec 20;10:5830. doi: 10.1038/s41467-019-13306-y (PMC6925199; doi:10.1038/s41467-019-13306-y)
Supplement: Supplementary file 7 — Supplementary Data 4 [file 41467_2019_13306_MOESM7_ESM.xlsx]

## Sheet: Supp data 4
Supplementary Data 4: Proteins associated with manifest heart failure and transplantation dynamics.
Odds ratios and p-values for all 421 individual proteins associated with manifest heart failure (HF) as compared to a general population cohort, from logistic regression analyses adjusted for age and sex. Odds ratios >1 indicate increased concentration in
subjects with heart failure. Protein abundance before and after heart transplantation is also presented as median and p-value, based on serial measures from 30 heart transplant recipients, where abundance estimates were compared with the Wilcoxon
signed-rank test. Abundance is expressed as relative fluorescent units (RFU). Information on protein class (intracellular, membrane-bound, secreted, unclassified) and subcellular location (cytosol, nucleus, vesicles, Golgi apparatus, etc) was obtained from
the Human Protein Atlas (HPA, https://www.proteinatlas.org, accessed sept 9, 2018). Information on tissue enrichment was also obtained from the HPA, based on RNA-sequencing of 64 cell lines and 37 tissues. Tissue expression was classified by the
HPA into six categories: tissue enriched (expression in one tissue at least five-fold higher than all others), group enriched (five-fold higher in 2-7 tissues compared to all other), tissue enhanced (five-fold higher in one or more tissues compared to the mean
of all tissues), expressed in all (≥1 transcript per million in all tissues), not detected (<1 transcript per million in all tissues), and mixed (detected in at least one tissue and not in the other categories).
Protein name	HF association		Transplantation dynamics				Protein class	Subcellular location	Tissue
									enrichment
	OR	P-value	Before	After	Change	P-value
cAMP-regulated phosphoprotein 19	0.07	3x10-25	646	622	-0.04	0.67	Intracellular		All
MAP kinase-activated protein kinase 3	0.09	3x10-25	748	1395	0.86	9x10-6	Membrane	Nucleoplasm	All
Ribosome maturation protein SBDS	0.15	2x10-24	5950	5736	-0.04	0.51	Intracellular	Nucleus, Cytosol	All
Calcineurin	0.11	1x10-22	699	1350	0.93	1x10-5	Intracellular	Nucleoplasm, Cytosol	All
Tyrosine-protein kinase Tec	0.12	8x10-22	1191	1330	0.12	0.20	Intracellular	Plasma membrane	Mixed
Serine/threonine-protein kinase PAK 6	0.05	9x10-22	3612	3312	-0.08	0.50	Intracellular	Nucleus, Nucleoli fibrillar center, Cell Junctions	Mixed
MAP kinase-activated protein kinase 2	0.13	1x10-21	2513	4524	0.80	0.002	Membrane	Nucleoplasm, Centrosome	All
Mitogen-activated protein kinase 3	0.10	1x10-21	12726	20551	0.61	0.002	Intracellular	Nucleoplasm	All
Mitogen-activated protein kinase 14	0.06	3x10-21	1268	3981	2.14	3x10-6	Intracellular	Nuclear speckles	All
BH3-interacting domain death agonist	0.13	5x10-21	1619	1800	0.11	0.42	Intracellular	Cytosol	All
Pyruvate kinase PKM	0.19	7x10-21	12475	27718	1.22	2x10-4	Unclassified	Unclassified	Unclassified
Mitogen-activated protein kinase 1	0.10	1x10-20	5416	8232	0.52	0.10	Intracellular		All
Glycogen synthase kinase-3 alpha/beta	0.10	2x10-20	5832	8610	0.48	0.01	Intracellular	Cytosol	All
Translationally-controlled tumor protein	0.10	2x10-20	8548	10486	0.23	0.20	Intracellular	Cytosol	All
SUMO-conjugating enzyme UBC9	0.11	2x10-20	1503	1946	0.30	0.26	Intracellular	Cytosol	All
Methionine aminopeptidase 1	0.13	3x10-20	461	518	0.12	0.16	Intracellular	Nucleoplasm, Plasma membrane, Cytosol	All
Proliferation-associated protein 2G4	0.14	7x10-20	2046	1723	-0.16	0.71	Intracellular	Cytosol	All
Alpha-soluble NSF attachment protein	0.10	7x10-20	5044	6344	0.26	0.24	Intracellular	Cytosol	All
Sorting nexin-4	0.07	9x10-20	5196	5892	0.13	0.26	Intracellular		All
Aflatoxin B1 aldehyde reductase member 2	0.18	1x10-19	1733	2167	0.25	0.42	Intracellular	Cytosol	All
Mothers against decapentaplegic homolog 2	0.15	1x10-19	6253	6896	0.10	0.23	Membrane	Nucleus, Nucleoli, Cytosol	All
Ubiquitin-conjugating enzyme E2 N	0.13	1x10-19	4696	5247	0.12	0.77	Intracellular	Nucleus, Nucleoli fibrillar center	All
RAC-alpha/beta/gamma serine/threonine-protein kinase	0.08	2x10-19	2784	4031	0.45	0.005	Intracellular	Nucleus, Microtubules	All
Small ubiquitin-related modifier 3	0.12	2x10-19	2190	3308	0.51	0.001	Intracellular	Nucleoplasm, Nuclear bodies	All
Bcl2-associated agonist of cell death	0.07	2x10-19	6724	6926	0.03	0.30	Intracellular	Mitochondria	All
Amphiregulin	0.13	4x10-19	2300	2258	-0.02	0.97	Membrane	Mitochondria	Tissue enhanced
Glycylpeptide N-tetradecanoyltransferase 1	0.08	4x10-19	1647	1662	0.01	0.26	Intracellular	Plasma membrane, Cytosol	All
Hsp90 co-chaperone Cdc37	0.07	5x10-19	441	680	0.54	0.001	Intracellular	Cytosol	All
14-3-3 protein beta/alpha	0.05	2x10-18	13219	20022	0.51	0.01	Intracellular	Cytosol	All
Elongation factor 1-beta	0.11	2x10-18	543	559	0.03	0.80	Intracellular	Nucleoli fibrillar center, Cytosol	All
14-3-3 protein family	0.05	2x10-18	1870	2979	0.59	0.01	Intracellular	Cytosol	All
Stress-induced-phosphoprotein 1	0.12	3x10-18	5363	5420	0.01	0.66	Intracellular	Nucleoplasm, Plasma membrane, Cytosol	All
Glucagon	6.04	4x10-18	2359	2712	0.15	0.12	Secreted	Endoplasmic reticulum, Vesicles	Tissue enhanced
Heat shock protein beta-1	0.08	4x10-18	3329	3340	0.00	0.26	Intracellular	Plasma membrane, Cytosol	All
Casein kinase II 2-alpha:2-beta heterotetramer	0.07	4x10-18	8952	10750	0.20	0.46	Intracellular	Nucleoplasm	All
Ras-related C3 botulinum toxin substrate 1	0.07	5x10-18	15605	19232	0.23	0.48	Intracellular	Nucleus, Nucleoli, Cytosol	All
Complement C1r subcomponent	0.08	6x10-18	1428	1402	-0.02	0.85	Secreted	Nucleoplasm, Cytosol	All
Lymphocyte antigen 86	0.02	6x10-18	4300	4747	0.10	1x10-4	Secreted		Tissue enhanced
Protein FAM3B	7.15	6x10-18	1273	1274	0.00	0.64	Membrane	Vesicles	Tissue enhanced
ATP-dependent RNA helicase DDX19B	0.07	6x10-18	2360	2450	0.04	0.19	Intracellular	Nucleoplasm	All
Heat shock protein HSP 90-alpha/beta	0.07	7x10-18	5832	10920	0.87	2x10-4	Intracellular	Cytosol	All
Protein kinase C beta type (splice variant beta-II)	0.16	8x10-18	2792	3297	0.18	0.24	Intracellular	Nucleoplasm, Cytosol	Tissue enhanced
Mothers against decapentaplegic homolog 3	0.10	1x10-17	8179	9802	0.20	0.29	Intracellular	Nucleoplasm, Cytosol	All
Tyrosine-protein phosphatase non-receptor type 6	0.07	1x10-17	4253	6510	0.53	0.01	Intracellular	Nucleus, Nucleoli	Mixed
Ras-related C3 botulinum toxin substrate 3	0.13	2x10-17	7261	8538	0.18	0.16	Intracellular		Mixed
Sphingosine kinase 1	0.12	2x10-17	3346	3692	0.10	0.27	Intracellular	Plasma membrane, Cytosol	Mixed
Protein disulfide-isomerase A3	0.03	2x10-17	185	204	0.11	0.02	Secreted	Endoplasmic reticulum	All
Fibroblast growth factor 16	0.13	3x10-17	1627	1700	0.05	0.84	Intracellular		Not detected
Carbohydrate sulfotransferase 15	6.37	3x10-17	6911	5937	-0.14	0.003	Membrane	Centrosome, Cytosol	All
Chloride intracellular channel protein 1	0.10	5x10-17	1554	2601	0.67	0.01	Intracellular	Cytosol	All
Proto-oncogene tyrosine-protein kinase Src	0.28	5x10-17	12269	12911	0.05	0.38	Intracellular	Plasma membrane, Cytosol	Mixed
C-C motif chemokine 5	0.17	5x10-17	31941	30073	-0.06	0.84	Both secreted and Membrane		Tissue enhanced
Pyridoxal phosphate phosphatase	0.12	6x10-17	2837	2779	-0.02	0.87	Intracellular		Tissue enhanced
Inhibitor of growth protein 1	0.11	6x10-17	11654	10738	-0.08	0.67	Intracellular	Nucleoplasm, Cytosol	All
Rab GDP dissociation inhibitor beta	0.16	6x10-17	17399	21174	0.22	0.12	Intracellular		All
C-C motif chemokine 15	3.10	6x10-17	6451	7631	0.18	0.004	Secreted	Golgi apparatus, Vesicles	Tissue enhanced
Tyrosine-protein kinase Yes	0.06	6x10-17	863	1486	0.72	6x10-6	Intracellular	Plasma membrane, Cytosol	All
Peptidyl-prolyl cis-trans isomerase E	0.08	8x10-17	943	1106	0.17	0.64	Intracellular	Nuclear speckles	All
E3 ubiquitin-protein ligase CHIP	0.04	8x10-17	948	1026	0.08	0.25	Intracellular	Nucleoplasm, Cytosol	All
Transgelin-2	0.04	1x10-16	6262	6948	0.11	0.34	Secreted	Actin filaments, Cytosol	All
Follistatin-related protein 3	6.59	1x10-16	11057	9032	-0.18	0.01	Secreted	Nucleoplasm	All
Histone H3.1	0.04	1x10-16	3032	4968	0.64	0.003	Intracellular		Group enriched
Vasoactive Intestinal Peptide	0.04	1x10-16	216	210	-0.03	0.95	Secreted	Endoplasmic reticulum	Group enriched
beta-adrenergic receptor kinase 1	0.11	1x10-16	3492	9483	1.72	3x10-5	Unclassified	Unclassified	Unclassified
Matrix metalloproteinase-9	3.35	1x10-16	27084	9788	-0.64	7x10-5	Secreted	Cytosol	Tissue enhanced
Ubiquitin carboxyl-terminal hydrolase isozyme L1	0.10	2x10-16	1287	1415	0.10	0.38	Intracellular	Nucleoplasm, Cytosol	Tissue enriched
Eukaryotic translation initiation factor 5A-1	0.17	2x10-16	39046	39045	0.00	0.80	Intracellular	Nucleoplasm, Cytosol	All
Alpha-synuclein	0.14	2x10-16	8129	7046	-0.13	0.97	Intracellular		Group enriched
CD59 glycoprotein	5.42	2x10-16	1648	1638	-0.01	0.25	Both secreted and Membrane	Golgi apparatus, Vesicles	All
Desert hedgehog protein N-product	0.12	3x10-16	591	560	-0.05	0.96	Secreted		Tissue enriched
Heat shock protein HSP 90-beta	0.07	3x10-16	36282	63670	0.75	1x10-4	Intracellular	Cytosol	All
Ribosomal protein S6 kinase alpha-5	0.07	4x10-16	140	147	0.05	0.92	Intracellular	Nucleoplasm	Mixed
Vacuolar protein sorting-associated protein VTA1 homolog	0.16	4x10-16	16421	21030	0.28	0.27	Intracellular	Nucleoplasm, Vesicles, Cytosol	All
HemK methyltransferase family member 2	0.09	4x10-16	1946	2708	0.39	2x10-4	Intracellular	Nucleoplasm, Centrosome	Mixed
Peptidyl-prolyl cis-trans isomerase A	0.06	5x10-16	94262	111736	0.19	0.21	Intracellular		All
Cytochrome P450 3A4	0.04	8x10-16	11805	14001	0.19	0.09	Membrane	Cytosol	Group enriched
Platelet glycoprotein VI	0.14	9x10-16	6221	7429	0.19	0.11	Both secreted and Membrane	Nucleoplasm	Tissue enhanced
Nascent polypeptide-associated complex subunit alpha	0.16	1x10-15	12189	13067	0.07	0.28	Intracellular	Cytosol	All
Ribosomal protein S6 kinase alpha-3	0.24	1x10-15	723	982	0.36	0.03	Intracellular	Nucleus, Nucleoli, Cytosol	All
Carbonic anhydrase 13	0.13	2x10-15	1500	2219	0.48	0.06	Intracellular	Nucleus, Nucleoli, Vesicles	Mixed
Tumor necrosis factor receptor superfamily member EDAR	0.15	2x10-15	748	846	0.13	0.46	Membrane		Mixed
Tyrosine-protein kinase CSK	0.07	2x10-15	3439	3884	0.13	0.13	Intracellular	Vesicles, Cytosol	All
Interleukin-36 alpha	0.22	2x10-15	2271	2694	0.19	0.01	Intracellular		Group enriched
Complement C4b	0.09	3x10-15	248	270	0.09	0.84	Secreted		Tissue enhanced
Peroxiredoxin-6	0.16	3x10-15	479	487	0.02	0.60	Intracellular	Plasma membrane, Cytosol	All
N-terminal pro-BNP	29.68	3x10-15	88415	22494	-0.75	8x10-6	Secreted		Tissue enriched
Small glutamine-rich tetratricopeptide repeat-containing protein alpha	0.26	4x10-15	2000	2611	0.31	0.13	Intracellular	Nucleoplasm	All
Complement C3b	0.11	4x10-15	23082	12860	-0.44	2x10-4	Secreted		All
Interferon lambda-1	0.08	5x10-15	219	227	0.03	0.36	Secreted		Not detected
Tumor necrosis factor receptor superfamily member 19L	12.77	6x10-15	2547	2608	0.02	0.20	Both secreted and Membrane	Nucleus	Tissue enriched
Histidine triad nucleotide-binding protein 1	0.13	1x10-14	2477	2313	-0.07	0.72	Intracellular	Nucleus, Plasma membrane, Cytosol	All
Tumor necrosis factor receptor superfamily member 1A	3.49	1x10-14	1409	1633	0.16	0.41	Both secreted and Membrane		All
Peptidyl-prolyl cis-trans isomerase D	0.26	1x10-14	2445	2729	0.12	0.27	Intracellular	Nucleus, Nucleoli, Cytosol	All
Phospholipase A2, membrane associated	8.80	2x10-14	3500	2737	-0.22	0.29	Secreted	Nucleus, Nucleoli	Tissue enhanced
S-phase kinase-associated protein 1	0.16	2x10-14	4227	4192	-0.01	0.55	Intracellular	Nucleus, Cytosol	All
Transketolase	0.11	3x10-14	38897	44167	0.14	0.33	Intracellular	Nucleoplasm	All
Cofilin-1	0.15	3x10-14	5581	6253	0.12	0.25	Intracellular		All
Cytokine receptor common subunit gamma	0.11	3x10-14	2174	2114	-0.03	0.92	Membrane	Vesicles	Tissue enhanced
Ubiquitin-conjugating enzyme E2 L3	0.12	3x10-14	1182	1272	0.08	0.80	Intracellular	Nucleus, Cytosol	All
C-C motif chemokine 21	5.64	5x10-14	36515	20322	-0.44	4x10-6	Secreted		Tissue enhanced
Dual specificity protein phosphatase 3	0.09	5x10-14	1215	1214	0.00	0.44	Intracellular	Nucleoplasm, Cytosol	All
Insulin-like growth factor-binding protein 4	4.17	6x10-14	8255	7381	-0.11	0.03	Secreted		All
Fatty acid-binding protein, heart	5.46	6x10-14	35961	28711	-0.20	0.20	Intracellular	Golgi apparatus	Tissue enriched
Mitogen-activated protein kinase 12	0.06	7x10-14	476	498	0.05	0.20	Intracellular	Nuclear speckles, Cytosol	Tissue enriched
Alcohol dehydrogenase [NADP(+)]	0.27	8x10-14	3325	4243	0.28	0.03	Intracellular	Nucleoplasm, Cytosol	All
C-X-C motif chemokine 9	2.46	1x10-13	717	545	-0.24	0.44	Secreted		Tissue enhanced
Annexin A6	0.26	1x10-13	4966	4167	-0.16	0.74	Intracellular		All
Protein kinase C delta type	0.12	1x10-13	4978	5099	0.02	0.06	Intracellular	Endoplasmic reticulum, Golgi apparatus, Cytosol	Mixed
Dual 3',5'-cyclic-AMP and -GMP phosphodiesterase 11A	0.06	1x10-13	1739	1873	0.08	0.09	Secreted		Tissue enhanced
Neuroblastoma suppressor of tumorigenicity 1	3.49	1x10-13	1236	1582	0.28	0.30	Secreted		All
Signal transducer and activator of transcription 3	0.24	2x10-13	1032	2232	1.16	1x10-5	Intracellular	Nucleoplasm, Cytosol	All
Signal transducer and activator of transcription 1-alpha/beta	0.17	3x10-13	4962	7899	0.59	0.01	Intracellular	Nucleoplasm, Cytosol	All
Macrophage migration inhibitory factor	0.08	3x10-13	1067	1145	0.07	0.11	Intracellular	Nucleoplasm, Cytosol	All
6-phosphogluconate dehydrogenase, decarboxylating	0.29	4x10-13	1772	3652	1.06	0.002	Intracellular	Intermediate filaments, Cytosol	All
Kunitz-type protease inhibitor 2	0.34	4x10-13	988	722	-0.27	6x10-5	Both secreted and Membrane	Plasma membrane, Intermediate filaments, Cytosol	Mixed
Pancreatic hormone	3.35	5x10-13	3514	2326	-0.34	0.002	Secreted		Tissue enhanced
Secreted frizzled-related protein 3	4.05	7x10-13	3146	2519	-0.20	4x10-4	Secreted		Tissue enhanced
Tyrosine-protein kinase Lyn	0.05	7x10-13	2659	3023	0.14	0.07	Intracellular	Golgi apparatus, Vesicles, Plasma membrane	Tissue enhanced
Cadherin-1	5.13	7x10-13	64338	63863	-0.01	0.69	Both secreted and Membrane	Golgi apparatus, Plasma membrane, Cell Junctions	Tissue enhanced
C-type lectin domain family 1 member B	0.30	7x10-13	8419	8152	-0.03	0.38	Membrane		Tissue enriched
Triosephosphate isomerase	0.11	8x10-13	7282	8369	0.15	0.36	Intracellular	Nucleoplasm	All
Vitamin K-dependent protein C	0.26	8x10-13	1048	1874	0.79	3x10-6	Secreted		Tissue enriched
Histone H2A.z	4.11	1x10-12	2031	5580	1.75	5x10-5	Intracellular	Nucleoplasm	All
Carbonic anhydrase 1	11.31	1x10-12	39463	34458	-0.13	0.48	Intracellular		Group enriched
Renin	6.36	1x10-12	3286	2518	-0.23	0.17	Secreted		Tissue enhanced
DnaJ homolog subfamily B member 1	0.13	1x10-12	355	369	0.04	0.87	Intracellular	Nucleus, Cytosol	All
Complement C3b, inactivated	0.07	2x10-12	6168	4850	-0.21	2x10-4	Secreted		All
Tyrosine-protein kinase BTK	0.08	2x10-12	3843	4141	0.08	0.21	Intracellular	Vesicles	Tissue enhanced
Proteasome activator complex subunit 1	0.18	2x10-12	931	1260	0.35	0.002	Intracellular		All
Eukaryotic translation initiation factor 5	0.18	2x10-12	1843	1623	-0.12	0.58	Intracellular	Plasma membrane, Cytosol	All
Angiogenin	5.52	2x10-12	3537	4129	0.17	6x10-5	Secreted		Tissue enriched
Tropomyosin alpha-4 chain	0.04	3x10-12	36142	38691	0.07	0.26	Intracellular	Actin filaments, Cytosol	All
Endoplasmic reticulum resident protein 29	4.58	3x10-12	3155	5743	0.82	6x10-5	Secreted	Nucleoplasm, Microtubules	All
ATP synthase subunit O, mitochondrial	0.06	4x10-12	1613	2225	0.38	0.07	Intracellular	Mitochondria	All
14-3-3 protein zeta/delta	0.04	4x10-12	106777	130962	0.23	0.10	Intracellular		All
Trefoil factor 3	2.56	4x10-12	14525	15364	0.06	0.69	Secreted	Nucleus, Nucleoli	Tissue enhanced
Calpain I	0.14	4x10-12	32957	44653	0.35	0.01	Intracellular	Cytosol	All
Tyrosine-protein phosphatase non-receptor type 11	0.25	4x10-12	8181	10500	0.28	0.03	Intracellular	Nucleus, Nucleoli, Actin filaments, Cytosol	All
Interleukin-19	3.57	4x10-12	11527	7766	-0.33	7x10-6	Both secreted and Membrane		Tissue enriched
Junctional adhesion molecule C	0.19	5x10-12	3858	4235	0.10	0.52	Membrane	Golgi apparatus	All
Endostatin	10.14	5x10-12	97517	92954	-0.05	0.09	Secreted	Golgi apparatus	All
Growth arrest-specific protein 1	3.65	7x10-12	703	719	0.02	0.64	Secreted	Nuclear speckles	Tissue enhanced
Platelet factor 4	0.28	7x10-12	14839	12364	-0.17	0.82	Secreted		Group enriched
Sonic hedgehog protein	5.06	1x10-11	605	672	0.11	0.004	Secreted		Tissue enhanced
Tyrosine-protein kinase Fer	0.34	1x10-11	446	529	0.18	0.27	Intracellular	Cytosol	Mixed
RAC-beta serine/threonine-protein kinase	0.10	1x10-11	7508	10261	0.37	0.02	Intracellular	Nucleus, Vesicles, Cytosol	All
Tumor necrosis factor receptor superfamily member 9	0.19	2x10-11	4953	4233	-0.15	0.09	Membrane	Nucleoli, Plasma membrane	Tissue enhanced
Prothrombin	0.33	2x10-11	124874	155583	0.25	8x10-4	Secreted		Tissue enriched
Regenerating islet-derived protein 4	3.55	2x10-11	1631	1988	0.22	0.15	Secreted		Group enriched
Cyclin-dependent kinase 8:Cyclin-C complex	0.07	2x10-11	836	898	0.07	0.02	Intracellular	Nucleus	All
Trypsin-2	3.41	3x10-11	6637	4685	-0.29	0.01	Secreted	Endoplasmic reticulum, Vesicles	Tissue enriched
Peptide YY	3.32	4x10-11	1449	1537	0.06	0.91	Secreted		Group enriched
Urokinase plasminogen activator surface receptor	4.40	9x10-11	13617	10898	-0.20	4x10-4	Both secreted and Membrane	Plasma membrane	All
Interleukin-3 receptor subunit alpha	0.09	1x10-10	1000	928	-0.07	0.67	Both secreted and Membrane		Mixed
Histone deacetylase 8	0.06	1x10-10	1464	1652	0.13	0.001	Intracellular	Nucleus, Plasma membrane	All
Proto-oncogene vav	0.30	1x10-10	3342	4578	0.37	0.04	Intracellular	Cytosol	Tissue enhanced
cGMP-specific 3',5'-cyclic phosphodiesterase	0.23	1x10-10	10024	10002	0.00	0.38	Intracellular	Cytosol	Mixed
P-selectin	0.20	2x10-10	16051	14095	-0.12	0.01	Membrane		Mixed
Spondin-1	5.22	2x10-10	3388	2419	-0.29	3x10-4	Secreted	Nucleus, Nucleoli, Actin filaments, Microtubule ends, Cytokinetic bridge	Tissue enhanced
Cystatin-C	5.37	2x10-10	2706	2960	0.09	0.33	Secreted	Golgi apparatus, Vesicles	All
Carbonic anhydrase 3	4.15	2x10-10	3983	4116	0.03	0.75	Intracellular		Tissue enriched
Troponin T, cardiac muscle	3.19	2x10-10	4391	5114	0.16	0.47	Intracellular	Nucleus, Nucleoli, Focal adhesion sites	Tissue enriched
Ephrin-A4	6.25	2x10-10	1808	1810	0.00	0.26	Both secreted and Membrane	Nucleus, Vesicles	Mixed
Beta-2-microglobulin	5.82	2x10-10	2247	2258	0.00	0.64	Secreted	Golgi apparatus, Plasma membrane, Cytosol	All
Coagulation factor Xa	0.33	3x10-10	2616	4861	0.86	9x10-6	Secreted		Tissue enhanced
Drebrin-like protein	0.02	3x10-10	2087	2244	0.08	0.58	Secreted	Nucleoplasm, Cytosol	All
Periostin	4.73	3x10-10	6151	3471	-0.44	6x10-6	Secreted	Nucleoplasm, Golgi apparatus	Mixed
Ephrin-A5	4.42	3x10-10	3893	3648	-0.06	0.25	Membrane	Vesicles, Cytosol	Mixed
Non-receptor tyrosine-protein kinase TYK2	3.58	3x10-10	1804	4714	1.61	1x10-5	Intracellular	Cytosol	All
Seizure 6-like protein 2	0.15	3x10-10	1254	1222	-0.03	0.97	Both secreted and Membrane		Tissue enhanced
Platelet-activating factor acetylhydrolase IB subunit beta	0.24	3x10-10	6336	6581	0.04	0.75	Intracellular	Nucleoli, Plasma membrane, Cytosol	All
C-C motif chemokine 3-like 1	2.78	4x10-10	1440	1223	-0.15	7x10-5	Unclassified	Unclassified	Unclassified
3-phosphoinositide-dependent protein kinase 1	0.32	4x10-10	547	641	0.17	0.29	Intracellular	Vesicles	All
C-X-C motif chemokine 10	2.70	4x10-10	3444	2218	-0.36	0.12	Secreted		Tissue enhanced
Dynein light chain roadblock-type 1	0.15	4x10-10	758	1027	0.36	0.02	Intracellular		All
Netrin-1	2.12	4x10-10	443	460	0.04	0.63	Secreted		Mixed
Peptidyl-prolyl cis-trans isomerase F, mitochondrial	0.04	5x10-10	3648	3664	0.00	0.50	Intracellular	Mitochondria	All
AH receptor-interacting protein	0.27	5x10-10	2583	2884	0.12	0.15	Intracellular	Cytosol	All
Coagulation Factor X	0.33	5x10-10	3198	5945	0.86	7x10-6	Secreted		Tissue enhanced
Tyrosine-protein kinase Lyn, isoform B	0.08	6x10-10	15385	18394	0.20	0.08	Intracellular	Golgi apparatus, Vesicles, Plasma membrane	Tissue enhanced
Insulin-like growth factor 1 receptor	3.51	6x10-10	7855	5944	-0.24	4x10-5	Membrane	Vesicles	Mixed
60 kDa heat shock protein, mitochondrial	0.20	6x10-10	8333	7904	-0.05	0.80	Intracellular	Mitochondria	All
Thrombospondin-2	3.38	6x10-10	57588	14626	-0.75	2x10-5	Secreted	Nuclear speckles, Plasma membrane, Cytosol	Tissue enhanced
Vascular cell adhesion protein 1	2.95	6x10-10	16278	13400	-0.18	5x10-5	Membrane	Cell Junctions	Tissue enriched
Protein kinase C alpha type	0.19	7x10-10	18559	19388	0.04	0.29	Intracellular	Plasma membrane, Cytosol	Mixed
Bone sialoprotein 2	4.32	8x10-10	5319	8952	0.68	0.01	Secreted		Tissue enhanced
Lactadherin	2.38	8x10-10	1103	1201	0.09	0.91	Secreted	Cytosol	All
Galectin-3	5.15	8x10-10	17926	17779	-0.01	0.33	Intracellular	Nucleoplasm, Plasma membrane, Cytosol	All
Tumor necrosis factor receptor superfamily member 1B	2.94	1x10-9	12466	14862	0.19	0.05	Both secreted and Membrane		Tissue enhanced
Erythropoietin	2.90	1x10-9	1874	1523	-0.19	0.17	Secreted		Tissue enhanced
Asialoglycoprotein receptor 1	3.49	1x10-9	2473	3566	0.44	0.06	Intracellular	Vesicles, Cell Junctions	Tissue enriched
Dual specificity mitogen-activated protein kinase kinase 3	0.33	1x10-9	1623	1544	-0.05	0.75	Intracellular	Nucleoplasm, Cytosol	All
Luteinizing hormone	0.30	1x10-9	533	752	0.41	0.01	Secreted		Tissue enriched
Cathepsin S	2.43	2x10-9	975	899	-0.08	0.34	Secreted	Vesicles	All
Fructose-bisphosphate aldolase A	0.10	2x10-9	65711	87146	0.33	0.002	Both secreted and Membrane	Cytosol	Tissue enriched
Eukaryotic translation initiation factor 4 gamma 2	0.13	2x10-9	1616	2023	0.25	0.11	Intracellular	Cytosol	All
Caspase-3	0.18	2x10-9	7980	11156	0.40	0.05	Intracellular	Nucleoplasm, Mitochondria	All
AMP Kinase (alpha2beta2gamma1)	0.23	2x10-9	2615	3165	0.21	0.03	Membrane	Nuclear speckles, Golgi apparatus	Tissue enhanced
SPARC	0.29	2x10-9	20559	19128	-0.07	0.75	Secreted		All
cAMP-dependent protein kinase catalytic subunit alpha	0.09	2x10-9	1874	2888	0.54	0.01	Intracellular	Cytosol	All
Platelet-derived growth factor subunit A	0.31	3x10-9	10273	8223	-0.20	0.85	Secreted	Vesicles, Microtubule organizing center	All
Stanniocalcin-1	4.03	3x10-9	2775	2007	-0.28	3x10-4	Secreted		Tissue enhanced
Retinoic acid receptor responder protein 2	2.54	3x10-9	2753	2713	-0.01	0.50	Secreted	Cytosol	Tissue enhanced
Cathepsin B	2.47	4x10-9	2227	1925	-0.14	0.03	Secreted	Nucleoli, Vesicles	All
Insulin-like growth factor-binding protein 7	3.61	4x10-9	98447	48418	-0.51	2x10-5	Secreted	Golgi apparatus	All
Phosphoglycerate mutase 1	0.37	4x10-9	1245	4134	2.32	5x10-4	Intracellular	Nucleoplasm	All
Vascular endothelial growth factor A	9.18	4x10-9	12682	12602	-0.01	0.67	Secreted		All
Desmocollin-2	12.31	4x10-9	4067	3566	-0.12	0.13	Membrane		Tissue enhanced
Interleukin-27 receptor subunit alpha	1.92	4x10-9	1690	1265	-0.25	5x10-6	Membrane		Mixed
Dickkopf-related protein 1	0.27	5x10-9	16579	16334	-0.01	0.96	Secreted		Tissue enhanced
Receptor-type tyrosine-protein kinase FLT3	0.07	5x10-9	1716	2765	0.61	2x10-5	Membrane	Endoplasmic reticulum	Tissue enhanced
Reticulon-4 receptor	2.65	5x10-9	1831	1793	-0.02	0.36	Membrane	Plasma membrane, Actin filaments, Focal adhesion sites	Tissue enhanced
Hepatitis A virus cellular receptor 2	2.91	5x10-9	9385	9396	0.00	0.89	Membrane		Mixed
Dickkopf-related protein 3	2.27	5x10-9	6670	5809	-0.13	8x10-4	Secreted	Vesicles	Tissue enhanced
14-3-3 protein theta	0.10	5x10-9	1405	1656	0.18	6x10-4	Intracellular	Nucleoplasm, Cytosol	All
Complement component C1q receptor	2.42	6x10-9	16545	11856	-0.28	7x10-6	Membrane	Vesicles, Plasma membrane	All
Calcium/calmodulin-dependent protein kinase kinase 1	0.11	6x10-9	274	302	0.10	0.08	Intracellular	Cytosol	Tissue enhanced
Bcl-2-like protein 1	0.08	6x10-9	851	899	0.06	0.33	Membrane	Mitochondria	All
Connective tissue-activating peptide III	0.27	7x10-9	11785	10424	-0.12	0.94	Secreted		Tissue enhanced
Gelsolin	0.35	7x10-9	700	868	0.24	4x10-5	Secreted	Actin filaments	All
Mitogen-activated protein kinase 8	0.17	7x10-9	692	836	0.21	0.10	Intracellular		All
Ubiquitin-conjugating enzyme E2 G2	3.96	8x10-9	2868	5490	0.91	1x10-5	Intracellular		All
Nucleoside diphosphate kinase B	0.08	8x10-9	11009	11907	0.08	0.18	Intracellular		All
Superoxide dismutase [Cu-Zn]	0.28	9x10-9	1061	1289	0.21	0.14	Intracellular	Nucleus, Plasma membrane, Cytosol	All
Secreted and transmembrane protein 1	2.64	9x10-9	1452	1957	0.35	0.01	Both secreted and Membrane		Tissue enhanced
Lithostathine-1-alpha	2.64	9x10-9	588	594	0.01	0.43	Secreted		Group enriched
Lysozyme C	3.28	1x10-8	111368	95158	-0.15	4x10-4	Secreted	Nucleoplasm, Golgi apparatus, Actin filaments	All
Secreted frizzled-related protein 1	6.43	1x10-8	5032	4165	-0.17	0.10	Secreted	Nucleoli, Cytosol	Tissue enhanced
Granulins	2.99	1x10-8	32042	28556	-0.11	0.003	Secreted	Endoplasmic reticulum, Endosomes, Lysosomes	All
NSFL1 cofactor p47	0.46	1x10-8	761	792	0.04	0.43	Intracellular	Nucleoplasm, Plasma membrane, Cytosol	All
C-C motif chemokine 17	0.37	1x10-8	897	777	-0.13	0.12	Secreted		Tissue enhanced
Azurocidin	0.11	2x10-8	152	165	0.09	0.54	Secreted		Tissue enriched
PolyUbiquitin K48-linked	10.42	2x10-8	1293	1886	0.46	0.003	Intracellular		All
PolyUbiquitin K63-linked	1.95	2x10-8	4113	3367	-0.18	0.004	Intracellular		All
C-C motif chemokine 3	2.20	2x10-8	950	596	-0.37	4x10-5	Secreted		Tissue enhanced
Calreticulin	1.64	2x10-8	2515	2599	0.03	0.54	Secreted		All
Neutrophil-activating peptide 2	0.29	2x10-8	3735	3662	-0.02	0.91	Secreted		Tissue enhanced
Sclerostin	2.53	2x10-8	18468	10295	-0.44	1x10-5	Secreted		Tissue enriched
Ephrin-B2	3.21	2x10-8	15648	16570	0.06	0.87	Membrane	Nucleoplasm, Cytosol	Mixed
Interleukin-18 receptor 1	2.90	2x10-8	12489	12033	-0.04	0.47	Both secreted and Membrane	Mitochondria	Mixed
Chorionic somatomammotropin hormone	0.15	2x10-8	2026	1991	-0.02	0.72	Secreted		Tissue enriched
N-acetyl-D-glucosamine kinase	0.35	2x10-8	748	1680	1.24	4x10-6	Intracellular	Nucleus, Cytosol	All
Platelet-derived growth factor subunit B	0.41	3x10-8	22774	20506	-0.10	0.64	Secreted	Vesicles	Tissue enhanced
Ubiquitin-fold modifier 1	0.23	3x10-8	4805	5778	0.20	0.21	Intracellular		All
Phosphatidylethanolamine-binding protein 1	0.37	3x10-8	5629	5377	-0.04	0.36	Intracellular	Plasma membrane	All
Growth/differentiation factor 15	5.21	3x10-8	2154	2104	-0.02	0.30	Secreted	Golgi apparatus	Tissue enhanced
Follistatin-related protein 1	3.42	3x10-8	41358	29885	-0.28	6x10-5	Secreted	Vesicles, Cytosol	All
Gro-beta/gamma	0.18	3x10-8	414	472	0.14	0.41	Secreted		Tissue enhanced
Catalase	2.91	3x10-8	17124	17135	0.00	0.97	Intracellular	Vesicles, Cytosol	All
Platelet-activating factor acetylhydrolase	0.36	3x10-8	613	525	-0.14	0.01	Secreted	Vesicles	Mixed
R-spondin-4	2.18	4x10-8	393	226	-0.42	3x10-6	Secreted		Tissue enhanced
Trefoil factor 2	2.15	4x10-8	16627	17826	0.07	0.11	Secreted		Group enriched
Atrial natriuretic factor	6.88	4x10-8	1462	821	-0.44	1x10-4	Secreted		Tissue enriched
Coagulation factor VII	0.43	4x10-8	398	639	0.61	3x10-6	Secreted	Mitochondria	Tissue enriched
Brain natriuretic peptide 32	2.88	4x10-8	927	355	-0.62	2x10-5	Secreted		Tissue enriched
Heparan-sulfate 6-O-sulfotransferase 1	2.48	4x10-8	2726	2499	-0.08	3x10-4	Secreted	Nucleoplasm	All
Ephrin type-A receptor 2	3.62	4x10-8	3591	3843	0.07	0.61	Membrane	Nuclear speckles, Golgi apparatus, Plasma membrane, Cell Junctions	Tissue enhanced
Adenylosuccinate lyase	2.77	5x10-8	10206	9191	-0.10	0.67	Intracellular	Cytosol	All
Elafin	2.26	5x10-8	14261	11235	-0.21	0.02	Secreted	Plasma membrane	Group enriched
Trypsin-1	2.47	5x10-8	13002	9439	-0.27	5x10-5	Secreted		Tissue enriched
GDNF family receptor alpha-2	1.94	5x10-8	5502	4515	-0.18	0.003	Secreted	Vesicles	Tissue enhanced
Tissue-type plasminogen activator	2.44	5x10-8	416	475	0.14	0.38	Secreted	Actin filaments	Tissue enriched
Ubiquitin-fold modifier-conjugating enzyme 1	0.21	5x10-8	12143	13920	0.15	0.12	Intracellular	Nuclear speckles, Cytosol	All
Semaphorin-6A	3.67	6x10-8	18369	14343	-0.22	2x10-4	Both secreted and Membrane	Nucleus, Intermediate filaments	All
Macrophage mannose receptor 1	2.67	6x10-8	15340	13873	-0.10	0.19	Membrane		Tissue enhanced
Cathepsin Z	2.45	6x10-8	4835	7332	0.52	2x10-5	Secreted	Vesicles	All
Brain-derived neurotrophic factor	0.24	6x10-8	754	865	0.15	0.06	Both secreted and Membrane	Nuclear speckles, Mitochondria	Tissue enhanced
Chromogranin-A	8.72	6x10-8	13131	41475	2.16	4x10-5	Secreted	Vesicles	Tissue enriched
Tenascin	2.86	7x10-8	34075	24252	-0.29	6x10-6	Secreted		Tissue enhanced
Basal Cell Adhesion Molecule	2.41	7x10-8	2403	1631	-0.32	4x10-6	Both secreted and Membrane	Nucleoli fibrillar center	All
Annexin A2	0.35	7x10-8	9998	6358	-0.36	1x10-5	Intracellular		All
Matrilysin	13.86	8x10-8	2206	2912	0.32	0.05	Secreted	Nucleoplasm, Vesicles	Tissue enhanced
Tyrosine-protein kinase receptor TYRO3	1.76	8x10-8	644	554	-0.14	2x10-4	Membrane		Tissue enhanced
Fibroblast growth factor 7	0.40	1x10-7	1964	1490	-0.24	5x10-4	Secreted	Nucleus, Nucleoli	Tissue enhanced
Semaphorin-6B	3.18	1x10-7	5838	3984	-0.32	2x10-5	Membrane		Tissue enhanced
Apolipoprotein B	0.28	1x10-7	12137	10352	-0.15	0.09	Secreted	Vesicles, Cytosol	Group enriched
Latent-transforming growth factor beta-binding protein 4	4.22	1x10-7	1892	1210	-0.36	9x10-6	Secreted		All
Cation-independent mannose-6-phosphate receptor	2.17	1x10-7	34529	35458	0.03	0.44	Membrane	Golgi apparatus, Vesicles	All
Neutrophil gelatinase-associated lipocalin	3.37	1x10-7	16070	10887	-0.32	2x10-4	Secreted	Endoplasmic reticulum	Tissue enhanced
Glucose-6-phosphate isomerase	0.20	1x10-7	17549	57665	2.29	3x10-6	Membrane	Nucleoplasm, Plasma membrane, Cytosol	All
72 kDa type IV collagenase	2.19	1x10-7	9571	7543	-0.21	2x10-5	Secreted	Vesicles, Cytosol	Tissue enhanced
Glutathione S-transferase P	0.19	2x10-7	5899	8105	0.37	3x10-5	Intracellular	Mitochondria, Cytosol	All
Tyrosine-protein kinase receptor Tie-1, soluble	2.08	2x10-7	9827	6329	-0.36	4x10-6	Both secreted and Membrane		Tissue enhanced
Endoglin	2.56	2x10-7	3368	2097	-0.38	4x10-5	Membrane		All
C-C motif chemokine 27	0.24	2x10-7	741	792	0.07	0.02	Secreted		Tissue enriched
NKG2D ligand 3	0.19	2x10-7	558	550	-0.01	0.99	Secreted	Vesicles, Microtubule organizing center	Tissue enhanced
GTP-binding nuclear protein Ran	0.52	2x10-7	1597	1876	0.17	0.94	Intracellular	Nucleus	All
C5a anaphylatoxin	2.26	2x10-7	14538	13637	-0.06	0.99	Secreted		Tissue enriched
Protein kinase C theta type	0.37	2x10-7	1067	1231	0.15	0.06	Intracellular	Microtubule organizing center	Tissue enhanced
COMM domain-containing protein 7	0.20	3x10-7	1735	2080	0.20	0.01	Intracellular	Vesicles	All
dCTP pyrophosphatase 1	2.84	3x10-7	13007	23003	0.77	2x10-5	Intracellular	Nucleoplasm, Cytosol	All
Thrombin	0.07	3x10-7	937	1201	0.28	0.28	Secreted		Tissue enriched
Eotaxin	1.87	3x10-7	13453	20426	0.52	3x10-5	Secreted		Tissue enhanced
Ficolin-3	0.39	3x10-7	60	74	0.25	0.48	Secreted		Group enriched
Interleukin-1 receptor-like 1	2.50	3x10-7	7618	4472	-0.41	0.002	Both secreted and Membrane	Vesicles	Tissue enriched
Tyrosine-protein kinase Fyn	0.37	3x10-7	1910	2491	0.30	0.19	Intracellular	Plasma membrane, Cytosol	All
Fractalkine	2.98	3x10-7	2707	2536	-0.06	0.55	Both secreted and Membrane	Plasma membrane	Tissue enhanced
Granzyme A	2.17	4x10-7	3231	2096	-0.35	4x10-4	Secreted		Mixed
Copine-1	0.39	4x10-7	1972	2924	0.48	0.08	Intracellular	Nucleoplasm, Nuclear membrane	All
Oxidized low-density lipoprotein receptor 1	1.74	4x10-7	2979	1806	-0.39	0.01	Membrane	Nucleoplasm, Vesicles, Plasma membrane	Group enriched
Lymphocyte activation gene 3 protein	2.53	4x10-7	12336	8941	-0.28	0.06	Both secreted and Membrane		Tissue enhanced
Leucine-rich repeat transmembrane protein FLRT1	0.14	4x10-7	678	683	0.01	0.50	Membrane		Tissue enhanced
Protein S100-A4	0.31	5x10-7	1804	1592	-0.12	0.52	Intracellular	Plasma membrane	All
Histone H2B type 2-E	0.46	5x10-7	32752	85808	1.62	4x10-4	Intracellular	Nucleoplasm, Cytosol	All
Pappalysin-1	2.94	5x10-7	15937	11986	-0.25	0.01	Secreted	Plasma membrane, Cytosol	Tissue enriched
Lipopolysaccharide-binding protein	2.41	5x10-7	87252	74395	-0.15	0.003	Secreted		Group enriched
ICOS ligand	0.20	5x10-7	1163	2249	0.93	7x10-5	Membrane	Plasma membrane, Cytoplasmic bodies	Mixed
Alanine aminotransferase 1	0.26	5x10-7	7147	6280	-0.12	0.34	Intracellular		Mixed
Galectin-3-binding protein	2.18	5x10-7	1160	930	-0.20	0.01	Secreted		All
Cryptic protein	0.41	5x10-7	1910	1820	-0.05	0.89	Secreted		Tissue enhanced
Kremen protein 2	0.12	6x10-7	2383	2610	0.10	0.35	Both secreted and Membrane	Nucleoli	Tissue enhanced
Eukaryotic translation initiation factor 4H	0.17	6x10-7	4900	8102	0.65	0.02	Intracellular	Nucleoplasm, Nuclear bodies, Cytosol	All
S-formylglutathione hydrolase	0.42	6x10-7	8556	7146	-0.16	0.79	Intracellular	Golgi apparatus, Cytosol	All
Inosine-5'-monophosphate dehydrogenase 2	0.12	6x10-7	2398	3941	0.64	50x10-6	Intracellular	Cytosol, Rods & Rings	All
Leucine-rich repeat transmembrane protein FLRT2	2.71	6x10-7	18536	14903	-0.20	7x10-4	Membrane		Tissue enhanced
Leukotriene A-4 hydrolase	0.30	6x10-7	1406	1744	0.24	0.09	Intracellular	Nucleoplasm, Cytosol	All
Hyaluronan and proteoglycan link protein 1	1.76	7x10-7	946	955	0.01	0.48	Secreted	Vesicles	Tissue enriched
CMRF35-like molecule 6	1.87	8x10-7	2967	2856	-0.04	0.42	Membrane		Tissue enhanced
Alpha-enolase	0.54	8x10-7	31905	57149	0.79	3x10-4	Intracellular	Plasma membrane, Cytosol	All
R-spondin-3	2.31	9x10-7	1720	1481	-0.14	2x10-4	Secreted		Tissue enhanced
Protein kinase C iota type	0.47	1x10-6	2163	2475	0.14	0.24	Intracellular	Microtubules, Cytokinetic bridge, Cytosol	All
Neurogenic locus notch homolog protein 2	1.58	1x10-6	429	566	0.32	6x10-4	Membrane	Nucleoplasm, Plasma membrane	All
C3a anaphylatoxin	0.55	1x10-6	552	457	-0.17	0.20	Secreted		All
High mobility group protein B1	0.27	1x10-6	4133	4372	0.06	0.27	Intracellular	Nucleus	All
Leukocyte immunoglobulin-like receptor subfamily B member 2	2.16	1x10-6	10958	8906	-0.19	3x10-4	Membrane		Tissue enhanced
Neurotrophin-3	3.60	1x10-6	359	177	-0.51	1x10-5	Secreted		Tissue enhanced
Nicotinamide phosphoribosyltransferase	0.01	1x10-6	480	553	0.15	0.01	Intracellular	Nuclear speckles, Cell Junctions	All
Growth factor receptor-bound protein 2	0.17	1x10-6	20674	26747	0.29	0.05	Intracellular	Nucleus	All
Pulmonary surfactant-associated protein D	0.18	1x10-6	6004	8010	0.33	0.13	Secreted		Tissue enriched
Protein FAM3D	2.00	1x10-6	16055	14013	-0.13	0.94	Membrane		Tissue enhanced
Dickkopf-related protein 4	0.26	1x10-6	4297	3620	-0.16	0.07	Secreted		Tissue enhanced
Leukemia inhibitory factor receptor	2.70	2x10-6	5602	4355	-0.22	2x10-4	Both secreted and Membrane	Nuclear speckles, Golgi apparatus	Mixed
Kinesin-like protein KIF23	0.23	2x10-6	787	769	-0.02	0.91	Intracellular	Nucleoplasm	Mixed
Vascular endothelial growth factor receptor 3	2.64	2x10-6	8524	5522	-0.35	3x10-6	Both secreted and Membrane	Nuclear speckles, Plasma membrane, Cell Junctions	Mixed
Stem Cell Growth Factor-beta	2.02	2x10-6	1063	1091	0.03	0.99	Secreted	Centrosome	Tissue enhanced
Ephrin type-B receptor 2	2.27	2x10-6	14553	13952	-0.04	0.57	Both secreted and Membrane	Nucleus, Plasma membrane	Mixed
Leucine-rich repeat transmembrane protein FLRT3	2.04	2x10-6	7019	5320	-0.24	0.001	Membrane	Plasma membrane, Cell Junctions, Cytosol	Mixed
Ras GTPase-activating protein 1	0.13	2x10-6	740	797	0.08	0.12	Intracellular		All
Proprotein convertase subtilisin/kexin type 9	2.01	2x10-6	646	937	0.45	7x10-6	Secreted		Tissue enhanced
Coiled-coil domain-containing protein 80	2.92	2x10-6	2088	1219	-0.42	3x10-6	Secreted		Mixed
Kallikrein-6	2.94	2x10-6	2614	2776	0.06	0.18	Secreted	Nucleoplasm, Nuclear membrane, Cytokinetic bridge	Group enriched
Apoptosis regulator Bcl-2	0.23	2x10-6	1099	1217	0.11	0.19	Membrane	Nucleoplasm, Nuclear membrane	Tissue enhanced
Signal transducer and activator of transcription 6	0.20	2x10-6	386	596	0.54	9x10-4	Intracellular	Nucleoplasm, Cytosol	All
Coagulation Factor XI	2.23	3x10-6	1377	1723	0.25	1x10-5	Secreted	Vesicles	Tissue enhanced
Matrilin-2	2.33	3x10-6	9903	6981	-0.30	4x10-6	Secreted		All
Adapter molecule crk	0.21	3x10-6	10385	11262	0.08	0.18	Intracellular	Plasma membrane	All
Amyloid beta A4 protein	0.38	3x10-6	21893	23740	0.08	0.74	Membrane	Golgi apparatus, Vesicles	All
CD27 antigen	0.46	3x10-6	4744	4854	0.02	0.36	Membrane		Tissue enhanced
Angiopoietin-related protein 4	1.79	3x10-6	7209	6663	-0.08	0.20	Secreted	Nucleoplasm, Vesicles	Tissue enhanced
Intercellular adhesion molecule 5	1.98	3x10-6	787	652	-0.17	0.01	Membrane		Tissue enriched
Glyceraldehyde-3-phosphate dehydrogenase	1.78	3x10-6	46929	84094	0.79	4x10-4	Intracellular	Plasma membrane, Cytosol	All
Peptidoglycan recognition protein 1	1.75	3x10-6	631	509	-0.19	0.02	Secreted		Tissue enriched
Methionine aminopeptidase 2	0.57	3x10-6	15826	19839	0.25	0.004	Intracellular	Plasma membrane, Cytosol	All
Amphoterin-induced protein 2	1.98	3x10-6	3271	2340	-0.28	3x10-4	Membrane	Golgi apparatus, Plasma membrane, Cytosol	Mixed
Cadherin-5	1.88	3x10-6	14940	10362	-0.31	4x10-6	Both secreted and Membrane		Tissue enhanced
Fibroblast growth factor 6	0.08	3x10-6	256	258	0.01	0.96	Intracellular		Tissue enriched
Xaa-Pro aminopeptidase 1	0.15	4x10-6	11277	17003	0.51	3x10-4	Intracellular	Cytosol	All
Malate dehydrogenase, cytoplasmic	0.24	4x10-6	23743	25720	0.08	0.37	Intracellular	Centrosome, Cytosol	All
Adrenomedullin	0.36	4x10-6	2128	1873	-0.12	6x10-4	Secreted		All
T-lymphocyte surface antigen Ly-9	1.94	4x10-6	4111	2783	-0.32	1x10-4	Membrane		Tissue enhanced
Cysteine-rich with EGF-like domain protein 1	2.38	4x10-6	3703	3864	0.04	0.71	Both secreted and Membrane	Nucleoli, Cytosol	All
Chordin-like protein 1	2.38	5x10-6	2587	1844	-0.29	3x10-5	Secreted		Tissue enhanced
High affinity cGMP-specific 3',5'-cyclic phosphodiesterase 9A	1.70	5x10-6	400	418	0.04	0.48	Intracellular	Nucleoplasm, Vesicles	Tissue enhanced
Heterogeneous nuclear ribonucleoprotein Q	0.46	5x10-6	1823	1881	0.03	0.06	Intracellular	Nucleoplasm, Cytosol	All
Cystatin-D	1.77	5x10-6	8919	6593	-0.26	0.02	Secreted		Tissue enriched
Proprotein convertase subtilisin/kexin type 7	2.58	5x10-6	1623	1794	0.11	0.01	Membrane	Nucleus, Nuclear membrane, Nucleoli	All
Collectin-11	2.29	6x10-6	20945	15189	-0.27	1x10-4	Secreted		Tissue enhanced
Kallikrein-11	2.75	6x10-6	1828	1631	-0.11	0.004	Secreted		Tissue enhanced
Extracellular matrix protein 1	0.51	6x10-6	17710	12277	-0.31	6x10-6	Secreted	Nucleoplasm, Cytosol	Group enriched
Fibroblast growth factor 18	1.58	6x10-6	245	220	-0.10	1x10-4	Secreted		Tissue enhanced
Antileukoproteinase	5.52	6x10-6	42406	38898	-0.08	0.01	Secreted		Tissue enriched
C-C motif chemokine 14	2.49	6x10-6	8913	6099	-0.32	6x10-5	Secreted		Tissue enhanced
Fibrinogen gamma chain	6.22	7x10-6	65142	55841	-0.14	1x10-4	Secreted		Tissue enriched
Roundabout homolog 2	2.46	7x10-6	4361	2823	-0.35	3x10-6	Membrane	Nucleus, Microtubule organizing center	Tissue enhanced
Hepatoma-derived growth factor-related protein 2	0.43	8x10-6	548	818	0.49	2x10-4	Unclassified	Unclassified	Unclassified
Heterogeneous nuclear ribonucleoproteins A2/B1	0.12	8x10-6	3459	5341	0.54	0.02	Intracellular	Nucleoplasm	All
Parathyroid hormone-related protein	1.72	8x10-6	565	502	-0.11	0.11	Secreted	Nucleoplasm, Golgi apparatus, Cytosol	Tissue enhanced
Biglycan	2.48	8x10-6	5111	4045	-0.21	1x10-4	Secreted	Endoplasmic reticulum, Golgi apparatus	Mixed
Brother of CDO	1.89	9x10-6	1911	1524	-0.20	0.02	Both secreted and Membrane	Nucleoplasm, Plasma membrane	Mixed
Interleukin-1 receptor type 1	2.16	9x10-6	11926	9554	-0.20	3x10-4	Both secreted and Membrane		All
Fatty acid-binding protein, liver	2.33	1x10-5	5311	5067	-0.05	0.22	Intracellular	Nucleoplasm, Cytosol	Group enriched
Importin subunit beta-1	0.16	1x10-5	10565	13790	0.31	0.06	Intracellular	Nucleoplasm, Nuclear membrane, Cytosol	All
Tumor necrosis factor receptor superfamily member 19	1.79	1x10-5	1000	903	-0.10	0.05	Membrane	Nucleoplasm, Mitochondria	Tissue enhanced
Apolipoprotein L1	0.45	1x10-5	23657	33640	0.42	5x10-5	Both secreted and Membrane		All
Mitogen-activated protein kinase kinase kinase 7:TGF-beta-activated kinase 1 and MAP3K7-binding protein 1 fusion	1.74	1x10-5	1276	1465	0.15	0.003	Intracellular	Nuclear speckles, Cytosol	All
C-X-C motif chemokine 16	1.67	1x10-5	11350	11235	-0.01	0.97	Membrane	Golgi apparatus, Vesicles	Mixed
Leukocyte surface antigen CD47	0.12	1x10-5	520	540	0.04	0.27	Membrane	Golgi apparatus, Vesicles, Plasma membrane	All
Histone H2A type 3	0.15	1x10-5	898	2809	2.13	2x10-4	Intracellular		Tissue enhanced
Fibroblast growth factor 19	2.10	1x10-5	7694	8605	0.12	0.87	Secreted		Tissue enriched
Choline/ethanolamine kinase	0.22	1x10-5	2536	3509	0.38	4x10-5	Intracellular	Cytosol	Mixed
Interleukin-23	1.84	1x10-5	1673	745	-0.55	1x10-5	Secreted		Not detected
Vascular endothelial growth factor C	0.33	2x10-5	1444	1360	-0.06	0.17	Secreted		Tissue enhanced
Platelet glycoprotein 4	0.45	2x10-5	8380	8395	0.00	0.89	Membrane	Golgi apparatus	All
Low molecular weight phosphotyrosine protein phosphatase	0.57	2x10-5	4614	4247	-0.08	0.58	Intracellular	Nucleus, Cytosol	All
Plexin-B2	2.81	2x10-5	5333	4555	-0.15	4x10-4	Both secreted and Membrane		All
Fibroblast growth factor 1	1.38	2x10-5	130	130	0.00	0.21	Intracellular		Tissue enhanced
Histone H1.2	0.54	2x10-5	1165	1369	0.18	0.09	Intracellular	Nucleus, Nucleoli	All
C-C motif chemokine 16	4.11	2x10-5	51676	50125	-0.03	0.63	Secreted		Tissue enriched
Heat shock 70 kDa protein 1A	2.00	2x10-5	7919	20619	1.60	4x10-5	Intracellular	Nucleoplasm, Vesicles	Mixed
Scavenger receptor cysteine-rich type 1 protein M130	1.86	2x10-5	4105	3001	-0.27	3x10-4	Membrane	Plasma membrane	Mixed
Interleukin-5 receptor subunit alpha	1.80	2x10-5	2014	1354	-0.33	4x10-6	Both secreted and Membrane		Tissue enhanced
C-X-C motif chemokine 6	0.29	2x10-5	830	929	0.12	0.13	Secreted		Tissue enhanced
Integrin alpha-I: beta-1 complex	1.73	2x10-5	1147	1010	-0.12	0.28	Membrane		Mixed
Carbonic anhydrase 4	1.73	2x10-5	1615	1644	0.02	0.63	Membrane	Vesicles	Tissue enhanced
C-X-C motif chemokine 13	1.60	2x10-5	3194	8482	1.66	3x10-4	Secreted		Group enriched
Interleukin-1 receptor antagonist protein	1.62	2x10-5	5073	4858	-0.04	0.13	Secreted		Tissue enhanced
Mitogen-activated protein kinase 11	1.55	2x10-5	632	633	0.00	0.48	Intracellular	Mitochondria	Mixed
Sialic acid-binding Ig-like lectin 7	1.98	2x10-5	1681	1083	-0.36	3x10-6	Both secreted and Membrane		Tissue enhanced
Vitamin K-dependent protein S	0.54	25x10-5	3068	4107	0.34	3x10-5	Both secreted and Membrane		Tissue enhanced
C-C motif chemokine 18	1.95	2x10-5	9025	4841	-0.46	2x10-5	Secreted		Tissue enhanced
Wnt inhibitory factor 1	1.80	2x10-5	3759	2645	-0.30	4x10-5	Secreted		Tissue enriched
Complement C3d fragment	0.47	3x10-5	10715	8748	-0.18	0.01	Secreted		All
Inter-alpha-trypsin inhibitor heavy chain H4	13.00	3x10-5	40449	33613	-0.17	0.002	Secreted	Vesicles	Tissue enriched
Adhesion G protein-coupled receptor E2	1.76	3x10-5	603	564	-0.07	0.50	Membrane	Vesicles	Tissue enhanced
Testican-1	0.18	3x10-5	2233	2670	0.20	6x10-4	Secreted	Vesicles	Tissue enhanced
Mitogen-activated protein kinase 9	1.76	3x10-5	2786	2689	-0.03	0.79	Intracellular		All
Cytochrome c	0.39	3x10-5	1497	1309	-0.13	0.01	Intracellular	Mitochondria	All
Oncostatin-M	2.17	3x10-5	1439	1412	-0.02	0.57	Secreted		Tissue enhanced
Cystatin-SA	1.76	3x10-5	18501	16117	-0.13	0.12	Secreted		Tissue enriched
Fibronectin	0.52	4x10-5	5836	6373	0.09	0.29	Secreted		Tissue enhanced
Ectodysplasin-A, secreted form	1.73	4x10-5	1640	1253	-0.24	4x10-6	Membrane	Vesicles, Lipid droplets	Tissue enhanced
