# Supplementary material for: Profiling of the plasma proteome across different stages of human heart failure
Source: Nat Commun. 2019 Dec 20;10:5830. doi: 10.1038/s41467-019-13306-y (PMC6925199; doi:10.1038/s41467-019-13306-y)
Supplement: Supplementary file 8 — Supplementary Data 5 [file 41467_2019_13306_MOESM8_ESM.xlsx]

## Sheet: Supp data 5
Supplementary Data 5: Proteins before and after heart transplantation.
Protein abundance before and after heart transplantation for the 138 proteins that changed significantly (p<3.8x10-5), with values presented as median with p-value, based on serial measures from 30 heart transplant recipients. Abundance estimates were
compared with the Wilcoxon signed-rank test. Abundance is expressed in relative fluorescent units (RFU).
Protein	Before	After	Change	P-value
Immunoglobulin A	4557	2548	-0.44	3x10-6
Tumor necrosis factor receptor superfamily member 17	8029	4692	-0.42	3x10-6
Sialic acid-binding Ig-like lectin 7	1681	1083	-0.36	3x10-6
Fibroblast growth factor 20	370	239	-0.35	3x10-6
Interleukin-16	261	511	0.96	3x10-6
Coagulation factor VII	398	639	0.61	3x10-6
Coiled-coil domain-containing protein 80	2088	1219	-0.42	3x10-6
Tumor necrosis factor ligand superfamily member 8	2878	1908	-0.34	3x10-6
Angiotensinogen	2906	5684	0.96	3x10-6
Glucose-6-phosphate isomerase	17549	57665	2.29	3x10-6
Roundabout homolog 2	4361	2823	-0.35	3x10-6
SLAM family member 7	57530	31909	-0.45	3x10-6
Testican-2	1198	677	-0.44	3x10-6
R-spondin-4	393	226	-0.42	3x10-6
Pro-opiomelanocortin	1016	477	-0.53	3x10-6
C-C motif chemokine 22	894	346	-0.61	3x10-6
Mitogen-activated protein kinase 14	1268	3981	2.14	3x10-6
Vascular endothelial growth factor receptor 3	8524	5522	-0.35	3x10-6
Vitamin K-dependent protein C	1048	1874	0.79	3x10-6
Contactin-1	262	198	-0.25	3x10-6
Angiopoietin-1 receptor, soluble	2176	1490	-0.32	3x10-6
Leukocyte immunoglobulin-like receptor subfamily B member 1	4205	2364	-0.44	3x10-6
Angiopoietin-2	272	116	-0.57	4x10-6
Basal Cell Adhesion Molecule	2403	1631	-0.32	4x10-6
Cadherin-5	14940	10362	-0.31	4x10-6
Tyrosine-protein kinase receptor Tie-1, soluble	9827	6329	-0.36	4x10-6
Low affinity immunoglobulin epsilon Fc receptor	3495	2392	-0.32	4x10-6
N-acetyl-D-glucosamine kinase	748	1680	1.24	4x10-6
Ectonucleoside triphosphate diphosphohydrolase 5	2730	4240	0.55	4x10-6
Interleukin-5 receptor subunit alpha	2014	1354	-0.33	4x10-6
Glypican-3	983	612	-0.38	4x10-6
Cell surface glycoprotein CD200 receptor 1	863	552	-0.36	4x10-6
Collectin-12	2523	1365	-0.46	4x10-6
Macrophage colony-stimulating factor 1 receptor	197	124	-0.37	4x10-6
C-C motif chemokine 21	36515	20322	-0.44	4x10-6
C-type mannose receptor 2	4498	2657	-0.41	4x10-6
Matrilin-2	9903	6981	-0.30	4x10-6
ADP-ribosyl cyclase/cyclic ADP-ribose hydrolase 2	14625	8803	-0.40	4x10-6
Mast/stem cell growth factor receptor Kit	13622	8578	-0.37	4x10-6
Protein NOV homolog	628	503	-0.20	4x10-6
Ectodysplasin-A, secreted form	1640	1253	-0.24	4x10-6
CD166 antigen	18790	12879	-0.31	4x10-6
Lumican	1827	1122	-0.39	5x10-6
Myeloblastin	4649	10965	1.36	5x10-6
Plexin-C1	799	590	-0.26	5x10-6
Interleukin-27 receptor subunit alpha	1690	1265	-0.25	5x10-6
Inosine-5'-monophosphate dehydrogenase 2	2398	3941	0.64	5x10-6
Contactin-5	498	400	-0.20	5x10-6
Lymphotoxin alpha2:beta1	2027	1560	-0.23	5x10-6
Advanced glycosylation end product-specific receptor, soluble	1041	382	-0.63	5x10-6
Thymidine kinase, cytosolic	396	570	0.44	5x10-6
Tyrosine-protein kinase Yes	863	1486	0.72	6x10-6
Hemojuvelin	768	1170	0.52	6x10-6
Extracellular matrix protein 1	17710	12277	-0.31	6x10-6
Periostin	6151	3471	-0.44	6x10-6
Tenascin	34075	24252	-0.29	6x10-6
Thioredoxin domain-containing protein 12	2632	2164	-0.18	6x10-6
Interleukin-22 receptor subunit alpha-2	2364	1083	-0.54	6x10-6
Caspase-10	3300	4410	0.34	6x10-6
Lymphotoxin alpha1:beta2	116	83	-0.28	7x10-6
Follicle stimulating hormone	410	899	1.19	7x10-6
Interleukin-19	11527	7766	-0.33	7x10-6
Coagulation Factor X	3198	5945	0.86	7x10-6
Proprotein convertase subtilisin/kexin type 9	646	937	0.45	7x10-6
Complement component C1q receptor	16545	11856	-0.28	7x10-6
Immunoglobulin G	193952	158860	-0.18	7x10-6
T-lymphocyte activation antigen CD86	944	690	-0.27	8x10-6
Protein S100-A12	540	4801	7.90	8x10-6
N-terminal pro-BNP	88415	22494	-0.75	8x10-6
Latent-transforming growth factor beta-binding protein 4	1892	1210	-0.36	9x10-6
Coagulation factor Xa	2616	4861	0.86	9x10-6
Contactin-4	4988	3758	-0.25	9x10-6
MAP kinase-activated protein kinase 3	748	1395	0.86	9x10-6
Complement component 1 Q subcomponent-binding protein, mitochondrial	4345	4865	0.12	9x10-6
Vesicular integral-membrane protein VIP36	13446	18665	0.39	9x10-6
Interleukin-23	1673	745	-0.55	1x10-5
Coagulation Factor XI	1377	1723	0.25	1x10-5
Metalloproteinase inhibitor 2	513	332	-0.35	1x10-5
Sialic acid-binding Ig-like lectin 9	25750	13227	-0.49	1x10-5
Thrombospondin-4	330	212	-0.36	1x10-5
Carboxypeptidase B2	10249	11742	0.15	1x10-5
Coagulation factor IX	7458	13004	0.74	1x10-5
Non-receptor tyrosine-protein kinase TYK2	1804	4714	1.61	1x10-5
Noggin	2808	1749	-0.38	1x10-5
Dual specificity mitogen-activated protein kinase kinase 1	346	463	0.34	1x10-5
Myeloid cell surface antigen CD33	3071	2186	-0.29	1x10-5
Neurotrophin-3	359	177	-0.51	1x10-5
Retinol-binding protein 4	201	280	0.40	1x10-5
Ubiquitin-conjugating enzyme E2 G2	2868	5490	0.91	1x10-5
Sclerostin	18468	10295	-0.44	1x10-5
Calcineurin	699	1350	0.93	1x10-5
Coactosin-like protein	3273	5083	0.55	1x10-5
Annexin A2	9998	6358	-0.36	1x10-5
Fibroblast growth factor receptor 1	951	711	-0.25	1x10-5
Cellular tumor antigen p53	900	1046	0.16	1x10-5
Vascular endothelial growth factor D	851	598	-0.30	1x10-5
Protein Z-dependent protease inhibitor	5256	7255	0.38	1x10-5
Heat shock cognate 71 kDa protein	1899	3960	1.09	1x10-5
Signal transducer and activator of transcription 3	1032	2232	1.16	1x10-5
Hepatocyte growth factor	2038	1646	-0.19	1x10-5
Transforming growth factor beta receptor type 3	26676	37040	0.39	1x10-5
Death-associated protein kinase 2	1787	4379	1.45	1x10-5
Coagulation factor IXab	5591	9789	0.75	1x10-5
dCTP pyrophosphatase 1	13007	23003	0.77	2x10-5
Semaphorin-6B	5838	3984	-0.32	2x10-5
Serum amyloid P-component	22995	32632	0.42	2x10-5
Insulin-like growth factor-binding protein 7	98447	48418	-0.51	2x10-5
Receptor-type tyrosine-protein kinase FLT3	1716	2765	0.61	2x10-5
72 kDa type IV collagenase	9571	7543	-0.21	2x10-5
C-C motif chemokine 25	1535	3140	1.05	2x10-5
Alpha-2-antiplasmin	1969	2138	0.09	2x10-5
Brain natriuretic peptide 32	927	355	-0.62	2x10-5
Corticotropin	380	290	-0.24	2x10-5
Neurogenic locus notch homolog protein 3	770	540	-0.30	2x10-5
Neuropilin-1	4631	3226	-0.30	2x10-5
Thrombospondin-2	57588	14626	-0.75	2x10-5
Calcium/calmodulin-dependent protein kinase type 1	3800	5019	0.32	2x10-5
Plasma kallikrein	17569	22537	0.28	2x10-5
Immunoglobulin D	2789	1056	-0.62	2x10-5
Pigment epithelium-derived factor	42957	57312	0.33	2x10-5
C-C motif chemokine 18	9025	4841	-0.46	2x10-5
Interleukin-12 receptor subunit beta-2	725	652	-0.10	2x10-5
Cathepsin Z	4835	7332	0.52	2x10-5
L-Selectin	4064	2688	-0.34	3x10-5
Lactotransferrin	50975	24427	-0.52	3x10-5
Bone morphogenetic protein 7	673	438	-0.35	3x10-5
Glutathione S-transferase P	5899	8105	0.37	3x10-5
Eotaxin	13453	20426	0.52	3x10-5
Interleukin-6 receptor subunit beta	8646	6751	-0.22	3x10-5
Vitamin K-dependent protein S	3068	4107	0.34	3x10-5
beta-adrenergic receptor kinase 1	3492	9483	1.72	3x10-5
Chordin-like protein 1	2587	1844	-0.29	3x10-5
Protein deglycase DJ-1	624	507	-0.19	3x10-5
Choline/ethanolamine kinase	2536	3509	0.38	3x10-5
Transforming growth factor-beta-induced protein ig-h3	42694	31138	-0.27	3x10-5
Heat shock 70 kDa protein 1A	7919	20619	1.60	3x10-5
Prefoldin subunit 5	357	483	0.35	3x10-5
Phospholipase A2	864	616	-0.29	3x10-5
