# Supplementary material for: Profiling of the plasma proteome across different stages of human heart failure
Source: Nat Commun. 2019 Dec 20;10:5830. doi: 10.1038/s41467-019-13306-y (PMC6925199; doi:10.1038/s41467-019-13306-y)
Supplement: Supplementary file 10 — Source Data [file 41467_2019_13306_MOESM10_ESM.xlsx]

## Sheet: 1 MDCS
Source dataset 1: Case-cohort samples from the Malmo Diet and Cancer study.
CHIP	CEBPB	NSE	PIAS4	IL10Ra	STAT3	IRF1	cJun	Mcl1	OAS1	cMyc	SMAD3	SMAD2	IL23	PDGFRA	IL12	STAT1	STAT6	LRRK2	Osteocalcin	IL5	GPDA	IgA	LPPL	HEMK2	PDXK	TLR4	REG4	HSP27	YKL40	Alphaenolase	ApoL1	CD38	CD59	FABPL	GDF11	BTC	HIF1a	S100A6	SECTM1	RSPO3	PSP	ApoptosisregulatorBclW	VEGFD	SOST	FAM3D	CSH	EFNB1	SNP25	LYPD3
4338.4	766.7	99466.9	525.7	1240.9	2434.6	1447.8	4444.7	785.7	329.8	507.7	20589.9	22812.4	2193.3	1537	259.3	14142.5	997.8	2161.7	1454.6	197.4	2270.1	7098.1	583.5	6839.3	701.1	247.8	854.8	14886.6	6894.6	83390.1	33498.8	372.1	1078.3	2624	564.1	984.9	460.4	1570.1	1374.3	1410.7	243.1	724.7	590.4	8708	3010.5	2994.3	2452.3	1413.5	1103.8
3173	838.9	116143.4	659.9	1393.9	1628.3	1402	4634.3	884.5	262.3	318.4	17493.6	15926.5	2547.1	1689.8	182.6	12739.8	587.2	1935.2	1227.2	215.1	5333.7	3784.8	712.8	4052.6	584.3	247	944.7	18538.8	36627.9	33117.6	36537.8	422.5	1167.1	4344.6	629.8	874.2	332.8	1280.4	1234.5	1109.3	264.1	623	376.1	12059.9	23093.6	2799.4	2009.2	1150.9	1265.6
1463	916.3	77501.6	695.7	1324.8	849.7	1424.2	4641.4	943.3	290.7	262.3	11047.6	8781.4	1809.8	2038.3	271.9	14816.2	394.3	2038.6	829.6	224.1	3809.2	3072	599.5	2948.1	446.2	312.4	1405.8	12684.1	16654.7	21587	29061.5	415.2	1308.2	2886.2	747	744.4	372.4	1279.8	1157.5	1583.5	367.3	613.8	691.9	14962.8	5718.5	2652.7	2111.2	1247.2	1038.9
3814.6	1030.4	97022.9	1080.8	1276.2	2399.7	1574.8	4891.9	2379.5	279.7	1008.2	20418.7	20226	1245.9	1782.3	202.3	11882.4	601.6	2047.2	995.9	206.5	2350.4	3273.1	509.8	4411.2	619	253.1	1587.9	14400	7415.2	61753.8	31300.1	382.9	1404.1	2792.8	617.8	1103.1	489.7	1496.4	1559	1502.3	368.6	709.5	766.4	10701.8	6193.3	2835.2	2457.4	1151.5	1323.6
7824.3	791.8	143470.6	583.5	1322.7	3413.4	1411	4886.4	819.2	266.4	370	22263.2	23719.2	1025.6	1531.7	206.4	18541.9	936.2	2188.2	1329	193.9	3151.7	1748.2	727.8	4126	653	256.1	1751.4	25158.4	10059.5	12489.9	49916.8	369.3	1105.2	3003.8	573.7	761	409	1730.7	1359.4	1042.2	380.4	883.6	493.8	15171.6	4552.6	4105.8	2944.3	1827.4	1316.2
2842.6	989.6	99002	685.5	1340.5	1373.7	1505.9	6002.8	837.1	307.2	374.7	15158.6	14575	1692.5	2039.9	202.1	10818.2	630.7	2110.4	1019	218.1	2434.2	1742.8	533.8	4231.7	720.8	258.4	1670.3	16787.9	2746.8	59376.1	19623.8	427	1262.9	2995.1	656	769.5	406.8	1795.2	1742.3	1278.8	432.6	756.4	560.8	11427	8266.3	2962.2	2386.4	3073.8	1291.7
3137.8	896.5	100475.3	717.1	1460.1	2103.5	1290.8	4603.2	1001.6	305.2	373.3	19452.7	17472.7	1148.4	1683.5	206.6	9175.9	717.3	2229.9	1078.6	206.7	7797.2	3329.4	501.6	4046.6	625.4	288.7	1176.4	17050.5	2604.3	34127.4	54637.7	403.3	1052.7	3506.5	979.9	710.1	415.7	1594	1362.4	1337.7	319.3	605.8	688.7	12333.1	7535.7	2748.9	2091.3	1214.6	1259
2427.5	826.9	79296.9	577.1	1358.4	2158.4	1585.2	5284.1	909.7	275.2	368.8	20980.8	23118.4	1871.2	1538.5	198.9	13351.3	626.3	2401.3	1136.7	192.8	3925.4	2063.4	502.3	5828.2	663.5	250.8	956.6	18334	17857.9	88275.6	43596.6	360.9	1291	3751.9	631.1	887.8	372.8	1595.5	1262	1350.2	396.6	743.4	481.1	11384.9	6094.1	3041.3	2510.4	1185	1390.7
4142.2	3104.5	83269.1	681.2	1344.3	2411.2	1431.8	4546.2	1025.8	270.7	352	14978.3	14174.5	1785.1	2176.7	173.7	9902.7	560.5	1955.6	1544.5	236.5	9000.8	3161.9	508	3221.3	554	323.7	1029.4	13977.2	10612.4	11333.7	29484.5	434.2	1489.2	4015.8	680.6	869.2	301.1	1294.3	1519.7	1457.7	314.4	751.8	584.4	9345	14288.6	2579.8	2416.6	2655.9	1292.9
2292.8	945.4	73315.2	643.4	1311.5	918.8	1541.3	30286.3	876.6	296.2	330.7	11489.9	8530.9	1498.9	1689.9	206.8	5620.8	444.8	1819.8	7169.9	235.9	4490.8	1830.2	578.6	2628.6	501.3	260.5	1604.6	7427.9	5422.9	28377.5	40949.7	448	1321.5	4671.2	733.5	844.7	384.5	1066	1289.2	1320.6	296.3	682.2	552.3	13343.3	4567.2	2635.9	2148.4	1117.3	1265.4
2150.8	776.5	98517	526.6	1234.8	2348.1	1353.4	4947.8	1218.6	273.2	326.8	23410.4	24016.4	1499.2	1497.5	220	14930.1	675.7	2015	859.5	208.1	2867.2	4352.7	489.3	5401.6	683.6	288	1690.9	24219.1	17328.9	115179.9	35097.9	617	1266.4	4402	643.5	1095.6	482.3	2076.2	1463.4	1502.9	588.8	648.4	435.7	22659.6	5160.9	3151	2584.6	1708	1241.3
3155.3	1142.3	65439.8	1025.5	1485.8	2069.7	1401	6297.5	778.2	416.7	1302.7	12930.9	10378.5	1033.8	1764.2	326.8	5843.9	660	2636.7	3265.6	242.4	7083.1	5180.6	613.4	2803.1	582.1	301	907.6	5326	3163	8389.7	39901	492.2	1251.6	2695.2	673.5	1024.9	437.9	1297.4	1240.4	1164.6	312.9	591.9	429.5	10298.3	9743.4	2346.1	2277.3	1950.8	1341.4
3787.9	821.6	89999.1	667.3	1251.5	2428.4	1259.2	4243.1	819.5	237.1	833.9	17077.4	19226.1	1905.6	1896.6	168.3	13579.6	751.6	2209.5	1171.2	211.3	5082.6	2418	473.8	3845.1	725.6	236.2	1942.6	17008.7	2571.3	37938.6	48410.9	396.8	1144.8	6011	639.7	1105.4	357	1284.2	1308.9	1378.1	769.9	674.3	366.3	8530.6	18095.9	3032.4	2032.2	1436.3	1300.4
1767.9	814.3	107908.6	593.8	1353.7	1648.7	1338.8	5351.9	789.6	260.5	318.2	17055.1	16978.9	1223.3	1900.3	209.5	14328.1	526.3	1934.6	1003.6	226.9	2864.5	5378.9	523.8	5328.1	684.8	231.7	1116.2	14314.7	23602.6	91649.4	34123.9	489.7	1123.2	2881.9	677	681.7	317.3	1798.8	1213.4	1238.2	357.2	663.3	419.8	11663.4	5337.1	2582.2	2115.4	1121.1	1346.6
1842.8	894	71625.5	699.8	1381.9	1240.4	1308.6	4336.8	892.4	361.8	315.7	12662.2	8872.6	1830	1786.6	171.3	19703.6	452.3	1937.4	1310	206.2	4963.3	1338.2	409.6	2899.4	637.2	217	1199.3	21632.9	18147	58306.5	38294.4	384.8	1501.4	4020.7	693.5	754	302.8	1608	1484.8	1319.8	316.4	623.1	952.2	18955.4	6119.5	3678	2201.1	1382.2	1628.2
1038.3	900.7	75716.2	794.2	1462.7	845.5	1402.8	6805.7	839.4	318.5	337.3	11175	10087.4	2039	1644.6	234.2	5833.3	429.2	2180.9	1163.2	261	4795	1976.5	758.8	2750.7	590.1	300.1	2094.4	8546	3155.9	50627	30244.3	595.1	1081.6	8666.5	909.1	831.5	624	1184.3	1223.1	1529.5	195.6	635.8	409.7	7982.1	6051.9	2973.8	1803.2	1044.8	1107.3
1339.6	690.6	93942.7	589.5	1204.2	1262.1	1436.2	4163.7	8213.2	257.4	282.6	13940.7	12033	1336.9	2620.7	169.3	8520.9	456.3	1596.7	1085.4	213.5	2486.9	3469.6	470.7	3714.5	624.4	358.6	1200.3	10089.9	10816.9	86054	32311.9	540.5	1173	3350.1	609.3	876	309.3	1424.1	1086.8	1313.2	244.7	552.3	634.9	10427.8	4721.5	2255.6	1991	1014.4	1245.2
3826.7	1394.5	57930	1070.8	1477	993.2	1642.9	4984.6	2129.6	297.1	425.3	9219.6	5998.3	659	1432.4	226.3	7637.6	497.8	1846.6	1143.9	188.5	4681.8	1558.6	591.4	2416.9	830.8	245.2	1489.8	7565	17194.4	5775.5	39001.7	436.8	914.9	2894.7	582.9	753.2	450.3	4197	1297.6	1391.8	347.5	421.2	797.3	14352.9	4590.6	2524.2	1578.5	1723.2	1293
2093	891.6	89536.3	2542.9	1396.7	2144.3	1233.6	5921.1	1182.7	301.6	330.7	15528	8665.4	1144	1577.5	389.2	9151.7	570.1	1986.9	1198.2	217.5	9262.1	3086.6	1372.4	3286.2	659.4	274.4	1285.3	8781.6	2406	16908.5	37102.2	336.6	1338.8	4132.8	578	788.5	291.3	1374.9	1329	1358.7	466.7	715	3378.5	12226.5	5564.9	2541.1	1996.6	973.4	1113.4
1734.3	951.8	45051.9	669.4	1351.5	1562.9	10869.5	4835.8	1094.2	381	1973.6	12590.4	8881	1327.7	1753.7	219.5	6350.6	522.2	1876.2	1457.2	227.1	5022.4	3573.4	554.2	2865.9	428.1	463.4	1333	9565.1	25677.9	13815	28733.8	515.6	1566.5	2648.8	670.1	804.6	308.4	1396.4	1433.5	1497.3	477.7	733.9	616.5	15910.8	11070.6	2159.2	2256.6	2412.7	1168.7
2405.3	1006.5	100181.2	759.3	1302	2115.7	1260.3	5006.1	705.2	523	321.9	14311.8	12062.7	2089.9	1437.2	191.2	9687.8	618.2	1893.9	1214.3	188	3723	5202.2	1013.3	4162	637.7	237.2	1064.8	20170.2	10932.1	128734.6	33361.7	366	1156.7	5938.7	695.3	709.4	502.7	1390.4	1145.8	4576.9	263.2	566.3	396.8	8913.6	11757.4	2665.3	2075.9	1204.2	1220.9
1953.7	970.3	92961.2	610.8	1492.3	1636.2	1260.4	4779.1	1358	280.7	326.5	13072.3	8908.3	1375.5	1669.9	179.5	6471.9	496.5	2055.9	1848.8	198.3	5936.9	2663.4	479.4	2609.8	565.5	255.1	1384.1	12181.3	3671.7	19979.8	43995.7	362.5	1342.3	3426.1	652	661.4	372.6	1341.3	1242.3	1168	253.7	813.8	1090.2	15796.7	4236.8	2653.7	1986.3	3014.5	1240.4
2009.1	918.2	90630.5	1468.5	1146.2	1670.5	1440.1	4804.8	743.1	319.9	344.6	16001.7	14593.2	2047.1	2321.6	181.4	9959	492.2	1783	1583.7	243.3	2854	1785.5	673.9	4560.5	652.5	330.2	2227.3	20963.8	9126.5	89627.7	38689.7	380.4	1169.8	3092.1	677.4	832.1	343.8	1429	1215.8	1520.8	398	640.6	564.7	8143.8	13569.6	2999.8	2001.2	1102.4	1299.5
3489.4	880.7	121906.8	585.1	1279.5	2299.3	1137	5079	759.7	378.3	611.3	15405.7	16137.3	898.4	1298.3	233.3	11624.5	705.3	2074.2	1044.7	175.7	2560.9	1981.9	484.3	5820.7	725.7	214.2	1217.3	19991.5	2672.5	120538	29123.1	362.7	875.9	2629.1	550.4	1012.9	492.5	1840.7	1003.1	1247.1	365.8	606.7	326.1	11547.7	11592.1	2686.3	3017.8	1129.2	1522.8
3069.3	897.5	84219.4	608.5	1619.4	3034.5	1248.6	4979.1	824.3	256.2	442.2	16417.5	19417.1	768.7	1672.2	195.7	9283.1	684.8	2489.2	1462.3	266.7	6085.4	4194.7	545.4	4473	850	333.7	1585.1	16371.8	4506.4	32487.3	37157.4	509.5	1157.3	4105.7	654	806.2	438.5	1468.2	1420.3	1481.6	322	877.5	547.1	7646.9	10460	2374.7	2211.5	1388.2	1188.5
1445.8	879.8	93209.7	675.1	1270.4	1562.5	1558.2	5434.1	1051.5	465.1	301.6	12856.3	9918.4	2133.1	1862.7	185.1	12895.8	439.6	1705.4	1153.7	216.5	4374.8	2924	455.1	3176.7	984.8	3354.5	2713.1	9750.3	3296	48654.4	41912.5	342.2	1187.5	7674.8	686	993.7	511.9	1313.2	2177.9	1372.4	754.6	662.1	460.7	14085.2	7096.6	2271.2	2309.5	1083.8	1244.9
3495.4	956.6	117234.3	700.2	1156.2	2030.5	1402.3	4381.7	815.5	292.6	387.6	15830.3	14111.2	1197	1798.6	198.9	13371.1	575.9	1833.2	1129.2	194.8	2178	3739.1	468	4032.5	556.2	257	1652	19980.8	3274.8	52449.2	36758.1	360.3	1020.1	5261.8	647.7	901.5	364.9	1335.8	1429.5	1289.2	416.7	670.4	482.2	12938	5433.1	3121.6	2452.4	1783.7	1487.6
3396.4	905.6	108218.3	670	1300.3	2072.4	4403.4	4169.1	738.9	242.8	355.2	18241.7	18025.9	1831.8	1460.5	174.9	12158.1	640.6	2018.3	1140.9	207.8	3422.5	3647.8	610.6	4161.8	603.5	231.6	1125.6	22498.4	30604.3	57417.4	29756.7	397.2	1261	3358.3	669.5	857.7	335.5	1356.8	1084	1148.2	387.4	712	446.4	11609.5	10150	2838.8	2579.3	1425.1	1338.2
2387.3	867.4	86564.1	668.7	1252.6	1505.6	1480.8	4835.7	795.1	488.8	311.8	12566.3	12194.8	1083.6	1697.3	193.9	10360.7	574.9	1948.6	1375.5	177.9	4394.3	1639.6	402.4	3104.9	496.4	232.5	1255.7	18956.3	3809.1	73203.1	29014.7	365	1178.6	2702.4	530.9	898.9	373.1	1496.1	1261.2	1050.6	251	546.1	567.7	10138.3	3876	2130.2	1948.7	1612.3	1081.2
2190.7	963.6	90472.5	653.8	1100.8	1080.9	1386	5239.7	952.9	286	380.3	13714.1	9443.2	1363.5	1817.6	274.8	8558.4	489.8	1659.9	1035.5	287.6	4367.9	4540.4	483	3604.9	628.4	325.5	1160.5	17377.7	6030.9	34482.5	31905.8	385.9	1639.7	2718.9	664.3	795.9	476.3	1818.6	1192.3	1300	356.2	598.1	501.7	17897.1	23283.2	37644.9	2326.6	1551.3	1350
849.2	853.3	73415.8	874.6	1404.7	947	1405	5238.4	856.6	272.2	305.4	9974.9	7313.5	1578.2	2121.6	213.5	5166.6	372.9	1908.7	990.2	213.1	2684.4	3499.1	513.5	3116	503.1	270.9	1390.8	7608.3	7399.1	65750.3	51191.4	414.3	1233.5	3744.4	729.5	955.4	343.1	1351.5	1245.7	1300.4	224.6	499.3	532.5	9440.3	9204.7	1918.3	1891	1361.8	1309.7
2040.8	935.7	107760.4	695	1527.9	1654.4	1499.4	5346.6	762.8	313.4	380.7	16932.3	18273.9	1837.1	2499.5	231.8	11526.9	609.9	1996.9	1273.2	209.3	2201.5	2669.2	557.4	5002.4	525.5	231.6	1357.1	17020	12168.9	87241.3	28901.4	444.7	1291.2	3322.9	646.5	870	415.7	1414.2	1373.5	1456.4	270.9	579.1	635.8	14621.2	6202.5	2441.9	2366.2	1120	1343.4
1252.7	1416.8	53169.9	908.2	1597	729.7	1766.4	26160.1	1179.1	361.4	401.7	8921.6	5552.8	2108.6	1358.7	217.4	5664.3	379.3	2039.9	1433.2	243.6	7374.5	1798.1	1519.4	2202.8	399.8	302.2	1926.5	10666	12461.5	15364.5	39718	495.4	1520.4	4492.4	838.5	976.9	355.1	1640.4	1613.5	1594.1	678.9	636.3	661.4	15899.6	23599.6	2181.3	1863.1	2035.6	1373.2
3314.6	1035.9	86399.3	541.1	1340.5	1402.3	1309.5	4790.8	876.6	224.2	281.3	15161	11014.8	1512.1	2230.8	171.9	6289.4	929.3	2111.5	10365.2	190	4435.9	1549.3	422.9	2470.1	635.8	254.2	2339.4	14073.7	6469.8	21814.2	42962.5	347.7	1255.2	3354.1	846.4	655.1	360.9	1364.8	1292.6	1227.4	462.3	700	607.8	22502.9	24091.3	2538.4	1894.5	1199.9	1230.9
2123.4	867.7	106443	668.4	1334.3	1746.1	1424.5	11274.4	766.5	256.6	321.9	16920.5	16435.8	1720	1889.5	200.3	12083.7	496.9	1694.6	1183.2	218.6	2056.9	4297.1	513.6	4011.7	579.7	257.5	1596.8	16750	6362.9	61416.6	37166.8	445.4	1220.5	3114	707.6	728.2	347.5	2017.9	1235.4	1484.3	297.7	571.9	564.9	14438.1	8946.1	2944	1927.7	1216.7	1423.1
1430.7	967.7	98040.4	649.5	1335.8	1376.2	1422.7	4599.5	897.1	718	331.1	15079.2	13644.4	1242.3	1627.4	245	9682.8	441.3	1989.7	11106.4	227.8	3464.1	2488.2	627.3	4330.8	476.9	292	1429	5619.4	3252.3	41873.8	43162.2	404.4	1442.8	2828.9	821.6	818	373.7	1428.2	1340.5	1443.8	312.3	637	561.4	16633	3105.9	2612.9	2058	1596.2	1276.9
1968	979.3	91053.7	740	1641.4	1700.1	1548.3	4298.6	869.4	241.4	265	20131.7	17190.5	1758.6	1729	337.1	10439.1	522.4	2152.4	895.9	210.2	6422	3489	617.6	3711.3	558.4	260.6	974.9	5676.5	21191.7	82501.8	32928.7	380	1446.4	4062.3	664.3	713.5	302.9	1266.9	1082.1	1257.8	226.2	654.3	463.3	19239	17114.3	2727.2	1833.6	1122.3	1287
4018.1	928.8	121030.4	608.7	1296.2	2090.5	1265.4	4797.9	645.3	269.6	579.1	20520.3	20088	1155	1412.8	272.6	13368.9	678.4	2128.1	1608.1	157.5	3672.1	2816.4	405.7	5166.6	667.6	208.9	1674.8	21426.2	8895.2	105765.1	34537.7	318.9	1022.3	3161.4	946	1610.5	348.7	1701.6	1265.1	1127.6	323.7	821.8	647.5	7144.9	4018.5	3034.9	2246.4	1032.6	1599.9
2981.9	854.6	77169.9	687.3	1328	3426.4	1352.8	4556.6	816.5	353.4	389.8	18442	18558.6	975	1071.4	214.2	13194.1	737.1	2028.1	1386	217.4	2413.6	3825.5	549.9	4034.4	555.3	247.8	919.4	14303.2	3698.2	77278.3	37207.2	382.9	1260.6	2617.9	548.5	1033.2	417	1586.5	1148.7	1146	330.8	626.7	431.2	7645.6	5966.7	2808.5	2151.3	1040.9	935.2
938.9	899.4	65533.2	575.8	1465.2	901.9	1614.7	5421.2	1110	447.3	500.7	10644.2	6645	1265.4	1773.7	192.9	5894	429.9	1898	1057.5	251	4191.2	4493.1	500.1	3113.2	530.3	368.8	1670.9	10529.6	28399.3	42093.5	40793.3	403.2	1247	3751.9	797.4	792.8	323.5	1372.4	1453.2	1400.6	332.6	589.8	650.5	16183.8	5199.1	2327.2	2005.6	1349	1607.3
2735	916	90172	835.8	1411.2	1702.4	1270.2	4934.4	812.1	251.1	356.8	14790.4	15150.6	1038.5	1347.3	200.6	9037.4	600.6	2354.1	1017.6	210.7	3496.8	3715.5	621.4	4883.4	681	274.9	1064.6	17665.7	12327	49680.6	41162.2	411.9	1420	2062.6	654	866.6	413.8	1308.4	1250	1075.4	282.2	684	370	18653.5	7976.4	3408.5	2775	1109.8	1251.5
2239.2	977	77833	955.3	1195	1144.9	1474.2	4973.9	1700.1	335.1	420.5	12723	10228.6	2257.5	1720.7	206.1	9860.7	494	1976.6	1272.6	223.9	11721.4	2061.2	810.2	3655.3	796.7	265.5	1988.1	16912.7	9751.7	74137.6	33591.5	424.4	1253.2	5905.7	755.9	886	384.9	1715.6	1707.5	1352.7	601.5	652.6	753.1	10021.4	21590.5	2858.7	1918.2	1190	1492.8
2642.4	1121.5	58497	728.2	1564.1	1886.9	1493.9	7005.8	1091.9	290.3	313.6	14490.3	8936.9	1447.1	1501.1	202.6	8006.4	549.8	2272.3	1124.6	226.4	7390	5895.3	572.5	2405	478.7	284.6	2002.4	10666.3	3610.6	11628.6	57810.7	496.2	1285.7	4351.4	909.1	754	330.6	1304.7	1973.5	1260	1900.6	633.9	1388.1	11881.7	6325.1	2788.1	1999.9	1521.9	1219.6
4486.9	641.9	123891.5	431.6	1382.9	3890.1	1320.1	4596.1	840.7	276.3	334	22111.5	28163.6	1291.5	2198	199.6	18456.1	836.8	1756.1	1762.9	206.9	3652.6	4644.9	522.5	5099.9	622.1	249.7	1268.9	12497.7	2549.5	41047.6	26871.3	406.3	1245.1	4133	615.1	692.9	340.1	1291.1	1658.2	1498.7	385.9	734.9	435.7	12557.9	18628	3361.4	2068.4	1885.5	1551.6
2046.9	828.5	78013.2	598.2	1313.8	1102.9	2227.8	5054.6	930.8	279.7	324.2	15202.8	12317.4	1035.6	1321.9	185.7	10507.1	440.5	1893.7	1051.4	191.5	3286	3337.6	456.7	4702.3	622.9	263.4	1480	24676.5	5531.4	31738.1	35641.7	379.3	1182.1	5556	586.2	745.5	330.7	1787.7	1123.2	1276.9	353.4	587.1	362.9	16602.6	18350	2765.3	2470.4	1173.6	1243.6
3691.2	795.9	100273.4	580.3	1483.3	2045.4	1431.1	4456.8	811.8	253.7	304.9	19453.5	15657.9	2136.6	2315.8	186.3	12096.3	589.8	1986.2	1602.1	196.9	6275	4067.9	466.6	3853.2	648.6	232.7	1261.7	12032.6	2634.5	17284.5	39494.2	354.4	1356.8	4898.8	681.8	793.4	395.3	1298.3	1424.9	1568.7	309.7	678.1	783.3	11466.6	6492.1	3773.7	2381	1048.3	1220.3
4978.8	897	81127.4	655.9	1403.2	1462.9	2103.1	7078.5	762.9	1134.8	455.4	15055.6	12082.6	949	1569.1	171.3	7851.9	520.4	2626.3	1219.7	1589.4	3915.1	3422.5	815.9	4253.8	1089	420.4	1864.1	31047.5	9952.9	67127.7	47583.4	362.9	1263.2	4791.4	658.8	1421.1	835.6	1626.2	1200.7	1105.5	688.9	2300.9	506.3	12315.9	15480.2	3001	2594.7	1115.8	4873.2
3233.7	826.8	131400.6	700.9	1250	1562	1342.2	4395.8	840.3	263.5	340.5	13291.7	10753.7	1487.1	2080.5	3072	9249.9	504.9	1796.3	1243.6	284.4	5265.4	4258.8	503.4	3395.2	560.4	596.6	1319.6	18857.2	3481	44225.7	35272.7	401.6	1196.8	2893.3	701.7	787.2	321	1376.9	1056.3	1454.1	371.2	666	682.2	11882.1	11292.5	2860.6	1964.4	1063.4	1314
2131.6	2472.8	99317.4	1214.9	1348.6	1935.5	20193	16855.7	983.9	2892.6	594.4	21877.1	23232.8	1367.5	1575.7	765.3	13319.2	627.9	1824.7	973.8	209.1	2294.9	2979.1	459.3	5112.4	510.8	254.3	1088.2	16400.3	8995.8	138220.9	35037.6	370.4	1214.9	2945.2	1501.8	2326.6	625.1	1766.8	1300	1147.6	237.7	1265.3	466.1	17561.1	4532.7	2671.5	2282.2	1886	6133.5
1729.7	793.6	90142.1	597.3	1328	1113.7	1441.4	5435.5	1010.7	285.2	485.6	9590.6	6735.8	1903.8	1821.5	263.9	12516.7	385.3	1919	1017.8	316.2	3911	4462.3	571.4	2797.7	644	483.4	1096.1	10794.6	4029.8	23896.4	28207.9	396.3	1388.9	3586.6	577.5	772	446.5	1613.9	1079.7	1441.5	308.2	603.4	671.6	6549.2	19129.1	2249	1829.3	1345.2	1402.8
3315.9	945.7	89095.2	716.8	1408.2	2137.7	3671.5	10588.4	987.7	295.6	328.7	17479.1	16721.3	1002.6	1537.3	200.1	9696.7	681.6	2166.2	1401.7	240.8	4647.8	4897	698.8	3872.4	593.5	391.4	1310.7	20291.7	3405.7	37916.4	30881.8	405.3	1172.2	3013.1	1065.9	1060.6	383.5	1478.6	1194.3	2105.2	335.3	726	511.5	18958.9	10406.1	3237.6	2010.1	1701.2	1407.4
5352.9	836.2	118090.9	756.7	1240.6	2967.9	1491.4	4228	993.7	276.5	314.4	23812.6	25922.4	1262.9	1707.6	169.4	15699.3	848.2	1925.1	914.7	202.8	4992.9	3366	456	4586.1	656.9	248.6	862.9	18536.6	14139.7	37838.2	28754.2	397.3	1084.7	3923.5	564.1	820.9	343.9	1396.5	1126	1294.2	299.8	696	425.3	14223.6	5098.4	3586.2	2129.1	1152.4	1331.7
877.3	953.3	62458.1	880.4	1268.2	956.7	1187.9	4717.7	1071.5	255.7	273.9	9852.5	7894.6	1318.9	1937	178.3	4570.8	351.9	1823.3	1389.7	220.9	4857.8	2193.9	515.8	4076.2	602.1	262.3	1728	5351.1	22907.5	60601.3	37437.4	408.7	1245.9	5442	674.1	694.9	336.9	1356.6	1657.2	1944.5	409.9	544.1	686.5	12030	18596.2	1918.7	1844.2	1329	1357
2039.4	875.7	105049.3	629.1	1249.9	2912.4	1444.8	4803.7	933.6	348.2	371.2	24638.8	27045.8	1825.4	1634.7	196.2	17116.3	779.5	1801.7	1138.5	783.8	3500.5	4029.7	683.3	5664.5	591	247.5	1403.8	12350.7	9445.8	110664.6	39249.6	405.8	1248.4	4250.1	706.7	1038.5	414.1	2115.6	1343.1	1208.3	375	630.6	511.8	10699.8	4592.5	2774.8	2308.3	1082.1	1449.5
3229.9	1120.4	81819.9	703.6	1413.3	1982.7	1394.1	4409.8	1164.8	225.9	293.1	15332.7	14355	2101.9	2035.6	149	9162.6	558.2	2041.7	2313.6	275.9	3629.4	3477.7	473.1	3842.2	687.4	705	2705.5	10925.5	9675.6	75266.9	30608	408.8	1163.2	4616.9	669.3	610.4	334	1554.7	1903.1	1257.3	606.9	685.5	543	6470.4	14596.1	3173.9	2116.9	1165.6	1276.6
2215.7	1323.4	109186.3	734.3	1260.5	1647.2	3912.9	5091.5	928.5	262.9	367.4	16002	17762.6	2293.9	1740.8	205.3	11013.3	546.9	1790.9	1064.8	190.6	3717.8	2848	530.9	4475.3	652.9	231.6	1373.2	19027.9	23655.5	87792.8	34041.3	374.1	1201.6	6697.2	639.4	777.8	384.3	1284.8	1476.4	1616.8	469.1	790	358.2	13673.5	6245.2	2588.8	2126.6	1309.3	1329.5
2355.2	1028.8	84151.3	692.9	1440	979.5	1461	5316.9	1086.6	326.9	292.4	12771.2	9619.7	1269.4	2402.9	179.5	15710.3	422.7	1996.6	1171.6	409.7	4400.8	4416.1	575.7	3327.4	510.3	270.1	883.6	11597.1	25857.4	29538.2	26392.6	414.8	1231.3	6237.2	728.2	955.9	369.4	1967.9	2136.7	2274.6	509.7	593.1	577	12134.5	38995.1	2339.3	2047	1247.3	1181.5
4424.3	961.4	101365.6	674.7	1401.2	4190.2	1291.4	5141.3	908.1	296	419.6	26986.9	30527	960.2	1352.5	239.4	15166.4	991.9	2553.6	2825.8	213.3	4907.7	2703.5	591.6	5777.5	653.3	241.5	1604.4	20702.3	2291.1	73623.9	34537.5	394.8	1098	3301.6	603.7	1161.3	400.3	1635.3	1184.9	1361.2	307.3	814.8	382.9	13040.1	4920.5	3048.4	2871.4	1675.1	1219.2
2195.8	1165.9	74806.1	633.1	1408.8	1831.6	6900.4	6585.5	1144.8	264.1	342.2	18395.3	16968.4	1285	1647.8	203.6	12498.1	817.1	2187.5	1320.7	235	3922.9	5246.5	525.9	3635.8	492.7	337.5	1675.4	17661.6	20551.5	21422.1	37743.4	410.9	1172	4381.1	722.1	805.9	384.6	1634.5	1659.1	1187.2	308.6	687.3	596.2	17469	6168.5	3021.3	2134	1337	1320.7
5209.3	793.7	106082	644.7	1450.4	1925.4	1660	12341	1065.5	291.4	359.1	15989.7	13995.7	1302.7	1802.6	212.8	13176.5	677.1	2110	1942.7	213.8	3412.7	3422.6	562.1	4490.6	663.7	288.2	1832.1	17162.4	15146.6	31739.6	28807	397.3	1222.5	4031.5	667.3	1240.2	386.6	1728.7	1757.2	1300.8	421.6	950.5	469.3	12740.1	5396.4	3172.3	2625.9	1154.5	1144.7
3573.6	865.8	99616.1	579.4	1350.8	4181.8	1296.9	4829.5	892.7	388	529.4	23482.2	30202.6	1276.5	2339.1	268.6	16640.7	1052.6	2328.8	1309.9	204.8	2237	3393.9	642.9	7913.7	739.6	416.9	1032.3	20006.6	4259	171884.2	45626.3	422.1	1167.5	2814.3	593.6	1116.6	520	2372.5	1389.9	1538.7	262.2	782.7	350.4	11769.2	11562.9	2886.6	2750.7	1150	1292.2
2731.7	837.6	108408.8	568.3	1497.5	1962.7	1293.8	5139.6	750.2	239.7	297.8	19743.3	17531.5	1099.7	1685.1	183	9215.8	674.2	2012.5	1477	243.1	4018.7	1611.4	646.9	3454.2	949.7	314.2	1710.2	14976.8	13846.1	31379.4	40630.1	400.2	1364.5	3958.3	689.7	711	336.5	1311.3	1630.4	1238.1	263.1	616	438.1	11791.2	5533.4	3189.1	1928.9	1281.1	1993.8
1611	434.5	62021.7	300.6	1558.4	2399.6	1026.9	4309.5	671.7	396.6	600.5	9835.9	13758.9	939.8	1724.3	339.2	8677.8	740	1732.6	1258.4	190	1974.7	2270.3	740	5503.1	794.1	535.9	1525	10899.2	5952	108047.4	36341.4	394.4	1593.3	2741.1	499	1097.8	458.4	1511.4	1480.3	1185.3	445.8	462.4	449.3	10791.8	2774.7	1495.3	2977.1	614.9	907.7
2987.2	1419.6	89857.7	674.5	1416.1	1858.7	1508	5282.1	1250.3	301.9	322.9	15620.9	13146	1750.7	2275.9	238.1	7375.7	605.6	2028.6	1432.6	273.3	5634.8	5374.3	607.4	2860.3	483.5	274.5	2059.5	6193.6	11554.2	4634.1	40244.8	410.7	1421.8	4582.6	822.5	710	395.6	1170.2	1643.3	1270.9	464.9	597.7	595.2	23416.3	8454.9	2912.8	2004.2	1245.8	1376.8
4834.1	805.5	95712.3	572.6	1247.8	3489.3	1345.4	4105	989.1	228.3	308.2	23247.2	24941.5	1500.5	2240.2	202.1	14295.4	817	1967.3	1693	193.1	2551.4	2538.1	460.8	5019.1	580.3	241.4	1321.2	11906.8	2777.6	32797.3	28327	367.3	1260.3	5016.3	703.3	903	324.2	1279.5	1329.8	1549.3	334.3	568.8	578.8	11474.7	6011.8	3069.4	2029.1	2347.2	1336
2134	1029.8	44850.9	806.2	1538	1377.2	1634.6	5113.9	1116.7	304.2	323.7	10210.3	7225.5	1582.2	1548.2	267.5	6331.3	416.8	2236.8	1628.4	262.4	5073.4	3631.6	644.6	2291.1	463.7	288.9	1609.9	6392.4	7764.7	7523.4	30313.4	488.7	1329.6	2408.9	764.3	877.9	397.2	1520.7	1581.6	1435.1	342.4	674.3	892.8	16837	5522.9	2353.3	1794.2	2599.6	1329.7
2360.3	736.5	116295.9	645.7	1317.4	2900.6	1592.3	4412	833.9	367.4	376	23174.4	21425.2	1107.7	1373.3	216	16192.4	720.5	2906.8	1001.2	248.5	3260.5	2519.2	843.2	6461.9	617.4	271.9	1402.5	22501.6	47607.8	189599.6	51564.7	434.8	1190.7	3442.5	506.5	1716.9	359.4	2253.8	1361.2	1392	390.3	659.6	520.2	10039.4	5345.4	3294.7	2698.3	1195.4	1264.1
4808.4	847.1	123024	515.3	1323.9	3783.4	5261.2	11299	743.3	293.7	455.1	27194.7	25661.6	866.8	1511.4	239.6	19991.9	1045.2	2511.9	1796.4	184	7270.9	4466.4	688.7	6441.3	701	272	776.5	20344.3	17629.1	59164.2	61855.1	376	872.8	2984.7	525.1	952.9	512.7	2040	1150.7	2489.4	283.2	653.7	821.8	7645.4	6850.6	3193	2800.1	6512.9	1103.4
3082.3	684.8	115627.3	444.4	1255.1	2597.4	1227.7	3949.7	759.4	451.2	4596.9	19735.6	21006.5	2671.4	1732	266.5	15747.3	630.7	2000.9	1332.4	183.9	4878.5	4499.9	459.4	5108.9	651.8	1126.4	605.3	21408.5	3622.9	57948.5	28773.5	355.6	1165.9	3322.7	570.9	908.4	382.1	1307.4	1241.2	1296	277.2	765.5	447	10628.7	4329.2	3882.2	2183	2655.9	1178.5
1158.1	780.3	82643.5	774.9	1619.6	1033.8	1510.2	4059.5	900.2	281.7	321.3	10590	9722.7	1531.6	1687.9	207.1	5842	444.5	2140	1186	244.5	5721.4	2211.8	530.5	3492.3	625.4	295.3	1086.3	17903.7	11009.8	47284.7	41089.3	434.8	1204.1	3930.2	852.9	739	792.7	1276.5	1265.7	1228.2	280	697	563.1	11924.6	10516.9	2444.2	1913.3	1405.5	1104.2
2347	849.9	113819.9	652.3	1156.2	1980.5	1441.3	4393.1	750	301.3	400.3	20358.9	20174.1	1368.7	1851.8	216.9	12904.3	576.1	1985.5	1143.9	205.8	2480.1	3621.6	545.8	5542.5	596.5	224.5	1307.2	21820.4	11908.2	126341.1	46822.7	410.7	1113.3	2553	569.9	1123.3	389.1	2104.5	1318.1	1375.3	249.5	596.7	577.6	10821.9	15269.7	3150.2	2371.3	1002.6	1233.2
2335.1	652.9	124953.6	564.5	1165.6	2293.9	1283.9	4752.2	771.6	1390	275.3	20858.2	20413.8	2298.8	2063.4	170.3	12532.8	605.7	1552.3	1273.2	191.4	3246	2929	723.3	3806.1	544.3	223.8	909.9	20142.6	2237.3	120071.4	32307	336.6	1130.4	3655.7	650.2	980	320.4	1581.1	1074.6	1255.2	199.8	589	466.3	11075	5293.7	2654.3	2061.2	954.6	1339.8
8053.7	773	91994.7	580	1121.1	2155	1275.8	4595	774.7	271	292.2	19484.4	17731.9	1494.9	2448.1	254.3	9158.2	737.8	1675.9	1644.2	156.8	3159.3	4549.9	427	3530.1	665.2	440.7	1137.9	13431.2	22361.1	10123.8	27378.6	315.1	1168.4	2904.6	624.5	619.8	646.9	1155.3	1237.7	1602.7	389.6	676	525.7	8948.3	16857.1	3256.2	2104.1	1100.1	1459.5
1639.9	904.8	83577.1	798.2	1398.8	1313.4	1485.4	4848.2	816.9	279.7	350.2	14154.6	12988.5	2251.1	1321.9	291.2	8808.2	475.1	2115.7	860.5	233.8	4250.8	2682.9	563.4	4125.7	577.5	248.7	1051.3	18501.6	5526.7	91439.1	39933	440.7	1139.4	4860.2	682.5	802.1	370	1386.8	1518.6	1255.8	376.1	574.6	503	7907.7	6064.7	2298.1	2071.6	1273.5	1248.1
3244.8	992.8	116610.7	721.8	1185.9	1174.1	1673.7	5039.1	844.5	290.2	421.1	16505.8	13795.4	1635.6	1763	230.9	10797.1	472.5	1775	1056.4	227.1	2119.9	4270.8	682.1	4075	486.2	247.6	1318.1	14929.6	9201.5	72001.3	31144	404.6	1186.3	2973.9	1110.7	808.5	403.6	1617.5	1234	1428.9	300.2	761.1	429.7	20436.6	13145	3057.1	2226.9	1197.3	1291.5
1922.1	785.2	74229.1	528.7	1675.5	1295.2	1175.1	4455.7	813.7	285.7	292.3	15623.5	10183.9	1830.9	16255.7	186.2	7394.8	563.6	2045.9	2240	304.8	4098.8	5125.3	548.3	3256.5	1585.8	340	1735.1	14466.2	17672.7	21602.7	57947.9	475.9	1386.4	3760.6	826	848.9	345.1	1340.3	1609	1033.1	385	677.5	1019.9	14754.6	19304.3	2398.3	2020.4	1124	1342.1
4182.4	1019.2	126818.2	777.5	1154.6	2351.3	1530.4	4835.2	991.3	278.1	408	23139.6	21775.9	1085.1	1852.8	213.8	13890.9	614.9	2200.2	1075.1	197.5	5506.9	2783.2	567	6668.7	752.9	242.8	1387.8	20196.5	35820.8	75724.5	33998.6	453.8	1205.2	3738.4	622.9	911.8	452.8	1877	1779.1	1496.2	348.2	661.4	550.6	11038.2	9810.4	3252.3	2579.7	1493.1	1593
1077.6	777.6	58206	678.8	1197.7	1084.3	1998	5234.5	945.4	286.5	335.4	11652.9	10188.9	1521.5	2201.8	403.1	4502.1	389.1	1533.5	2011.5	236.5	3789.3	1939.9	560.1	2141.4	562.6	289.9	2077.1	8678.7	2827	51386.6	34395	427.8	1332.3	4612.2	707.3	708.9	597.5	1185	1169.3	1394.5	536.4	539.6	554	11805.2	23027	2747.4	1764.5	1584.9	1106.9
2106.8	934.6	100799.7	649.1	1124.5	1339.5	1624	6291.5	1101.6	279.4	382.2	13627.2	10600.1	1305.4	2184.1	329.4	7962	464.4	1775.1	1246.8	269.2	2536.2	2668.5	552.9	3904.8	601.5	251.3	1312.5	20710	14437	90850.2	41534.9	381.3	1262.9	3559.5	668.7	866.6	520.5	2043.1	1272.7	1431.2	340.7	603	580.2	12692.1	6806.5	2862.3	2343.1	1633	1643.9
4442.1	926.7	89820.2	705.1	1247.1	3098.8	1582.3	4994.8	929.8	277.2	336.2	24039	29419.9	2833.4	1301	185.7	17829.9	825.9	2039.2	1107.8	200.1	3415.3	3625.3	520	5473.7	464.3	262.4	988.1	19493.4	11572.3	48570.4	24399.1	368.5	1158.8	4514.9	658	1057.9	419.7	1829.8	1526.6	1309.3	289.9	702.3	304.3	11113.3	5033.8	3486.2	2202	1528	1222.3
4080.7	1121.7	83810.7	728.6	1458.4	1283.4	1582.2	5339.2	863.2	294.9	361.7	12379.2	8271.8	1167.7	2063	289.6	11088.5	504.3	2024	1458.9	224.3	4908.9	2262.9	559.4	2761.5	528.4	252.3	1573.5	16730.5	7276.9	7448.9	40059.7	432.2	1397.8	4568.3	645.6	885.1	475.4	1373.8	1488.9	1275.9	563.7	644.8	729.1	12660.5	4967.3	3011.9	2167.2	8178	1542.1
2174.1	1060.4	72097.6	791.3	1354.9	1322.3	1525.7	5225.6	1106.1	275.6	314.9	14423.6	10453.8	986.3	1379.9	306.8	7750	455.1	2041.9	2272.5	248.8	5034.5	4773.9	701	3239.2	457.2	742.9	1679.7	4598.3	20176.8	24832	30724.3	651.2	1241.2	3377	667.8	841.3	365.3	2048.6	1247.9	1496.1	199.7	543	612.4	18905.2	3398	2339.8	1879.1	1513.2	1336.6
6324.8	944.7	105711.5	677.1	1488.9	1563.4	1673.7	7100.6	3660.8	3199.5	772.7	14969.1	15109.5	1337.1	2043.9	244.5	12114	573.7	2163.2	1960	189.8	8826.8	3614.3	919.5	3619.6	455.2	328.4	1763.4	14062.1	14293.3	33418.3	39842.7	370.4	1261.1	3609.5	981.4	2147.3	1059.1	1368	1207.4	1780	359.9	716.8	547.1	18351.5	3266.4	2809	2325	1518.9	1666
2234.6	1124	115183.1	740	1504	872.8	1737.1	5585.3	1381.8	290.2	356.4	10393.9	7139.5	1870.8	6737.4	208.8	6080.6	420.5	2072.8	1034.7	258.1	4603.7	4374.5	658.3	3116	474.5	453.5	1223.1	20499.2	3466.6	20980.4	43032.9	466.6	1496.2	6486.5	735.2	773	373.4	1703.2	1297.9	2211.4	280.5	624.2	678.1	16102	14815.6	2915.4	2337.5	1549.2	1561.9
3487.9	897.5	106394.3	617.6	1430.3	3143.9	1417.8	4632.4	828.9	452.7	336.4	19024.2	22250.2	2118.4	2173.9	172.3	12308.2	821.1	2171.9	1875.6	220.3	3169.4	5785.9	488.9	4341.6	540.9	280.1	983.1	13487.8	5615.3	32694.8	36237.9	417.3	1485.2	3172.1	747.1	856.9	366.6	1583.7	1210.7	1127.7	360.4	706.9	417.7	15510.9	6556.2	3705.3	2271.3	1340.9	1700.9
690.3	792.5	50574.2	507.4	1666.4	674.7	1299.3	5584.9	936.1	412.4	563.3	7746.9	5394.6	1384.9	1814.2	220.6	3755.3	367.8	1879	1277.2	229.6	3641.7	2092.1	712.3	2420	448.3	268.5	1992	4860.1	8418.2	20673.1	62115.2	384.4	1122.8	4953.2	845.8	966.6	308.1	1465	1548.6	1128.9	271.6	582.1	951.3	15300.4	4946.1	2084.4	1787.8	1553.8	1958.2
7144.3	945.4	137576.5	620.7	1438.7	2707.1	1331.4	5078.1	874.5	348.2	469.8	20112.6	19883.8	1430.3	1921.7	230.2	18932.2	825.6	2156.8	1236.4	211.5	2682.7	3348.2	548.6	6202.5	739.8	293.2	1009.2	19693	8331.5	51511.1	32866.4	362.8	1080.9	3849.3	622.2	757.7	447.5	1536.1	1353.6	1417.8	268.2	653.4	754.9	7793.7	3682	3274.6	3022	1035.5	1221.3
2782.3	1578.1	70656.2	591.7	1566.1	1875.4	1686.2	5377.7	1040.2	271	287.7	14759.9	11760.7	1950.1	2029.1	440	9093.6	519.2	2252.1	1719.6	228.1	7255	1626.9	513.5	2611.2	450.6	252	1583.5	8184.5	18391.2	17003.2	41826.9	470.9	1416.8	4286.8	697	683.8	356.5	1439.7	1572.3	1282.6	336.6	671.5	454.9	11996.5	30654.7	3009	1911.3	1887.2	6524.2
2058.7	843.3	85215.3	577.6	1156.3	1525.5	1269.8	5202.6	849.9	295	326.9	13293.9	13610.5	1887.6	1687.3	242.5	10530.4	510.9	2040.7	1248.6	226.1	4445.3	4037.1	1298.3	4342.1	972.7	295.1	1261.8	21064.9	18649.2	112006.1	22737	878.4	1290.7	3581.4	574.6	989.3	495.6	1597.1	1263.7	1494.9	309.8	565.5	465.3	13677.6	11369.1	2546.4	2216.2	1174.5	1026.3
2228.5	821.6	118435.8	538.6	1315.2	2763.4	1190.1	4529.8	721.5	282	458.3	23877	24973.2	878.4	1388.7	261.1	14128.4	687.3	2303.5	935.1	190.4	3404.7	4047.7	475.6	5244.5	731.2	219.2	1308	24832	18740	67896.4	54395.1	350.7	1697	3697.3	665.7	1306.5	332.5	1672.4	1330.2	2169.7	268.6	653.5	469.5	13290.4	3701.4	3420.4	2323.5	1535.2	1126
5284	762.8	115803.3	551.2	1199.3	2017.2	1361.1	5119.7	909.3	305.3	459.2	19040.8	16320.7	1477.4	1752.4	191.5	12137.4	501	2054.3	1179.7	165.6	4968.6	3475.3	419	6289.2	687.8	338.2	1669.1	23839.7	3050.3	122142.4	31549	497.3	1130.8	6051.9	661.9	662.6	533.7	1589.2	1215	1631.9	462.8	601.3	436.6	13897.2	17083.4	3434.4	2489	1337.9	1217.5
1967.7	723.9	105277.1	656.9	1250.3	1677.2	1419	4206.5	939.8	307.3	395.1	18121.3	16525.4	936.5	1816	207.9	12031.3	748.3	1909.2	882.2	224.7	4388.5	2907.1	534.2	4878.2	640.4	293.2	2043.4	14213.2	2896.4	103294.3	46835.3	429.7	1071.1	4261.5	775.6	1002	414.7	1548.4	1357.7	1227.8	511.7	582	396.8	8185.2	14026.3	2478.4	2182.3	909.3	1219
2718	846.8	122354.8	732.3	1350.8	2141.2	1392.1	5033.3	737.6	266.3	426.8	18248.5	17621.6	1506	1552.3	372.6	12305.1	564.6	2055.2	1165.9	179.8	1920.4	3131.7	425	5037.6	603.7	532.6	931.5	22308.6	2212.9	88843.8	27754.9	498.4	1088.2	2895.4	717.8	841.3	380.7	1460.8	1103.9	1311	250.6	812.7	461.3	10702.6	11946	2891.6	2302.8	1032.3	1299
2455.9	939.9	97423	775.5	1477.3	2377.7	1121.4	4871.1	867.6	338.4	396.3	16801.4	20321.5	998.2	1314	215.4	10846	661.6	2066.5	1064.9	191.2	4166.1	8030.4	489.3	4601.9	901.8	229.7	1240	11550.3	5200.9	111237.6	36826	385.1	1021.2	4392.8	590.5	834.8	379.8	1456.4	1068.4	1138.4	277.2	609.8	418.2	5991.5	7882.7	2490.9	2039.8	1116.9	1023.9
2737	804	75055.8	832.8	1308.1	3465.3	2663.4	5680.6	1115	345.3	499.2	17395.8	17993.1	875.8	1313.5	271	17447.5	549.2	2081.9	1138.2	220	1473.5	6799.6	593.5	4804.8	687.1	300.5	1214.2	16802.3	36539.4	157640.2	34166.5	459.4	1217.7	1971.2	644.3	874.9	526.2	1850.4	1297.5	1108	284.4	794.2	531.4	9281.7	9806.4	2785.7	2370.6	1144.5	1240.3
3258.5	844.9	61856.8	1068.9	3718	3436.1	855.3	3934.8	1118.2	431.9	393.4	8913.5	9241.9	465.9	899.1	399.2	4625.1	1174	1122.3	3453	1417.2	4680.8	19333.5	941.2	4031.5	1067.2	488.1	2319.3	5643	1132.8	107638.2	19400.4	389.3	2092.4	1710.5	495.4	630.6	637.2	2076.1	2098.3	746.2	994.9	420.3	1090.4	2102.3	1959.1	2365	3328	1937	1871.2
2312.3	849.7	71116.3	596.6	1583.4	3217.2	1084.9	6548	1040.1	312.3	489.6	16605.8	17715.8	1629.7	1578.1	246.9	9940.3	669.2	2147.5	1119.5	198.6	3208.1	2739.8	525.5	5113.9	740.3	270.4	1025.8	11539.1	21385.3	55216.7	32466	456.7	1211	2679.7	619.5	803.3	655.4	1676.3	1379.7	1257.4	388	1086.4	551.8	9470.1	16574.3	2247.7	2442.4	1291.9	1233.6
4493.1	804.1	97077.5	611.8	1428.7	5644.7	1330.8	4228.7	729.2	474.7	528.1	25285.2	34803.7	800.8	1443.1	259.6	20085.9	1030.7	2578.7	1398.7	199.5	1884	2583.3	5732.4	11650.9	751.4	250.7	1260.8	14279.5	5775.1	212197.3	26373.6	408.7	1024.9	2747.1	501	1264.9	466	2421.6	1469.7	1244.2	382.8	673.4	388.2	5506.2	9138.1	3290.9	3151.2	934.5	1057
2727.9	1049.4	97117.9	795.7	1648.2	1700.4	1495.1	5767.1	1018.1	319.3	345	16138.6	16691.7	1521.1	1702	278.3	12062.2	565.5	2402.4	1595	220.8	4294.8	1865.8	825.1	3981.5	434.2	253.3	1639.5	19884.7	5429.4	50927.4	32153.2	529.9	1277.7	4981.5	781.7	1053.7	404.2	1771.1	2377.4	1383.3	2118.4	705.4	567.7	8715.8	7472.7	2603.9	2217.6	1711	1449
2717.1	1443.1	71913.4	672.3	1236.3	4033	1104	4381.7	920.6	305	651.1	17755.4	20570.7	1484	1235.4	414.6	9254	807.6	2148.9	1264	163	3159	3863.6	579.9	4546.5	845.1	255.8	739.4	15836.7	5031.4	91137.1	58969.4	335.7	966.1	1968.6	564.9	902.2	440.2	1713	1054.6	1176.9	169.2	565.6	493.4	7782.7	6071.5	2551	2444.4	1153.5	1093
3179	673.1	143501	449.1	1291.2	3565.3	1247.3	4256.1	700.1	264.4	442	27413	34446.4	963.3	1255.5	236.1	21841.7	943.2	2574.1	1133.8	194	2271.4	2992.6	480.7	7885.9	659.4	225	1165	29391.3	4183.5	206519.1	36706	358.7	1043.5	2189.7	711.3	1390.6	387.4	2300.3	1161.9	2534.9	470.6	786.9	512.5	11465.3	8819.8	3778.9	2808.5	899.6	1078.6
3745.9	873	95984.1	670.9	1254.4	1637.4	1343.5	4461.5	691.7	268.7	322.2	15149.3	15265	1195	1730.4	187.5	12355.9	670.2	1799.3	1096.1	187.9	4190.1	2431.2	544.1	4036.5	666.2	234.5	1464.2	24281.4	19015.4	54322.3	34899.7	381.3	1067.6	3180.2	728.1	883.4	357	1569.1	1182	1141.9	270.5	647.5	511.4	10451	5969.9	2934.7	2237.3	1073.5	1626.2
1675.1	811.7	57125.9	562.6	1319.3	985.1	1399.5	5150	1013.1	288.5	321.8	11643.2	8686.2	1866.7	1884.6	203.1	7775.4	468.2	1777.2	1207.7	2231	14516.3	3672.5	644.2	4166.2	887.8	386.8	1280.4	11084.9	19942.8	39494.5	32569.7	591.7	1736.4	10137.7	675.4	687	354	1055.3	1318.8	1161.4	390.1	720.1	589.4	11576.2	25483.8	2279.4	2190.1	1392.1	1322.5
2726	1066.4	116828.9	594.6	1415.3	1450.9	3019	4736.5	783.2	264	411.1	13351.8	12534.7	1742.4	1440.1	230.2	11843.2	634.5	1871	987.7	189.2	5095	1692.7	505.1	4683.7	540.6	288.9	1463.8	21479.9	10895.7	44301.1	32885	376.9	1127.9	6604.1	610.4	842.1	393.3	1461.5	1374.4	1507.9	278.5	553.8	413.4	9595	17260.5	2549	2370	1135.5	1114.3
2502.1	976.2	77684.5	595.5	1358.7	1921	7181	5255	901.8	290.8	445.6	15439.7	14694.1	1732.6	1614	203.4	14576.5	623.6	2371.5	1329.8	200.6	5807.5	2190.7	526.6	4194.9	607.4	339.7	1079.4	12875	19270.9	49786.7	63149.3	403.5	1117.6	5482.1	631.3	1132.9	491.2	2222.8	1202	1056.7	253.4	626.2	465.2	7880.3	11215	3158.9	2555.5	6757.5	1171.6
6040.7	686.1	89578.2	468.9	1273.2	4291.4	1205.8	4940.6	987.1	397.8	403.5	29557.6	20084.9	947	1779.4	404.9	15628.7	1042	1992.3	17891.2	220	4301.6	3492.1	631.8	4380.8	1810.4	431.1	1153.2	24230.2	2722.8	21380.5	61823.5	340.7	1187.4	3585.4	516.9	632.4	625.5	1525.7	1393.5	1290.2	357.6	676.6	916.7	11570.6	17011.4	3117.1	2564.8	957.2	1102.1
1894.4	776.6	30803.1	437.4	1412.2	1481.8	3385.9	5813.1	1071.6	325.4	421.4	11973.7	8908.7	807.4	1054.7	278.4	16078.1	455.9	2166	1225.9	218.3	5429	4183.3	640.1	2866.2	406.1	299.9	2325.6	9318.3	35954.9	25827.4	36294	652.8	1195.9	2483	616.7	840.6	513.9	1749.1	1738.5	1288.2	288.8	472	912.1	17835.3	2897.3	2775.6	2015.6	1514.2	1024.3
3915.6	786.8	139249.6	672.3	1141.6	1526.9	1682.4	7624.7	815.4	290.1	337.7	14546.4	11855.5	1139.7	7831.9	197.7	11558.5	506.9	1777.4	1666.2	214	4100.3	3332.6	614.4	3702.2	517.8	258.8	1333.9	11928	5669.4	65312.4	93663.1	372.6	1149.6	4068.6	535.7	974.3	352.5	1520.7	1151.3	1832.8	377.5	693.6	561.4	8282.2	16451.4	3099.9	2312.4	1356.1	1375
4578.6	773	151341.1	545	1385.4	1983.9	1474.7	4669.4	742.4	278	338.5	19961.5	22647.5	1212.8	1680.9	192.5	17062.5	739.8	2022.4	1556.6	204.2	3844.9	3085.1	520.4	5225.6	730	244.6	1301.9	18413	5342.1	81041.6	34831.6	382	1167.4	3434.9	666.9	1063	411.2	2173.3	1426.2	1254.6	405.6	640.9	503.8	11225.7	5044	3325	2598.8	919.1	1277
2346.8	6311.7	106702.9	760.2	1438.3	1804.6	2093.7	5104.4	1020.2	329.3	389.5	18588.3	15942.9	2384.6	1969.7	235.9	13310.4	542.6	2017	1384	240.4	4358.6	3886.5	586.6	4157.7	500.6	315.8	1752.7	14893.8	4877.3	72212.7	30775	428.9	1422.7	4546.7	796.8	911.6	382	1874.1	1428.3	1334.6	443.9	628.3	554.3	16343.9	34535.6	2793.1	2113.1	1121.1	1263.2
1746.2	863.2	91119.5	606	1193.6	953.9	1244.1	5356.2	965.6	342	354	13499.4	13554.7	1507.1	1438.9	195.5	7633.9	437.7	1687	1169	211.4	2721.4	2361.9	469.5	3743.8	556	235.8	1463.9	14226.9	4872.6	36776.6	41741.8	360.5	1409.6	3594.8	593.9	773.4	406.7	1487.5	1340.3	1204.7	257.9	516.3	384.6	20061.8	4269.2	2257.4	2072.6	2135.5	1584.6
2414.6	762.3	113906.7	670.2	1104.7	2846.2	1427.1	3995.3	829.9	230.7	283.8	24420.7	28737.7	1455.6	1712.6	179.3	18432.8	734.7	1700.3	897.7	214.6	3115.1	1782.9	453.6	4762.6	701.1	376.1	2047.7	14988.8	28573.5	108602.9	28612.9	464.5	1416.5	5816.2	548.1	942.5	333.6	1657.4	1298	1331.2	546.7	762.1	411.1	25197.2	17122.6	2943.3	2329.4	1210.3	1315.6
1704.6	1003	89239	675.4	1279.5	1667.4	1351.5	10090.4	1358.1	287.7	342.8	17854.3	15199.6	1067	1491	340.6	12277	509	2088.9	2030.4	245.9	11214.1	2667.3	518.3	4848.5	780.6	513.6	1019.7	15615.3	27436.9	113606.3	45320.3	922.7	1201.2	5742	687.8	803.6	1207.8	2019.3	1393.9	1232.1	373.2	634.1	444.4	15403.4	6770.9	2739.7	2034.8	1957.2	1316.7
3625.5	935.4	69099.4	740.9	1369.6	1029.8	1430.3	4727.4	1186.4	304.8	283.9	9292.8	6746.7	1886.6	2639.2	179.5	4807.4	576.2	2570.3	1207.5	309.2	3413.1	2666.6	1884.9	2762.4	443.5	329.4	980	10084.3	5302	38773.2	35915.6	404.9	1392.9	3864.9	699	711.9	401.5	1223.5	1336.9	1253.4	358.2	615.5	563.8	7016.9	7168.5	2724.8	1924.6	1565.2	1255.8
3363	968.1	59820.4	690.9	1274	995.2	1485.7	5145.6	923	250.5	365	13998.1	9063.1	1393	1761.8	166.6	6086.1	469.4	1945.6	1246.9	196.6	3781.8	5557.1	1444.8	2567.5	506.2	266.2	1049.9	13264.6	2855.7	25818.9	29925.1	402.8	1439.7	3023.3	685.1	841.6	334.5	1174.2	1290	1238.8	275.9	618.3	473.1	13995.1	6803.5	2433.2	2069	1374.3	1739.1
3461.2	1460	93111.9	755.9	1390.9	2321.7	1312.8	5351.1	808.1	291.6	390.1	20252.4	17250.8	1269.1	1502.5	214.5	10782.4	679.2	1980	1375.4	214.9	4275.5	3240.1	514.1	3778.1	608.5	346.3	1036.4	17546.9	45585.9	23161.4	39514.2	394.7	1074.8	4062.3	614.8	1034.4	501.2	1455.2	1798.8	1098.6	319.7	583.6	505.4	9501.7	6772.7	2682.9	2051.3	1920.1	1355.9
2202.7	870.8	107914.2	673.7	1021.3	1802	1342.6	4705	879.8	283.7	590.1	13469.4	12234.2	1242.8	1850	248.1	10613.6	458.8	1769.9	1152.3	201.4	11785.8	5086.6	456.1	4964.8	871	257.1	969	21733.3	89715.9	107217.1	35042.6	387.9	1165.3	6992.4	558.2	763.9	377.8	1370.3	1583	1273.8	393.2	615.9	662.4	14598	7394.7	2703.3	2334.6	1062.1	2211.3
3235.5	1316.2	98636.6	670.2	1468.9	2048	12336.1	6280.9	895.4	298.7	348.9	16885	13909.1	2284.7	2020.5	214.3	11458.9	583	2464.2	1269.5	219.8	2442.6	2016.7	589.4	4198.2	523.6	276.7	1200.4	21235.7	4316.5	31147.2	39056.1	453.6	1459.8	4313.1	775.4	984.8	491.8	1441.6	1441.6	1397.9	303.4	773.4	578.1	26516.9	6920.9	2754.4	2234.3	1729.1	1546.3
1166.7	1131.1	68292.1	807.7	1642.9	1069.7	1401.9	5547.9	962.1	307.4	394	12442.9	9378.7	990.4	1429.5	213.7	7040.1	485.4	2058.5	1227.3	227.8	2056.8	1048	573.2	3613.9	509.6	468.5	1227.1	6484.8	16544.3	82711	34816.6	432.7	1349.8	2934.1	660.6	915.1	388.3	1428.9	1725.7	1240.5	503	556.8	437.8	7826.2	5081.4	1962.4	2146.8	1387.8	1181.7
1707	928.6	77317.8	849.3	1445.1	1044.2	1328.9	6032.3	1017.1	255.2	296.8	10998.8	8593.9	1026.3	1795.1	176.3	6840.7	406.2	1836	1075.6	213.3	5082.5	1781.2	472.3	3000.4	550.4	253.3	1529	21584.8	5705.6	43157	33338.2	377.5	1193.7	3274.5	729.3	741.4	337.2	2636.2	1869.5	1161.1	318.2	598.8	620.3	15050.6	30381.5	2489.8	2128.1	1289.4	1082.3
4033.8	791	108467	649.5	1216.5	1949.8	1467.4	4067.7	708.4	255.3	383.2	20718	16337.4	1935.9	1783.2	707.1	9814	554.9	2864.1	1036	208.1	2008.3	1975.2	440.2	3712	676.1	242.1	991.1	22578.1	9391.8	142722	40846.7	371.1	1026.6	2337.6	597.4	629.1	334.2	1902.7	943	1506.3	197.2	605.3	475.2	8576.5	4593.8	2784.2	2142.2	988	1350.8
8542.3	882.7	74583.1	522.7	1369.9	3759.6	1182.1	4806	858.8	240	347.9	19129.3	20558.9	1447.6	1609.9	199.1	11419.8	720.5	2130.8	1626.5	423.9	3822	3665.6	478.2	3927.6	705.1	296.5	1238.3	16390.2	4748.5	5461.9	30170.9	382.2	1271.7	2570.3	671.2	869.6	470.4	1555.8	1614.6	1151.7	387.6	668.4	687.1	9878.3	4896.8	3299.9	2747	1473.9	1340.5
1984.1	1173.6	114249.3	655.4	1495.9	1256.3	1663.4	5493	910	273.1	308.4	15232.2	11307.7	1107.1	2059.3	188.8	13361.5	433.4	2241.8	4442.4	217	8966.9	5731.7	522.1	4151.7	596.4	1421.6	1001.9	16895.1	2480.5	103989.3	64050.1	437.7	1291.9	5485.1	681.3	839.7	380.3	1866.3	1516	1701	265.8	634.7	504	20176.9	5240.9	5319.4	1899.2	30201.3	1367.6
2049.8	1029.4	127397.1	741.8	1458.7	1218.8	1383.3	5205.9	889.1	369.1	400	12852.1	9689.8	1904.4	2000.1	197.9	7336.6	527.7	2014.2	1045.6	254.3	4823.1	3056.8	507.6	3629.5	622.4	369.3	1011.3	19016.3	11688.4	42873.7	42304.5	396.6	1289.8	4931.2	684.3	956	459.1	1252.9	1400.2	1650.1	293.3	599.7	728.7	12369.2	23016.3	4014.3	2201.2	1748.7	2056.1
1916.9	890.2	104994.2	780.8	1283.8	1894.1	1299.8	5124.7	7663.9	283.7	447.5	17629.4	16367.6	1311.5	1628.4	240.1	10578.3	504.2	2018.6	1152.8	190.7	2503	6366.4	455.8	4478.8	657.6	230.2	936.4	13025.1	3723.3	84763	27623.7	382.8	1198.4	2833.4	641.9	969.2	454.8	1605.6	1047.8	1344.6	496.6	699.7	486.3	8822.2	11735.6	2585	2252.1	1253.8	1278.4
5210.1	797.9	88945.5	614	1387.3	3203.7	1267.9	5088.1	805.4	241.3	433.2	20039.4	23947	1433.4	1327.7	176.4	15903.3	848	2003.5	1283.6	182.2	5631.8	2293.6	502	3588.7	582.1	235.8	3705	15824.6	18819	9179	32656.1	414.1	1136.9	8716.7	1882.9	883.4	418.2	1374.4	1687.8	1185.7	931.3	745.2	361.7	16404.8	4412.3	3086	2020.6	1131.8	1119.7
2208	1046.4	114801.8	716.9	1254.8	1510.9	1496.2	6067.1	1880.5	305.8	816.6	14099.4	11869.2	1384.1	2593.2	240.4	19385.6	477.6	2065.1	2305.1	195.8	11118.4	3389.1	488.1	4012.5	558.7	262.2	1426	18809.5	116488.3	79310.2	28811.1	388.8	1156.6	7562.6	792.5	773.5	538.3	1395.3	1471.6	1612.8	348.8	721.7	563.7	8051.1	7035.9	3115.4	2068.2	1363.3	2216.5
1595.4	807	83175.1	645.1	1443.3	1298.9	1223	4615.7	912.5	253.8	327.1	15013.8	14218	2059.7	2249	299	8561.5	579.4	2180	1089.1	207.3	4345.2	6281.1	494.8	4630.1	522	257.2	1717.8	10797	49932.7	71814.6	13565.4	346.1	1135.8	3521.7	649	1031.5	354.7	1396.2	1271.1	1776.9	384.4	606	697.6	9317.3	12191.1	2520.3	2132.4	1130.3	1103.2
1229.4	711.3	66271.7	473.2	1792	1930	1303.1	5768.5	896.9	285.9	309.4	13982.1	11470.2	1106.9	1541.5	195.5	9218.8	606.6	2410.6	1146.1	366.9	5465.2	5975.5	629.6	3422.7	549.1	393.9	1658.3	10095.1	29056.6	30330.8	53628.6	672.6	1396.6	4446.5	757.8	840.4	504.1	1526.8	1483.2	1319.2	319.5	598.6	699.3	16581.6	4390.9	2241.5	2520.3	1365.5	1510.9
1914.8	967.3	100452.6	800.2	1353.7	1149.6	1376.6	4604	895.7	305	326.1	8959.3	6946.3	1857.6	5110.9	181.4	8376.1	443.9	1841.6	1092.8	223.1	6260.9	2754.3	509.5	2537.8	678.6	282.4	1217.1	17898.5	2657.2	57986.2	44603.9	386.8	1472.2	3936.6	612.8	898.3	342.3	1279	1158.4	1485.9	304.3	722.7	574.8	10115.2	6739.4	2204.7	2232.7	1110.1	3041.5
1691.3	878.9	66288.2	610.9	1275.7	1430.9	2609.4	5452	1059.4	269.8	314.3	13700.5	12942.4	1630.7	1860.1	200.6	10552.8	466	2098.5	1414	389.6	6089.3	2049.3	948.8	3373.7	554.2	715.6	1100.6	10667.2	3946.3	67567.8	32809.9	437	1630.9	5114.8	657.7	839.1	422.8	1630.3	1426.4	1349.1	461.9	646	447	16230.2	17948.6	2769.9	2090.2	1404.1	1215.8
1805.3	1039.1	104740.2	592.9	1316.7	1988.5	1677.3	4757.3	920.5	267.8	317.7	17877.3	18912.5	1544.4	1621.4	192.4	10916.7	505.4	1965.5	2285.4	244.9	3819.3	6057.7	506	4182.7	488.7	251.5	1263.8	17717.1	41413.1	78354	35665.6	404.8	1212.8	4331.4	939.7	891.8	377.3	1749.5	1257.3	1141	264.1	571.3	342.5	12501.6	3832.7	2831.3	2202.7	1121.5	1466.5
1234.6	951.7	75982.8	700.3	1305.8	930.5	2151.4	4938.1	980.1	296.1	296.4	10461.5	8269.9	2200.5	1918.2	165.6	5149.8	390.9	1757.8	1165.5	261.9	7118.3	1903.4	483.8	2867.3	484.9	238.3	1390.1	14249.3	4472.6	47886.7	33955.1	388.5	1399.3	3152.3	660.2	697	352.4	1219.3	1226.2	1301.1	254.7	675.7	567.9	11588	4331.1	2260.1	1857.9	1261.2	1253.4
4212.2	733.1	85950.1	569.8	1149.1	2292	1361.5	5576.8	857.8	219.8	348	22572.3	21950.8	934.2	2230.4	175.2	13670.1	603.1	1905.9	1211.4	171.7	4173.8	5390.3	422.9	5994.6	687.7	528	1808.7	14380.2	15502.4	90023.2	27559.8	390.5	1287.7	5967.3	567.8	693.3	348.8	1628	1237.9	1382.4	320.1	604.7	390.8	9696.9	5207.3	2815.8	2024.6	1303.4	1557.4
2460.4	1084.3	91321.9	758	1619.1	1930	1534.4	5376.2	2847.4	278.7	428.1	14185.7	13013.6	2983.6	2174.9	216.2	7164.1	634.1	2202.5	1150.8	253.5	5599.3	2073.4	554.1	3213	818.4	385.4	1482.4	12695.5	15966	22023.4	47388.4	455.7	1345	4468.9	719.4	731	362.9	1441.4	1335	1301.2	247.9	777.3	617.7	11530.8	5193	2756.6	2276	1326.7	1319.7
967.2	969.9	72826.6	3122.5	1416	1506.5	1480	5294.4	939.6	418.7	311	13971.3	12491.5	1167.6	1863	238.9	6437.3	399.5	2150.8	1071.2	236.6	20572.9	3545.8	551.9	3387.9	658.3	272.9	1448.8	7860.3	73771.7	105038.3	44448.6	406	1181.6	3468.9	920.2	636.3	440	2541.8	1139.3	1171	203.8	520.5	693.3	11190.8	5437	2232.9	1846.4	1085.4	1241.5
2280.3	924.2	69662.6	680.3	1412.6	940.6	2006.2	5768.9	1002.6	268	288.6	10777.1	7475.7	1203.4	1462.4	582.3	10600.2	459.1	2181.7	5260.3	220.8	15354.6	3775.7	557.6	2533.7	1085.4	325.8	919.1	12377.7	22608.6	13459.6	29345.3	487.6	1578.6	6683.9	680.6	632.1	471.1	1526.5	1407.2	1560.7	284.6	634.5	659	22230.1	9612.4	2422	1741.9	2439	1447.4
1919.7	2503.3	65038.1	608.3	1456.4	1922	1174.1	5640.5	791.1	269.8	290	17765.8	15920.1	896.1	1262.2	192.7	9729.9	556.5	1808	1640.3	198.6	2073.1	2878.8	472.1	3200.5	406.3	251.9	1499.9	12076.2	13114.5	58214.2	31184.5	373.5	1343.7	4685.8	710.8	681.3	337.3	1719.1	1321.4	1415.9	346.2	525.4	453.3	20677.6	20798.3	2195.2	1798.5	1283.2	1215.7
4260.6	778.5	83248.9	606.2	1408.1	2893.9	1545.7	4600.7	824.2	238.3	299.7	19263.2	21617.5	1053.1	1883.3	218.3	20439.8	724.7	1910.4	1088	233.5	3223.3	3318.2	426.1	3948.2	496.8	274	969.6	18705.3	14647.1	26926.8	29004.4	445.4	1145.4	2532.3	637.3	850.9	374	1405.7	1280.6	1757.5	286.1	737.2	471	20103.1	5316.2	3434.9	2445.7	1634.9	1434.5
3388.8	887.1	87436.5	677.5	1242.6	1291.8	1702.5	4848.5	731.7	270	390.6	16627.2	14900.6	2445.5	1673	271.6	8795	502.5	1708.7	1775.3	198	3551.7	3102.9	404.5	4218.2	619.8	871.8	1419.5	17946.2	5064	115635	30711	386.1	1074.4	3808.8	587.7	765.2	361.3	1822	1501.2	1314.3	374.6	670.6	556.6	8846.3	7376.6	2706.8	2221.3	1178.8	1220.7
1533.7	949.3	118592.4	652.5	1416.9	1361.4	1358.8	5455.2	988.8	338.4	391.1	11885.8	10571.6	1715.4	1662.2	244.5	8536.1	426.6	1952.9	1358.2	215	5660.3	1894	495.8	3512.3	613.9	249.7	2307.9	27803.4	13810.3	114841.6	41436.3	364.1	1279.7	3706.6	681.6	873.2	417	1454.6	1518.6	1550.8	350.4	762	721.6	13335.8	5511.4	2368.9	2183.6	1712.1	1105.4
8281.8	848.8	94470.6	652.6	1300.9	5515.2	3274.9	4818.5	914.2	294.2	583.4	32072.2	41658.5	1246.1	1517	241.9	31206.3	1045.5	2432.4	2327	184.9	3262.9	5418.5	557.9	7187.5	1009.2	247.8	896.5	17342.8	2144.3	89228.8	38048.6	427	1142.8	3180.3	621.7	904.8	428.8	1403.1	1297	1446	298.6	709.4	422.2	10458.7	4967.8	3715.6	2351.4	1013.5	1519.1
3252.1	744.8	78291.1	560.2	1388.2	2944.7	1294.5	4685.1	709.8	272.7	396.9	15290.1	13990.1	1878.4	1719.7	257.3	10895	740.2	1964.8	1189.9	198.8	2811.8	2022.8	499.6	3482.5	801	2053.8	1523.8	13219.2	2523.4	21845.5	40553.2	459.8	1071.7	2723.7	550.1	910.7	492.2	1682.4	1214.5	1340.7	408.2	775.9	748.3	8634.3	9402.3	2955.6	2196	1284.4	1382.6
1898.1	848.3	101651.3	628.8	1467.1	1824	1737.2	5806.4	1272.4	279.4	428.8	16792.4	11271.1	3244	2507.9	192.9	6750.5	556.7	1831.8	2855	215.9	4526.3	2301.4	525.7	3129.8	546.8	470.3	1800.3	10664.4	5015.8	36902.8	22378.4	444.1	1624	6006	751	757.4	387.5	1331.8	1614	1498.3	393.8	813.4	833.4	12785.1	7879.2	2808.9	2267.2	1286.1	1799.6
1982.8	705.5	36205.6	684	1470.5	1645.1	1335	5048.1	867.9	294.8	340.6	8765.8	8312.8	1018.3	2179.1	208.2	5837.9	466.7	2120.6	3654.9	216	5895.4	1527.5	545.5	2344.7	755.3	292.2	1961.6	2925.7	3392.7	4586.8	26487.3	377.1	1333.8	5591.2	746.9	683	477.5	1210.9	1573	1588	578.9	686	640	12025.2	23419.8	2340.9	1952	1337.7	1672
6540.4	865.9	116170.5	541.3	1313.7	3596.4	2075	8891.6	857.1	873.7	359.5	22590.8	22927.9	2469.5	1620.1	356	27537.7	1214.9	2181.2	1154.4	710.8	3121.7	3711.5	594.5	4990.7	709.9	264.7	1037.2	16318.4	7934	21923.6	55474.9	358.8	1244.2	3922.9	598.2	1105.3	353.3	1567.6	1366.8	1770.8	274.6	786.3	475.4	7428.1	9908.4	3014.2	2388.4	1352.7	1043.2
1237.5	1097.8	68058.9	739.8	1594.3	1083.9	1452.3	5709.6	1043.6	373.9	368.7	11618.2	9457.2	1112.6	1727.8	216.6	6702.1	490.9	2025.4	1177	265.7	6834.3	4005.7	630.3	2980.7	449.5	884.2	718.9	8805	13348.1	60584.7	41360.1	450.7	1259.5	4021.4	734.6	856	426.5	1820.1	1375.6	1182.3	212.5	2685.7	508.4	16893.5	4598	2184.3	1980.3	1511	1473.9
3818.9	652.1	75712.3	514.3	1262.1	3417.8	1239.4	4613.4	830.3	245.7	315.3	22180.3	21321	2603.1	1869.9	174.9	14947.5	676.3	1889.4	1008.5	170.1	2442.2	5289.4	394	4299.3	644.5	243	1396.7	12294.2	16307.1	78040.6	36359.3	483.1	1282.4	3989	640.3	669.8	356.6	1410.7	1349.3	1636	448	668.7	461.1	8691.8	15733.4	2908.7	2114.9	905.1	1554.6
1810.8	677	61128.3	489.8	1306.1	3772.7	1093.2	4488.3	690.7	431.7	600	16888.2	20871.9	1805.2	1531.5	311.2	10861.5	805.2	1547.6	909.7	195.8	1884.6	3149.7	669.2	4661.2	788.1	236.9	1419.6	10747	13082.8	143336	28688.5	408.9	1085.1	2787.6	570.5	1167.6	550.6	2454	1326.4	1432.1	342.8	499.4	556.7	13134.1	7819.3	2182.1	2774.5	1144	2420.4
2132.4	1126.2	74977.7	932.2	1427.1	1146.3	1605.1	10106.8	845.1	291.4	355.4	12445.2	9329.4	1028.4	2001.3	175.8	6179.9	459.5	1998.2	1187.7	521.6	3241.2	2351	580	2810.3	455.4	260.8	1873.5	14200	14053.2	26665.9	23970.3	412	1254.7	4060.8	750.5	807.4	389.7	1584	1354.5	1264.3	330.6	601.7	414.3	11244.5	3256.4	2604	1974.8	2148	1297.7
2662.3	863.2	80557.2	506.9	1633.2	2103.2	1495	4665.3	959.1	268.6	298.7	15933.4	14192.6	1147.6	1545.6	197.1	9042.9	613.5	2263	1391.7	236.2	3805.6	3157.3	603.5	3629.5	572.2	319.3	1274.7	12442.3	1615.8	23304.9	33676.4	377.9	1372.3	4018.4	731.3	706.7	341.2	1698.3	1255.2	1064.9	291	644.8	442.6	22668.4	7978.4	2532.9	2006.3	2088.6	1186.9
1761.6	1076.9	61441.6	747.6	1433.2	1541.6	1504.1	5385.9	1004.5	287.6	4131.7	11199.1	10468.8	1179.7	1314.9	192.8	6289.9	466.3	2230.5	1478.1	228.5	14869.4	7932.6	558.6	2780.2	541.2	383.4	1571.3	8330.1	3324.8	36906	31494.5	418	1234.4	3634.8	726.5	717.4	354.6	1457.3	1536.7	1310	459.3	636.4	532.2	15132.9	17686.9	2294.2	1869.2	1642.5	1142.3
1397.7	3019.4	4240.3	475.7	1867.6	340	1639.4	7754.8	1308.1	1076.4	518.4	9310	2821.4	688.9	952.5	286.3	1055.3	304.2	7992.4	977.1	244.9	1049.1	3168.4	574.1	2435.6	265.4	337.5	1417.1	3414.7	12679.7	20527.3	43331.8	816.4	1211.3	846	631.8	1081.1	712.2	3206.7	1624.8	688.4	535.3	433.7	454	22140.5	7132	3502.4	1774.1	38412.7	1354.1
1649.6	947.9	76639.1	728.2	1507.8	1718.2	1223.7	8928.3	725.6	434	373.9	16627.5	15497.2	2001	1958.9	425.4	7903.5	517.6	1937.2	1229.9	181.2	2834.7	2703.7	443.2	3328.7	467.6	238.5	1415.1	4753.9	2165.5	64481.3	31120.9	390.7	1129	4595.9	759.8	928.1	941.4	1557.7	1626.4	2227.1	359.6	547	495	8786.8	6274.7	2400.6	1869	1053.1	1246.7
6015.1	929.1	89221.3	748.9	1438.8	2930.8	1530.4	4390.8	906.3	260.3	316.8	21272.7	22335.1	2435.7	1675.2	233.4	15534.2	897.1	2165.5	1403.1	227.4	5410.1	2726	528	4283.1	632.6	304	1228.1	17501.8	27162.3	21242.8	36820.8	423.5	1058.6	2882.6	573.4	598.6	331.1	1296.5	1407.8	1390.5	352.6	636.2	509.9	12092.8	10150.7	3491.4	2105.6	980.7	1229.1
3064.5	860.8	115852.3	604.5	1200.7	1595	1334	4648.3	2137	273.1	328.9	13517.1	13019.3	1700.1	1262.9	183.6	18843.3	1856.6	1885.1	951.1	170.7	5345	5086.2	747.2	4397.7	652.8	281.5	1373.3	25788.4	3778.7	95498.5	45003.5	477	1211.7	2505.1	572.9	863.2	348.6	1493.3	1210.4	1207.1	351.6	694.4	344.2	12526.4	4555.9	3158.9	2704.5	2351.9	1463.8
3342.3	797.3	76387	583.6	1823.3	1740.5	1413.2	5069.4	774.6	246.3	333.3	15334	15374	1784	2250.6	173.9	7483.5	587.9	2190.4	970.6	235.5	3637	2113.4	532.6	3364.6	539.9	260.5	1797.6	16215.9	22040.7	22306.7	34877.3	408	1502.5	3501.1	714.9	825	368.6	1244.8	1255.2	1342.4	324.9	794.6	660.2	24939.7	6754.5	2635.3	2144.9	1566.6	1287
2152.4	799	85197.9	628	1399.4	1121.1	1308.1	4654.9	856.6	278.6	347.3	12293.6	9071.7	1212.2	2600.7	201.5	8484.2	473.1	1971	1114.4	239.6	5770.2	3979	644.2	3149.5	604.7	327.2	1165.7	16904.4	2405.8	28918.4	49348	410.1	1141.3	3950.6	664.4	791.7	338.9	1390.9	1142.1	1189.7	211.9	612.7	715.6	10859	4757.8	2329.1	1890.9	1115.3	1361.4
2795	1065.9	56689.4	623.9	1523.6	2442.2	1503.9	5990.8	889.4	326.7	298.8	16901	13021.2	1043.8	1516.3	406.4	15527.9	694.8	2276.9	1647.4	225.1	4447	4883.1	489.7	2859.9	386.4	277.7	1263.5	15786.1	4689.9	17420.8	29310.3	419.2	1381.4	3564.8	725.8	778.3	368	1916.8	1513.5	1254	358.6	650.6	549.3	17339.5	16873.8	2740.6	1904.9	1561.2	1103
2020.3	1012.1	81102.7	642.4	1336.2	1053.1	1515.6	5589.2	1042.9	351.8	455.5	12829.4	7249.6	1133.4	1626.6	206.6	7757.4	421.5	2900.7	1352.8	244.4	6718.4	2575.3	579.7	3184.8	572.1	309.7	1652.2	14305.2	16279.4	12539.2	61030.2	446.9	1186.3	6623	730.4	1027.5	382.7	1882.5	1812.9	1287.6	471.8	559.6	926	18540.7	14967.3	2513.6	2088.8	1596.5	1188.3
3906.5	865.6	157012.8	628.1	1164.2	1918.3	1413.6	4462	757.7	257.3	297.8	18479.7	16322.9	1212.1	2252.4	180.5	13495.1	522.1	2062.3	1049.8	199.5	3811.7	4834.5	464.5	4970.9	572	277.9	2729.3	23573.5	3466	122786.9	30024.5	362.2	1292.8	3245.3	626.4	1005.8	339.8	1388.9	1180.7	1274.8	359.1	678.4	402	10967.7	7885.9	3325.9	2377.5	1112.1	1463
2594.1	1146.6	71823.6	790.8	1532.5	2514	1600.8	7535.8	1059.7	17221.1	502.1	15237.2	15679.3	1727.2	2449.7	450	14351.2	866.9	2037.5	1237	211.5	2530.4	134.4	484.4	3581.9	427	316.2	1460.6	13664.1	11006.1	24724.4	32194.3	418.6	1414.6	3723	1001.8	2436.7	881.1	1282.3	1427.9	1172.8	310	1014.6	773.3	40573	5610.6	2268.3	2399.8	2043.9	1891.9
2736.3	811.2	89097.8	644.1	1282.9	1884.1	1499.5	4980.9	852.9	256.4	346.6	15103	12919.3	1551.7	1759	174.3	6832	586	1778.4	1449.7	313.8	4960.2	3248.8	441.3	3435.3	626.9	244.5	1145.4	16079	4307.8	73504.8	36703.7	370.2	1005.5	3310	658.3	736.7	328.7	1786.8	1124.6	1540.7	265.5	772	818.3	7288.6	21472	2770.1	1892.3	1496.3	1411.5
3804	891.2	99824.2	665.6	1145.3	2229.8	1098.7	4627.3	1000.7	289.4	399.8	14660.6	9407.2	1640.4	1579	205.4	12562.5	613.6	1929.5	1207	212.2	12204.1	3092.7	813.1	3673.9	918.8	249.7	2164.1	17936.2	29977.1	26810.4	48936.6	369.4	1279.3	4740.6	531.1	754.8	436.7	1306.7	1282.1	1378.1	368.6	681.4	736.1	10192.5	4108	2527.4	2375.1	1374.5	1625.5
1225.1	604	82097	613.7	1112.9	2497.8	1011.4	4515.6	630.8	297.3	487.7	18394	22616.2	1123.7	1573.9	242.3	10730.6	700.8	2155.3	1157.2	175.8	2077.6	2542.5	502.9	5270.1	732.9	257.1	879.1	16458.7	1659.7	158712	48438.1	345.5	853.9	2185.1	448.5	962.6	432.2	1539.5	1108.9	1205.7	255.2	496.9	444.7	6539.6	3996.8	2555.7	2536	847.9	1264.1
3567.9	861.1	93993	550.2	1385.7	1423	1339.5	4553.5	1048.3	265.2	611.4	13848.6	9828.4	1659.4	1801.2	241	8209	498.6	1925	2167.9	207.6	3256.7	1817	552.6	4518.5	707.5	306.9	1178.7	21209.8	22616.3	110985.6	41579	408.7	1047.2	3930.1	710.9	813.8	420.4	1537.3	1290.7	1186.6	503.8	600.9	392.5	7481.7	17331.5	2323.9	2286.8	993.4	1348.7
4753.5	965.5	83183.8	695.9	1336	1454.8	1397.5	4584.3	936.4	271.9	361.1	13712.4	7286.2	1244.1	2234.2	225.1	6779.5	400.6	2135.7	1097.4	192.1	15087.4	6564.6	418.4	3210.5	605.9	337.6	1329.7	14112.9	15421.2	29891.4	46330.1	571.1	1352.3	4579.9	732.7	724.4	373.2	1510.7	1465.4	2997.5	259.9	716.5	717.7	14692.1	4088.4	2600	1941.1	1317.2	1274.8
1628.7	746.3	107399.4	643.9	1409.7	1999.9	2003.3	4328	1122.1	297.2	270.5	17385.4	18976.2	1446.2	1591.4	178.7	11892.5	552.8	1939.6	1022.6	214	4261.8	2878.8	526.2	4321	502.6	309.9	1235.5	19506.2	18375.9	130673.7	34613.4	391	1082.6	3898	604.5	967.3	323.4	3889.5	1507.9	1341.2	363.2	621.8	416.5	13052.5	6731.7	2418.4	1962.6	1132.2	1070.7
1885.6	1134.1	78605.7	793.3	1117.2	1310.6	1762.6	5291.8	1083.6	368.4	365.7	12944.7	9962.4	1406.7	2564.8	202.7	9310.8	426.3	2120.4	1124.5	19398	6409.8	2002.9	458.2	3336.3	752.3	302.8	1384.6	14586.2	7074.8	68008	31999.8	351.4	1353.1	3614.1	613.6	1210	547.8	1382.1	1255.4	1132.4	366.6	2995.3	447.6	10661.5	11186.9	3070.8	1928.5	1111.7	1128.7
6493.4	830.6	127064.4	627.5	1187.1	3459.5	1347.4	3989.5	750.6	256.5	414.7	29327.4	32223.9	989.7	1369.8	183.2	17580.9	762	2119.8	1554	176.7	2894.4	965.9	468.3	6290.2	697.8	198.3	856.5	23708.6	4626.7	147314.7	39936.2	337.8	1291.5	3030	514.6	860.3	412.3	1515.6	1361.8	1203.3	294.4	748.4	516.3	13871.2	5081.8	3328.1	2596.9	944.5	1071.2
2836.7	1424.6	104465.3	732.1	1323.5	2191.8	1941.6	6133.4	7889.7	336.9	683.4	28898.7	23360.3	1456.7	2196.6	263.2	14525.1	672.3	2298.1	1141.1	190	6381.7	6001.4	709	6831.1	675.1	282.1	1254.6	11929.4	15678.3	138726.1	26083.5	913.1	1222.4	5452.9	644	816.1	566.4	1847	1285.2	1353.1	394.7	776.3	394.3	16490.7	10454.7	3021.4	2824.7	2835.1	1284.8
1654	961.8	123964.1	667.3	1300.7	1644.4	1337.3	4652.6	799.5	284.1	336.7	19936.3	18066.5	1087.8	1550.8	187.1	12967.4	579.4	1891.3	1232.1	214	2970.2	2111.7	456.2	5019.6	621.5	285.2	1075.5	17439.6	9055.6	124653.5	38468.4	348.7	1182.8	2531.2	665.3	778.6	350.4	1596.2	1344.8	1219.4	291.3	706.9	594	17762.8	4269.6	2943.8	2080.1	1239.7	1273.2
3621.9	728.4	94822.6	503.5	1326.8	2022.8	1309.7	4599.3	817.5	254.9	342	16250.3	18332.6	1386.1	1596.3	183.9	17580.3	634.1	2463.1	1177.1	193.3	4513.8	4735.1	955.1	5028.1	643.2	238.2	1224.5	19440	5717.3	67988	29667.3	342.7	1063.3	4058.5	747.3	891.1	378.3	1689.3	1538.2	1290.9	413.8	673.9	544.7	10495.1	18040	2927.9	2411.3	1088.7	1244.8
5292.7	784.3	101859	631.4	1212.5	2261.7	1299.9	4126.1	932	221.6	309.7	17879.7	14106.9	834.1	2047.5	175.9	9085.8	623.6	1921	1669.5	168.6	3396.3	3620.2	437.9	3020.7	658.2	210	1788.6	14452.2	6423.5	15813.5	29644.2	365.4	1190.8	3408.6	625.1	633.9	311.5	1183.4	1327	1313.4	288.8	755.4	725.4	10689.5	13315.3	2912	2245.3	5382.9	1186.8
1718.7	1076.5	94497.3	645.8	1305.2	1523.5	1431.5	6046.7	986.9	379.5	567	13065.2	12759.1	2694.5	1617.2	192.7	33454.9	514.6	1996.9	1111.3	313.3	2904.7	2137.3	452.7	3981.1	479.1	315.6	1352.9	10477.2	10851.2	33212.6	41340.4	402.4	1216.2	4558.3	951.3	1282.7	268.6	1488.4	1144.9	1580.4	149	567.2	704.8	10362.5	18835.7	2767.6	2145	1821.2	1508.4
2422.6	670.6	114291.2	465.5	1323.2	1292.4	1465.7	4552	2049	285.5	385.5	10929.8	10317	2157.6	1882.5	216.8	9039.4	489.7	1774.9	3792.8	196.6	6813.4	2713.1	534	4930.2	700.7	258.8	1279.9	18936.2	36877.4	44346.9	32665.6	431	1524.3	4606.8	750.3	719.3	341.6	1405.2	1429.7	1304.4	402.8	648.6	562.1	10338.9	3953.3	2775.5	2525.8	1962.4	1214.4
3168.3	755	79080.2	561.5	1450.3	2487	1288.7	4625.5	767.5	325.8	424.2	14755	15748.1	2463.1	1640.1	212	9540.6	673.4	1826.3	1498.8	223.4	3457.1	4878.9	559.7	4372.7	676.8	260.7	1891.5	12295.7	3237.1	30398.3	30896.8	480.3	1346.7	3595.4	640.2	879.7	420.7	1187.8	1435.1	1279.6	447.6	628.6	711.6	13229.7	7059.8	2316.6	2197.2	1040.6	1311.7
2507	988.9	87865.7	627.8	1463.8	1530.8	1517.8	5129	943.1	313.4	379	13634.7	13160	1667.2	1608.2	242.6	9347	534	2193.5	942	221.9	7033.7	3814.4	587.7	3692.5	663.5	358	1290	22496.6	16918.9	70523.9	37417.1	419.2	1095.7	3552.5	699.8	749.6	445	1685.6	1165.4	1410.9	217.3	696.9	516.2	14511.4	6257.8	2927.6	2120.5	1530.9	1112.4
1782.6	938	79711	717	1262.4	1581.6	1582	5035.6	780.3	249.6	316.8	13695.9	12607.6	1362.9	2107.8	168	10803	462.1	1818.3	1825.6	185.2	3715.7	4226.7	436.3	6448.9	702.8	236.5	1014.3	10849.4	41411.9	114314	22002.7	365.5	1278.3	4866.2	634.2	605	408.8	1421.6	1212	1781.9	290.7	591.9	566.9	16431.3	3174.1	3059.7	2128.9	1596.6	1234.1
1159.3	728.9	100592.5	571.5	1181.4	1254.9	1556.5	7364.6	1051.5	529.3	324.6	14294.6	12754.9	1778.6	1828.5	200.9	7382.2	421.8	1967.4	1325.3	217.4	4989.2	5164.4	540.5	3553.4	680.1	454.1	1421.8	10061.2	5614.9	76923.4	45113.4	409.8	1591.9	4621.9	593.6	980.4	1104.9	1375.8	1466.5	1339.9	291	593.8	494.9	23181.8	5315.2	2267.6	2043.5	1055.5	1323.8
1364.8	1313.3	39075.5	886.2	1617.5	1070.5	1102	6104	1054.1	285.9	282.4	7438.6	4260.3	4622.6	1729	195	7811.5	382.5	2073.2	1192.6	295.8	6627.4	2085.5	516	1946.6	503.9	256.9	1789	2251	11648	7730.3	38521.4	385.1	1388.6	3916.5	726.5	680.3	550.4	1023.9	1631.4	1262.5	572.3	582.3	728.9	10516.1	23762.4	1766.4	1659.2	1348.1	1582.1
3845.3	827.9	83855.8	582.9	1210.1	3023.9	1354.1	4990	796.9	274.5	344	21328.5	19445	1448.6	1535.8	185.9	11929.1	675.6	2008.6	1295.1	218.8	4712.6	2417.2	540.3	4040	576.3	317.5	952.7	18931.1	7586.2	23975.3	43088.8	375.4	1286.1	2902.8	641	768.4	354.7	1369.8	1252.1	1348.8	347.9	757.1	592.3	20106.6	6767.3	3201.6	2111.6	1190.7	2046.6
1909.4	941.1	101766.7	800.2	1142.1	1945.3	1426.6	5163.4	1063.3	352.8	355.2	25961.4	30582.4	828.8	1171.5	203.5	15778.7	540.1	2180.6	1573.6	210	5012.6	1999.8	526.4	5621.9	687.8	229.8	1951.2	22550.3	11894.7	167713.7	39032.9	432.5	1024.8	2768.1	633.7	763.3	415.2	2502.2	1418.1	1342.8	356.5	684.8	556.6	16155.9	5649.5	3073	2579.3	976.3	1292.2
2876.9	892	102518	798.2	1417.6	2525.2	1239.5	5404.2	810.3	335.8	437.6	19952.8	25353.4	1391.2	1184.3	210.7	14222.3	637.4	2215	940.3	196.3	2866.3	4025.8	539	6115.4	636.6	243.4	1219.1	18736.9	12154	118063	30441.2	393.1	1021.4	2791.5	595.7	883.8	421.7	1428.5	1234.5	1120.6	305.6	627.1	283.3	12648.9	2336.6	2588.6	2195.4	1137.3	1110.7
4113.2	747.2	122035	538.3	1319.6	2985.3	1608.4	4304.9	1071.6	251.4	327.1	25768.8	35157.6	1636.1	1453.6	210.4	18312.5	864.2	2040.7	1553.9	213.6	1962	2369	622.6	6226.4	568.5	252	1833.7	12345.6	21525.4	70668.4	29623.9	410.3	1232.6	3846.7	715	904.3	342	1598.8	1329.9	1568.8	523.7	681.8	466.3	12940.3	5164.1	3398.9	2769.7	1950.6	1117.2
2147.3	918.6	62368.8	714.8	1340.3	1150.9	1347.9	4675.8	957	277.6	339.7	11615.9	10001.3	2202.8	1383.5	203.2	15234.1	416.1	1777.8	1826.3	2716.6	3751.3	2064.6	547.7	2916.8	439.7	251.9	1072.1	13081	4945.8	30970.8	36040.2	420.6	1681.7	2709.1	689.3	1056.4	342.3	1391.7	1299.4	1185.2	432.1	654.7	506.2	15215.7	5558.8	2245.5	2183.4	1543.8	948.2
3472.8	1035.6	99408.9	627.7	1376.8	3720.6	1359.2	4778.6	865.6	280.7	357.8	19710.1	19649.4	1315	1539.3	231.4	15432.1	770.5	2084.1	1300.4	206.1	4155	2391.5	491.1	4445.4	587.2	282.6	1345.9	13012.6	61260.6	37203.4	53358.9	388.7	1137.4	2898.7	641	777.4	364.2	1341.1	1115.1	1143.3	460.9	808.5	642.7	13692.6	9261.4	2946.7	2129.5	1416.3	1185.3
2836.6	839.8	121991.8	714.1	1166.3	2511	1396.4	4078.3	817.1	268.3	305.6	23093.5	22067.4	1407.3	1462.6	187.6	12973.6	544.8	1827.7	952.4	197.5	2623.3	2337.8	472.3	4413.2	558.2	330	1649.2	10882.2	37539.6	113708.4	56934.4	380.3	1180	3329.2	598.2	934.2	371.3	1502	1385.3	1243	705.9	612.9	530.6	9775.9	6382.4	2721.4	2038.5	1001.8	1557.4
3680.6	1098.5	94067.9	641.3	1502	2042.8	1551.9	5513.8	921.9	278.2	393.1	16183.4	16540.7	1186.1	1233.2	294.3	13772	686.3	2272.8	1366.5	208.5	2700.1	3648	563.8	4818.7	564.6	580	926.8	18069.7	8108.6	92387.4	32891.3	424.4	1173.4	2795	636.9	953.9	486	2083.5	1039.8	1229.6	261.4	640.1	415.4	14217.8	9319.9	3028.3	2634	1372.6	2065.5
5513.6	786.1	112056.2	713.5	1286.8	3752.6	1485.9	137102.5	1182.9	682.5	580.3	22014	24464.6	1264.4	2364.9	205.7	13854	918.8	1863.9	1354.1	188.8	1924.9	5731.3	503.9	5692.3	669.8	411.6	1372.1	12620.4	14764.4	62893.9	26475	366.1	1158.1	3587.2	769.9	923.4	606.7	1353.7	1346.8	1246.6	423.9	815.5	542.9	9737.8	29428.3	3491.6	2922.5	950.9	1225.2
4028.5	1217.8	99679	792.2	1760.7	3142.6	1475.6	5398.6	1009	377.5	375.3	18560.1	19670	1828.2	1999.1	255.1	11393.2	814.3	2415.4	1205.3	254.6	4938	2476.3	707.8	3903.1	751.4	333.2	1032.8	9127.3	2431.2	19781.2	42916	483	1280	3780.8	782.9	996.4	392.3	1769.2	1172.2	1422.5	288.6	689.7	638	11438.9	4366.8	3220.8	2082	1351.7	1521.3
2182.7	830.7	120035.1	602.2	1402.1	1543.9	1542.3	4382.5	704.3	230.8	330.8	15616.7	14837.3	1343.5	2199.7	187.5	9597.9	495	1951.9	931.1	233.9	3240	2989.5	564.4	3848.3	542.1	234.8	1722.9	14477.1	5409.3	64286.9	29109.2	420.8	1222.5	3894.7	1433.9	781.8	380.2	1211.2	1133.4	1487.1	357	735.4	580.7	16286.6	7067.7	3013.8	2144.4	1015.2	1392.4
6406.9	751.4	112663.9	575.2	1170.2	3706.1	1341.6	4032.7	1042.2	311.8	483.8	28650.2	33410.5	1253.8	1366.1	209.9	21673.9	1068.2	2144.4	1751.7	180.7	2800	7153.8	444.7	7665.2	697.5	226.9	1220.9	18303.4	9419.2	140958.2	26369.9	440.7	1049.5	2391.7	532	1167.9	1133.5	2269.5	1327	1119.2	377.4	778	366.9	7493.5	13335.4	3120.9	3241.9	987	1195.9
2650.7	993.1	78161.6	724.5	1693.3	2008.7	1320.1	5111.6	890.3	328.1	441.3	13798.2	13680.3	973.9	1653.2	213.9	8331.6	641.8	2412.7	1299.5	212.8	5608.9	1931.8	580.6	3602.3	652.8	239.3	1133.4	15828.7	10263.6	27775	38278.8	450.4	1443.1	2572.4	675.3	870.6	413.7	1248.8	1303.4	1157.9	276.6	647	618	11689	5585.6	2249	2130.1	25436.4	1252.7
2592.6	745.6	102545.1	516.2	1451.4	2731.5	1266.9	6882.2	811.8	323.6	344.4	18034.7	17146	1083.3	1626.9	233.7	11650.7	635.1	2033.2	1405.5	204.8	8523.8	1970.2	528.3	4457.9	808.7	292	1285	19417	22164.4	38703.2	35482.4	456.8	1492.4	4011.6	755.7	953.7	353.4	1256.8	1678.2	1526.4	354.1	698	727.5	14257.2	20109.3	3071.4	3219.4	1555.7	1318.4
3735.8	841.4	111639.2	587.8	1454.3	2910.3	1297.1	4638	1004.7	288.7	331.6	19775.4	22567.8	1306.6	1482	187.2	13010	774.4	1957.5	1557.2	221.7	3736.3	2205.8	484.3	4070.6	629.7	287.7	1806	15116.3	15251	27114.4	41372.2	359.1	1110.9	4343.6	700.6	945.5	339.3	1233.2	1222.3	1495.2	377	667.7	399.3	12933.7	12148.3	2837.6	2151	1145.9	1582.7
2371.7	857.9	99852.7	709.3	1208.7	3714.9	1337.1	4620.4	857.9	311.2	534	23976.4	24673.2	987	1648.4	237.4	13071.8	814.4	1972.5	1359.1	219.3	7541.4	1375.4	601.8	5109.4	797.8	280.2	1353.4	9484.9	5234.1	91219.6	53944.9	391	1178.7	2995.6	587.1	757.2	430.3	1380.6	1550.6	1327.1	375.5	605.7	461.7	12301.8	18236.4	2873.4	2187.9	1641.5	1291.7
1257.6	1057.1	84097.9	911	1492.8	1244.1	2232.8	5085	998.8	290.3	273.2	11918.1	10008.1	2925.4	1947	164.8	13325.9	570.4	2032.6	1401	206.7	3557.3	2634.9	457.7	3240.5	605.2	247.8	1628.6	15870.8	10663.7	70499.3	35512.8	409.7	1112.9	3919.1	696.9	726.7	364.5	1155.3	1447	1200.5	258.1	558.2	390.1	14036.9	18849.6	3124.5	2038.3	1262.8	1132.4
2844.4	1093.6	117641.1	643.9	1206.2	2380.6	1814.3	5083.8	958.5	301	603.5	21024.4	20037.7	1486.6	1647.5	221	14543	1109.5	1885.1	1040.8	202.4	1956.9	4404.5	563	6028.8	591.8	260.7	1082.3	14581.3	16995.6	177570.8	30908.7	408.5	1148.3	3662.7	717.5	1086	432.4	1818.6	1090.1	2190.7	350.5	887.9	475.9	12049.1	6357.8	3181.3	2560.7	1063.7	1341.5
1564.4	846.5	95769	713.9	1433.6	1797	1538.6	7400.9	1346.9	390.5	315.7	16895.9	16503.1	2316.3	1582.9	258.9	11177.1	525.7	2018.1	1150.7	361.6	4050.7	6423.1	526.3	4017.6	468.4	435.8	1861.7	11573.2	77876.2	80675	38989.9	411.4	1174.3	3341	767.8	906.6	1198.6	1591.6	3217.2	1240.7	262.4	644.2	541.2	11963.8	4855.2	3448.9	2046.5	1210.9	1503.9
3446.3	1733.8	87651.1	635.3	1340.8	2948	3695.5	6649	922.1	282	594.9	21468.7	26141.1	716.4	1688	234.3	13110.5	647.3	1832.7	1230.1	224.5	3338.5	4298	493.8	5796.3	667.7	215.9	1760.5	14146	37857.1	96406.4	40477	364.4	1132.7	3321.4	744.5	859.8	449.7	1330.7	1452.2	1416.8	617.3	616.5	684.2	11795.1	14174.1	2406.2	2323.4	1807.4	1283.3
4419.1	863.6	140155.2	725.7	1371.6	2425.3	1312.5	4244.2	758	253.3	349.5	19028.4	23747.1	1844.2	1941.2	193.4	11839.5	837.1	2012.7	1450.5	196	4156.4	2447.7	506.6	5222	803	257.5	1275.9	18003.6	12061.6	76052.5	29265.6	368.3	1193.4	4098.2	599.3	812.8	395.5	1353.8	1323.4	1370.5	280.4	781.1	550.7	7635.4	5250.9	4331.8	2559.7	1828.4	1291.5
4077.6	964.9	108766.8	603.8	1334.1	3500.1	1441.1	4973.2	694.8	469.9	367.1	24806.9	26631.8	1019.2	1325.4	194.7	11322.1	854.3	2098.3	1452.3	189	3659.2	3478	471.8	4181.6	591	295.9	1457.5	13509.7	8246.9	45411.4	29210.8	361	1108.3	3226	603	974.3	367	1441.9	1152.8	1334.7	250.5	732	449.7	27184.6	2954.8	3698.8	2077.6	1137.3	1177.6
2439.1	801	65056.7	709.5	1416.5	2043.4	1535.7	4860.9	902.7	324.7	349.2	15928.6	12636.6	1305.3	1471	222.1	9698.4	683.1	1915.3	1231.8	254.3	4771.5	3593.3	1299.8	2750.2	496.6	305.8	1447.1	5724.5	2877.8	9461.6	56455.9	387.4	1143.2	2771.3	626.1	755.4	330	1332.8	1448.1	1243.8	311.5	656	634.9	14191.1	4342.1	2360.8	1823.4	2264.1	1278.5
1853.8	784.7	90240.6	606.6	1235.6	2872.1	1278.8	4400	841.9	398.4	373.8	21447.5	25193.3	1588.5	1396.2	227.1	14318.5	722.7	1980.2	1246.7	205.7	2917.9	2318.5	480.5	5698.7	450.1	304.3	1590.8	13430.9	26252.4	198454.1	32886.8	435.1	1190.7	3962.5	648.4	791	386	2487.2	1277.9	1313.2	528.6	573.2	481.9	10188.9	12337.3	2326.3	2594.9	964.3	1025.3
2023.2	842.9	110166.1	652	1159.1	2088.9	1446.2	5268.3	945	281.4	379.5	20314.4	21354	1701.7	1324	199.2	13156.2	588.4	2001.2	1650.3	216.8	4241.8	4023.1	534.8	4459.7	584.7	268.7	1628.5	14789.9	11236.1	110619.7	29586.8	373.2	1126	3125.1	673.1	842.8	390.4	1614.3	1161.4	1326.2	322.4	657.8	413.7	21961.4	4152.9	2719.9	2123.8	988.4	1072.9
3644.8	876.7	73112.9	689.1	1455.4	3128.6	1299.5	4605.6	832.1	261.2	307.7	17233.9	19543.4	1164.6	1523.8	227.1	10321.9	657.4	2194.8	1799.6	228.7	5041.4	2936.5	535.4	3986.3	581.9	310.8	2424.1	10209.7	12025.4	19095.9	31041.9	392	1311.5	4036.1	788.6	760.6	386.3	1788.7	1557.5	1601	455.4	633.4	528.4	10261.8	5342	2940	2127.8	1173.4	1373
1948	845.7	138051.2	632.9	1288.1	1270.6	1418	4549.6	799.1	233.8	276.6	15955.1	14315	1815.8	3017.4	225.6	8164.2	542.4	1739.8	1096.5	245.7	3233.7	3211.9	421.6	3610.3	637.4	260.5	1012.2	14527.7	19062.3	97963.1	27732.8	402.4	1132.6	4407.4	623.7	773.8	378.1	1327.4	1452.3	1762	301.2	841.6	713	12884.7	6816.4	2654.1	2265.7	1002.8	1293.1
1096.5	1174.5	94034.9	529.1	1403.5	1984.8	1879.2	4295.3	723.9	253.8	332.8	16466.3	20485.8	1111.1	1324.6	420.3	11971.9	632.4	2181.1	1042	192.4	4012.5	3344.5	455.5	5212.7	678.4	241.2	1248	13320.6	15508.2	77660.4	26260.2	354.2	1074.6	2664.7	509.8	686.6	365.1	1207.2	1026.7	1331	573.2	587	443.3	12187.1	4195.3	2529.4	2075.7	859.4	1073.3
5123	585.2	94893.9	401.4	1332.5	6289.4	1155.4	4293.9	692.7	311.7	464.9	20631.4	34361.5	953.8	1417.6	244.4	19870.7	1348.4	2138.6	1325.4	192.3	1574.8	4272	5096.1	7000.3	679.9	244.9	1329	16415.7	10224.3	89571.6	28427.5	354.3	1199.7	2180.1	491.3	948.7	447.3	1809.7	1224.2	1133.9	339.6	649.1	571.2	13730.3	12993.2	3237.5	3081.6	868.5	1026.9
1526.3	958	92289.7	595.6	1212.7	1308.7	1424.7	4337.3	893.8	264.4	326.1	14441.3	11708.1	1143.5	2206.2	205.2	6395.1	486.1	1704.5	1493.3	250.3	3077	5393.4	536.8	3476.3	597.8	291.8	1430.1	9062.5	10880.5	40963.7	17683.5	380.6	1331	8049.2	1983.4	681.3	339.3	914.9	1224.6	1446.5	271.9	595.7	470.6	15514.8	2341.6	3070.8	23080.2	1349.7	1031.1
2774.2	834	134789.2	701.3	1288.1	2403.3	1330.2	4129.2	870.8	259.1	331.8	24667.6	25173.2	1446.4	1769.4	189.4	13711.5	558	1898.7	886.9	191.9	2726	2611.2	472.3	5152.9	643.4	235.7	1400.8	24620.2	2975.3	164842.2	33698	364.6	941.1	4292.4	713.5	794.4	391.7	2179.7	1435.5	1171	374.6	661.8	404.2	17045	15168.3	2596.5	2164.4	869.7	1215.6
2132.5	1584	81554.1	1078.6	1333	1514	2244	5513.7	1308.1	532.3	347.7	13259.5	9646.6	1847.8	1861.3	203.9	10810.4	529	2170.6	1895.4	216.6	7415.9	2690.4	721.9	3743.6	775.6	265.8	1388.4	15597.5	4980.5	94350.2	48583.6	395.4	1407.5	4883.6	709.1	884.4	393.5	1464.9	1531.5	1125.5	507.9	576	416.2	21901.6	17853.6	2282.2	2128.7	1418.1	1499.4
1825.8	783.6	69145.4	1119.5	1319.7	1205.8	1525	5065.9	972.3	236.9	304	13849.5	10712.2	2292.8	2184.8	175.7	6808.8	459.9	1795.7	1711.1	207	4387.4	2791.9	428.7	3266	509.9	395.3	1776.1	6234.9	8520.3	44131.5	41504.5	377	1395.7	3632	617.8	678.2	342.5	1273.9	1285.6	1347	574.8	819.9	503.9	9542	5922.8	2408.4	1901.1	1260.2	1290.7
2885.5	1318.8	99641.2	625.5	1445.8	2187.3	5908.5	9036.3	811.6	656	2218.6	19982	22794.7	1234.4	2041.1	381.9	13181.4	670.5	1973.5	1341.4	176.4	3492.6	5111.3	464.3	6125.2	597	216.8	1557.3	15817	9274.3	135802.5	37550.3	354.8	1310	4241	1270.6	2984.2	527.3	2268.8	1472.7	1762.9	436.3	690.4	1111.4	24968.4	3556.5	2789.5	2452.8	1281.4	4938.2
2099.3	870.1	111485.8	684	1242.7	1384.1	1405.6	6358.7	908.1	243.1	311.5	15667.7	14492.1	2515.7	1554.3	213	9530.1	501.5	2272.8	1488.5	196.3	3788.1	3189	1318.6	4415.9	543.3	248.4	1150.2	15739.9	7436.5	101881.5	46062.7	423.1	1115.8	4232.5	801.2	887.7	401.2	1851	1105.1	1329.1	270.2	934.2	397.3	12356	4883.3	2865.7	2292.3	1008.3	1573.7
1183.6	878.6	88075.4	2264.8	1172.5	1616.4	1456.7	5664.2	1495.2	305.9	274.7	13185.3	10695.2	2116.1	1722.1	175.7	8678.6	386.3	1718.1	1087.8	227.6	5405.7	3856	483.7	3007.6	515.9	323.7	1325.4	13907.1	14549.2	90243.5	38378.4	463.4	1416.3	5537.3	691.8	1557.8	281.1	1658.1	1361.6	1189	238.8	577.9	595.3	14401.7	5826.5	2184.6	2078.8	1010.7	1360.6
1868.9	1014.1	76220.2	930.9	1355.1	2062.8	1455.5	4885.6	810.6	593	385	18116.4	20629.9	642.1	1552.1	234.5	10341.4	595.1	5962.2	971.6	230.8	2549.1	2533.1	635.1	4204.5	727.8	278.7	1830.1	9625.2	20475.9	109092.3	31356.8	431.3	1212.6	2457.3	786.3	2132.1	488.2	2786.6	1260.7	1592.7	255	614.7	704.3	10142.8	6520.3	3011.9	2216.4	1048.6	1235.2
1731.4	856.7	112900.5	556.7	1458.4	1957	1381.1	4397.3	929.4	270.6	371.3	15061.6	16704.4	1531.6	1525.2	194.4	11152.8	545.9	2016.3	854	206.4	3019.6	5299.4	507.2	5127.9	542.9	844.1	908.6	19708.2	11272.4	64121.7	41688.9	397.8	979.3	3673.8	716.9	699.6	387.1	1530.9	1147.5	1195.3	296.2	756.1	536.7	19493.7	16979.2	2276	2317.7	1568.6	1168.7
2226.5	1008.2	64840.8	648.7	1380.1	965.4	1729.5	9169.9	1026.8	280.2	406.1	11386.5	7947.9	1548.6	1956.3	206.9	6160.4	404.1	1926.8	12315	218.1	6743.5	3501.5	1416	2867.2	521.8	353.3	1050.3	10420.2	3039.2	15937.1	24700	403.3	1423.3	10407.6	868.6	671.6	315.7	1299	1261.1	1208	278.2	637	545.7	11767.4	24512.8	2856.7	1932.2	1326.9	1469.3
1555.7	1121.6	105947.7	707.7	1472.9	1238.8	1709.4	5264.3	1258	295.2	321.8	13580.4	9396.2	1316.7	2030.3	177.1	7699.4	554	2425.6	1337.1	202.1	4405.9	1992.7	571.2	4284	843.2	636.6	1063.7	14280.2	2309.4	109394.3	44550.9	380.3	1214.9	3671.6	694.6	715.6	355.4	2397.4	1229.1	1264.1	189.7	572.8	508.6	8895.6	3849.9	2788.1	2253.5	1207.3	1368.3
5968.1	660.7	123870.3	429.9	1590.3	2790.9	1341.1	4509.1	946.5	300.6	434.1	19133.6	23361.1	1061.3	1408.1	225.7	17532.7	1016.9	2532.7	1571.6	185.2	3417.1	3706.4	565	5908.1	695.7	304.6	952	27492.7	8247.5	47923.2	36050.8	355.9	1152.5	2907.1	560.9	1256	383.2	1851.9	1313.6	1249.2	521.4	829.2	570.4	13591	9073.7	3557.6	3184.9	1713	1017.6
1359.5	832	76469.4	637.6	1521.5	1670.3	1109.6	5149.1	139496.1	456.5	320.1	17190.4	19895.5	823	1356	224.7	11475.4	685.6	1991.1	870.5	206	2278.2	2371.1	477.8	4032.5	401.8	226.8	1280.5	8917	14619.9	89279.7	41821.7	392.4	1117.4	3207	695.1	823.2	417	1837.6	1349.3	1184.2	380.5	531.9	524.7	17350.7	16537.6	1874.7	1793.3	1353.2	1065.7
2634.9	845	86173.2	847.1	1326.5	2381.8	1297.5	4319.3	1513.2	277.1	445.9	20592.5	21736.6	1051.8	1442.1	169.6	10372.4	594.2	2037	906.2	204.6	4039.3	1979.9	437.2	4506.7	607.3	231.7	1785.2	18103.2	4343.5	79576.4	38232.2	366.7	1175.6	4393.1	549.4	901.6	318.7	1602.9	1523.6	1409.9	240.3	684.2	611.8	9023.9	5289.8	2844	2126.1	1485.4	1075.7
1513.5	828	88237.9	725.7	1587.3	1303.1	1523.3	4523.5	817.1	279.9	310.6	14858.4	13928.1	1693.9	2120.5	196.7	6742.8	493.8	2055.4	934.6	190.5	4179.8	3912.7	689.5	3904.3	555.9	266.8	1661.8	11278.9	14110.3	61381.2	35196.7	381.8	1110.7	3578.6	745.4	837.8	328.6	1542.4	1093.2	1434.7	265.1	643.6	633.9	11434.4	5554.6	2328.6	2038.9	1124.8	1451.8
1483.2	1213.8	61899.4	787.4	1911.4	687.8	1587.9	5737.8	1122	357.8	368.9	7329.9	5198.3	2441.9	1582.9	232.9	4616.4	406.6	2297.8	2099.3	244.4	3579.5	2901.5	668	2497.2	409.7	288	1060.5	11192.1	12170.1	21368.3	47030.5	438.6	1221.8	4270	820.5	829.2	401.1	1420.8	1345.6	1405.8	292.2	536	657.9	14021.9	5231.6	1952.6	1957.1	1682.5	1462.5
5004	1019.8	78054.4	655.2	1324.5	2209.8	1352	5386	873.6	255.7	313.3	17130.7	13794	1212.4	1940.7	162.4	10103.1	648.8	1988.7	1701	184.8	4006.5	2974	450.4	3399.3	546.7	226.6	1415.4	15473.8	1951.5	20635.6	32993.5	431.9	1345.2	4098	665.8	652	420.7	1529.2	1396.1	1286.4	274.3	622.8	471.6	19252.3	5545.7	2681.7	2012.3	1175.2	1061.1
2082.4	1572.4	75103	689.2	1382.7	1415.6	1345.1	5228.8	1099.4	325.7	315.5	14123.3	11747.7	937.8	1871.2	168.4	9207.6	545.9	1984.5	931.5	197.6	3833.2	3520.9	426.7	4019.9	682.8	252.6	1850.1	15017	11493.1	78913.2	29388.3	351	1446.5	3781.1	651	1100.7	363.3	1475.8	1617	1382.9	535.2	740.7	555.8	19426.7	6241.3	2565.7	2371.3	1314.9	1284.1
1218.6	785.1	2072.4	440.9	1305.7	627.9	1624.7	5939.3	988.5	319.5	406.6	6940.1	2665.3	665.9	755	238.3	4356.7	321.6	1446	1366.1	289	1591.4	1930.1	591.6	2144	290.5	1315.3	1227.1	4765.3	24092.1	577.8	47835.4	549.2	1167.9	1102.9	563.3	721.5	448.6	1891.1	1328.1	1110.2	353.1	431.7	1126	20474.8	8405.8	2026.3	1519.5	1914.4	820.2
1147.4	1187.1	46805.1	974.9	1585.3	1312.3	1352.8	5225.8	939.3	303.5	413.8	11464.2	9687.4	1895.4	1432.1	221.5	7460.8	461.1	2677.4	1173.8	258.7	4372.7	2468.5	668.5	2983.7	679.9	275.1	1122.8	3350.3	12155.2	48520.5	39167.7	422.2	1135.9	2312.8	772	891.1	445.1	2116	1203.4	1286	221.5	537.5	501.4	9562.7	3900.8	1965.4	1994.2	1448	1292.1
2816.1	1017.5	70012.3	709.5	1426.6	1367.3	1440.3	4752.1	1002	260.2	325.4	13644.1	9220.3	1235.4	1921.2	178.3	9991.9	538.4	2052.8	6083.3	230.4	5148	6804	594.1	2820.7	550.6	292.6	1293.4	17872.8	6228.5	21637.9	56998	405.9	1273.6	5446.3	784.2	769.3	391.6	1248.4	1453.2	1513.6	324.2	626.9	571.2	10734.3	7399.8	2442.6	1880.1	1308.7	1298.3
2175.1	1112.5	81819.5	650.4	1458.1	1243	1827.6	5846.6	4090	230.2	296.3	17239.2	14280.7	2747.3	1528.5	136.7	9342.2	388.9	2079.7	3508.3	165.5	6588.1	2239.1	378.8	3696.2	490.9	227.1	1584.2	18645.1	16815.3	50964.5	47981.5	391.5	1045.1	7561.9	735.8	814.6	276.8	1162.5	1174.3	1360.7	396.6	546.8	336.8	28481.5	16248.3	2440	1839.1	1439.2	1348.6
2360.7	913.3	105246.6	698.5	1363.5	1242.8	1262.2	7117.2	965.7	271.3	292.7	10933.3	9719.4	1302	2002.3	207.5	10342.9	466.1	2029	959.7	219.8	5160.7	4136.2	472.8	3208.2	652.5	261.9	926.2	18043.9	20231.8	41442.7	38700.3	485.3	1250.5	4357.3	931.8	761.5	530.6	1280.3	1230.3	1548.9	275.9	723.3	454.4	9644.6	3654.8	2685.7	2282.9	1551.2	1236.7
1252.3	1132.2	73608	1088.5	1599	1211.3	1391.1	5976.6	884.3	337.1	317.5	12261.6	10769.8	942.2	1970.2	205.4	5136.4	400.2	2382.6	1170.1	234.6	4766.8	3721.1	637	3546.2	542.8	419.1	2308.5	6977.9	21481.5	45116.5	41182.2	439.7	1152.2	3602.8	811.5	738.3	361.8	1249.1	1267.6	1390.2	315.9	590.9	512.5	19595.7	13794	2266.6	1748.9	1320.7	1340.5
2301.7	847.3	103959.3	605.6	1341.7	2550.3	1290.9	5140.4	739.5	356.7	386.5	22027.6	25728.6	1204.4	1586.4	315.2	15817.2	763.4	2185.1	2977.4	242	2446.3	3572.8	567.8	7126.6	577	277	1289.3	23763.6	34840.6	172690	35297.4	437.5	1072.2	2286.8	693.3	1335.8	414.9	2366.2	1575.3	1382.3	451.4	691.7	528.8	15560.5	3941.8	3163.4	2539.4	1206.9	1159.4
1453.8	946.9	92733.7	635.3	1322.8	1234.3	1294.1	5010.6	1022.2	5296	327.7	12667.5	10555.6	1524.4	1663.4	175.6	10657	468.1	1873.6	1053.9	217	2895.2	2870	507.3	3792	486	278.2	1500.8	12159.2	7444.8	40988.3	44382.6	403.2	1327.9	4431.5	1201.6	575.6	347.1	1533.4	1466.7	1628.5	452	576.3	480.2	29920.8	2928.7	3001.9	2084.9	1627.9	1367.1
832.4	1116.5	78754.7	649.7	1585	1104.1	1496.6	5074.7	1077.4	297.3	324.7	8913.2	7712.2	1649.9	3448.8	204.3	6367.2	437.6	1821.1	4392.8	227.4	4268.5	2440.2	620.5	3358.9	584.1	299.3	1987.9	7613.9	5730.9	44382.1	33207.2	404.2	1476.7	4574.4	775.2	778.5	412.9	1487.4	1301.6	1431.3	385.3	746.2	591.4	20088.5	4918.4	1931	2012.5	1156	1634
2891.9	1043.7	66250.7	814.7	1332.4	2489.9	1475	5682.5	940.8	330.4	361.3	23631.6	24264.3	960	1551.9	265.1	18747.1	822	2215	1263.7	254	3683.7	3091.7	533.3	5203.8	390.3	297.6	1638	14132.6	30487.4	49024.8	31243.2	401.7	1496.9	2566.5	785.1	1283.1	368.9	1618.8	1451.7	1646.5	421.4	873	493.6	13843.9	6933.9	3247.7	2550.2	1320.1	1175.2
2373.8	1035.2	90438.5	652.4	1384.9	3559.9	1445	5129.2	1186	448.1	494.7	23272.1	30209.3	1426.8	2278.4	211.4	15235.3	727.8	1864	1008.6	189.7	3277	6427.9	506.8	6066.5	665.6	244.6	1236	15353.4	13532.1	125691.2	27863.4	346.7	1010.5	4177.8	662.7	980	423.3	1629.5	1116.9	1100.6	391.6	777.2	579.5	10986.7	3733.3	2947.4	2325.8	1627.8	1459
3254.5	792.3	101386.4	534.7	1342	2783.1	1278.6	4316	683.5	322.4	506.1	14925.8	20990.7	606.3	1393.8	379.7	10659.9	867.2	2076.5	1097.8	185.2	2229.4	2725.4	559	7023.2	726.2	246.6	1082.2	10758.5	6339.8	155338.4	29655.7	370.8	853.1	1755.5	523.7	1091.6	505.2	2242.5	1278.5	1223.3	631.2	592.4	400.4	5630.9	2870.3	2567.9	3061.7	818.9	1140.8
1167.8	706.6	43618.9	544.6	1551.2	999	1297.9	5456.8	911.9	277.9	320.3	8861.6	5357.5	1569.2	1700.8	3036	4316.1	397.3	1870.1	2320.7	257.8	5269.5	2734	514.3	2034	431.5	476.6	1102	6889.1	12086.9	6863.9	41185.3	397.4	1975.4	2576.5	762.4	672.5	319.6	1164.4	1290.1	1350.6	582.7	779.2	852	18778	9529.8	1951.2	1801.2	1849.3	1359.5
2243.2	1181.2	110474.3	921.4	1956.3	1036.9	1375	5742.2	751.3	300.2	290.3	12723	9542.3	1755.1	1969.9	172.6	7944.4	444.9	2038.2	1210.8	426.5	3596.2	4283.6	622.2	4046.9	568	518	1614.8	16229	15040.7	41039.6	32372.1	1082	1250.4	4529.4	696.5	1008.8	358	1337.9	1238.2	1370.9	410.5	655.5	707.1	15624.8	18329.3	2699.3	2437.9	945.8	1261.8
1677.4	1038	60262.3	757.7	1375.2	1438.3	1391.2	4767.3	829	641.6	283.1	14297.5	11441.6	2020.6	2037.4	167.2	6449.2	463.2	1769.9	1179.2	260.8	2704.1	3130.6	463.6	2945.5	538.5	499.1	2367.9	13860.1	5980.4	50227.7	26800.1	441	1369.2	3997.5	695.2	699.6	314.1	1376.5	1289.9	1294.7	374.3	540.8	534.8	14227.2	24321.9	2342.8	1797.9	1118.1	1509.1
1457.8	774.3	69935.9	600.7	1583.4	776.5	1587	5110.7	1359.7	290.9	327.8	7706.6	5626.6	1119	2097.4	518	6433.8	375.5	2078.3	2111.1	234.4	5167	2696.6	581.1	2193.7	563.2	291.9	1477.3	15152	4054.2	30247.5	33026.6	421.3	1341.8	3723.9	876.2	972.4	346.4	1612	1490.2	1556.4	543.6	879.7	844.7	8821	17473.1	2560.9	2234.9	1771.3	1215.6
1508.5	639.7	108733.5	582.3	1270	1425.2	1291.6	5597.7	956.8	1938.4	453.5	16072.3	15506.4	1720	1635.9	261.7	8305.7	701.5	1771.9	1812.7	201	3355.1	2029.2	548.3	5116.7	792.8	272.2	1221.1	19175.5	1809	141163.8	44940.6	378.5	1104.9	3673.6	2037.3	1646.6	402.8	1739.7	1302.8	1300.1	283.4	575.2	426	9899.4	4565.1	2102.4	2682.9	1195.2	1110.6
4639.5	743.7	136694.2	895.9	1140.7	3438.3	1274.9	5089.7	737.6	277.6	422.3	27320.2	31084.5	1128.6	1264.1	215.7	16165.6	817.1	2006.2	1422.6	196.2	5480.7	2109.5	599.9	7658.1	707.4	280.8	1207.7	21909.2	10924.9	166278.1	30735.3	353	1138	4526.4	517.5	655.7	433.2	1826.2	1147.3	1142.6	374.3	664.2	368.6	6201	10107.3	3698.1	2727.1	906.5	1116.7
2793.4	1219.6	84560.6	797.8	1290	2188.7	1236.2	4370.7	910.8	312.8	377	18180.3	11237.9	1490.7	1273.5	303.5	9137.4	620.5	1857.8	1108.6	212.7	3751.8	1931.5	544.4	2796.3	627.4	252.4	1073.2	10608.1	3122.6	8056.2	65388.9	364.4	1157.1	2908.7	760.7	694.4	317.5	1331.8	1650.7	966.6	343.2	596	1045.1	12372.5	5818.2	2386.9	1853.7	1408.1	1209.7
1958.2	794.9	104106.9	545.1	1258.4	1801.4	4806.2	4551.2	847.6	264.6	333.3	16745.4	15673.2	1256.5	1544.4	205.5	10055.8	518.6	2217.6	1138.8	222	7109.2	3902.8	561.9	5500.6	524.7	286.1	1489.2	8718.5	1878.6	93823.1	38370.3	373.3	1147.8	4472.9	632.9	868.9	348.2	1749.3	1439.3	1365.6	449.1	565.4	817.3	13752.3	14729.8	2846.4	2233.1	966.8	1350.8
4831.1	1032.5	95642.7	944.3	1336.8	2602.3	1449.8	5029.9	843.2	262.3	352	17073.4	16384.9	1373.1	1940.1	243.4	15672.9	653	2203.1	1180.7	222.2	4221.9	4750.7	545.5	4474.3	663.4	240.2	1152.4	20973.5	22188.9	24313.5	29681.9	352.1	970	3201	639.2	710.9	396.2	1687.6	1551.6	1228.8	496.6	685.7	566.1	10186.5	13199.3	2973.4	2035.2	3294.6	1246.5
4057.3	965.5	106119.3	617.2	1538.4	3194.9	1274.6	4877.4	919.3	257.6	318.4	21617.1	21911.8	2307.7	1395.6	168.2	14401.2	794.3	2211.3	1322.4	233.8	3798.6	4240.1	634.4	3631.2	646.6	294.4	929.4	10937.8	2954.4	25949.8	42549.1	440.3	1146.7	2878.3	711.3	678.7	342.5	1212.5	1628.3	1158.5	299.4	727.1	493.3	15745.4	14842.8	3065.6	2059.8	2200.1	1153.3
3537.2	884.8	113347.5	583.7	1261.4	2204.6	1265.4	5325.8	797.7	230.2	340.4	16294.6	16319.9	1023.5	1648	185.3	12308	589.6	1810.4	1743	186.2	3368.5	4305.2	512.5	4646.4	641.6	316.7	1134.8	13044.5	27988.5	63197.7	36389	460.6	1193.1	3900.4	584.3	923.7	557.2	1213.4	1289.1	1474.5	367.4	781.9	534.7	10062.7	20035.7	2545.1	2360.8	1045	1368.3
1302.8	686.3	110372	517.1	1413.3	2376	1168.7	4465.5	693.1	5147	268.6	21196.5	25253.7	1164.7	1266.9	244.8	11606.3	660	1898.1	2706.8	196.4	2596.2	3846.8	476	5134.1	586.1	801.6	1541.4	11961.8	1961.5	98106	30628.7	362.3	1280.8	3804.3	916.7	871.1	333	1343.3	1354.8	1458.6	283.9	622.8	490.8	13099.8	4940.2	2526.5	2220.5	919.7	1294.6
3060.5	1083.7	81842.1	838.7	1364.1	1425.5	1355.3	5050.4	2761.7	343.6	397.4	13861.5	7140.3	1714.6	2209.6	243.2	6883.3	700.3	2076.7	1362.1	198.3	20292	6355.2	473.7	2646.9	706	257.5	1892.6	20721.9	3389	4658.4	42557.9	337.5	1313.1	4715.3	702.6	1556.7	563.9	1609.8	2154.2	1613.7	430	808.9	4383.4	15629.5	13800.4	2846.6	2402.5	2903.9	2307.9
1113.7	1101.9	98720.2	811.9	1244.8	1254.6	1311.2	5170.7	817.1	260.2	371.2	12817.4	10579.6	1000.3	1363.6	215.4	7470.8	525.4	1943.6	1082.6	301.3	5975.2	3740.3	608.4	4306.5	579.2	359	1062.3	17289.3	14490.5	108576	35762.9	380.9	1103.1	4005.4	827.2	1107.3	404.3	1839.5	1515.4	1206.2	300.9	628	349.5	10337.7	3589.8	2101.4	1947.2	1116.9	1520.4
4985.3	897.2	92692.3	706.7	1371.9	4901.6	1321.7	5415.3	893.5	223.7	337.7	35748.4	29712.4	845.5	3121.7	185.3	22749	968.2	2057.7	1529	189.2	4852.2	3054.5	442.9	4319.7	660.2	245.7	1029.3	16425.3	8545.5	93619.8	77381.2	449.4	964.8	2979.7	561.4	943.8	359.6	1430.3	1203.2	1246	663.4	639.7	1322.2	19461.2	2967	4670.7	2206.9	1126.8	1210.5
2151.2	1013.3	66133.1	771.2	1468.2	1411.6	1565.1	4745.1	764.2	295.7	614.5	12050.1	9374.4	3784.2	2112.6	234.2	5505	516.8	1892.8	1134.6	253.9	2362.1	3269.2	777.6	3279.5	489.1	395.5	1665	7045.3	29814.1	35705	30760	423.4	1353	3337.4	793.8	619.9	449.2	1526.5	1407.6	1469.8	523.6	641.5	769.9	7935.8	7141	2270.5	1938	3291.4	1046.9
2247.7	866.2	75364	779.6	1315.1	1876.3	1803.5	4723.8	1019.9	248.3	335.1	17251.5	15538.3	1197.4	1494.3	180.1	9958.9	447.7	1720.7	763.8	189.4	1816.2	2335.7	472.4	3948.8	539.6	313.1	1735	22414.7	9350.9	95488.2	27662.4	431.3	1299.2	4397.8	1397.7	710.4	338.5	2093.5	1371	1272	444	593.5	494.3	20072.7	6589	2563	1982.8	1262.6	1205.1
1800.1	1367.8	61070.5	841.6	1667.9	856.7	1518.7	17490.5	854.2	270.1	1363.1	7941.8	5924.3	2218.1	1920.7	324.6	5212.7	411.1	2044.3	1197.5	173.2	6980.9	8206.1	474.5	2491.7	597.8	215.6	3320.3	6903	19798.4	11373.4	25701.5	468	1030.4	9243.7	1099.6	2764	344.9	1295.3	3582.9	1756.4	962.5	974.1	885.9	11975.4	44904	2384	1787.7	1694.7	2642.6
3245.1	901.8	100573.4	600.4	1226.5	2527.1	1289.4	4886.3	736.8	232.9	327.7	19734.8	17204	1435.5	1698.6	210.1	9184.6	787.8	1927.3	2798.7	190.5	2758.5	4887	510.7	3514.6	625.1	254.2	1468.5	16697.4	14262.1	22830.7	45419.2	401.9	1311.9	4341.7	603	782.8	452.3	1461.5	1404.9	1269.4	355.6	782.5	741.8	13558.6	7649.8	3152.3	2318.4	3892.5	1382.5
2867.4	852.8	119335.6	751.3	1199	1679.7	1671.3	4250.4	985.2	294.3	401.9	16832.2	15374.1	1754.5	2159.5	195.4	11519	535.3	1912.5	1125	201	3994	2398	557.7	4295.1	793.3	253	1643.7	15501.5	2911.5	94353.2	26986.5	370.1	1199.8	5366.6	649.5	869.8	388.1	1721.1	1220.4	1120.6	691.9	613.4	559.7	9686.6	16610.4	2838.4	2351.5	968.1	1389.5
874.2	908.7	70185.9	893.5	1515.8	781.8	1344.9	5202	1035.8	428.8	292.9	7851.2	4944.1	1177	6460.9	6626.3	3834.1	329.8	1981.1	1421.1	244	2605.9	3295	513.7	2617.3	453.8	313.3	1919.4	6870.5	3873.6	47366.1	30678.3	385.7	1212.2	3756.5	780.7	756.5	388.7	1305.5	1544.9	1680.3	397.7	627.9	636.4	13877.8	5234.5	2205.9	1758.1	1769.1	1324.1
622	779.6	107466.6	701	1051.8	1831.2	1271.5	3990.7	810.9	234.2	356.3	20245.5	17660.2	1460	1880.7	161.5	11585.6	487.4	1566.5	996.3	219.1	3760.7	4960	427.4	4427.2	520.1	202.8	1049.7	15842.9	2565.3	152144.4	23153.3	334.9	1207.8	4479.2	638	834.3	329.5	2412.8	1326	1284.3	315.3	564.6	338.2	13920.4	4559.8	2825	1972	1454.8	1105.4
2754.3	1424.3	137877.1	618	1419.3	1506.3	1354.8	4443.3	1191.7	493.9	322.6	17822.4	17620	1007.3	1873	200	10960.5	606.1	1897.2	1275.5	172.9	3870.1	2671.3	483.5	5538.1	694.4	253.5	1509.5	19316.7	6535.5	103476	26987.4	365.3	1111	5429.5	594.7	880.6	364.6	1633.1	1350.4	1275.4	444.7	542.5	589.3	7562.3	5619	2615.4	2272.7	943.9	1379.4
1859.8	1372	97919.9	705.2	1341.2	863.1	1941.7	5209.7	933.2	2790.2	316.2	10219.9	6221.7	1849.6	1988.3	234.9	7505.1	391.2	1846.4	972.3	226.3	3312	2967.1	540.3	2514.6	457	277.6	1342	10406	14951.8	48859.6	40557	457.4	1320	4002.3	717.1	717	347	1192.7	1400.3	1404.6	393.1	543.1	643.2	17815.3	4493.3	2487.1	1758.7	2294.6	1204.1
12666.2	919.8	120166.2	817.7	1540.7	1386	1515.2	4852.4	854.3	302	316.3	14652.7	13907.9	1421.2	2142.5	183.7	9202.9	455.8	1991.8	1115.4	223	4105	3841.6	565	4195.1	550.9	265.2	1433.1	12145.3	12029.2	125732.8	31484.7	412.6	1140.9	4475.5	732.2	1010.1	357.2	1921	1363.3	1379.6	307.6	588.6	552.5	12069.1	20398.9	2377.7	2143.8	1604	1388.5
2469.6	863.8	111904.6	753.4	1122.6	4047.9	1152	4121	826	259.2	499.2	35527.6	42600.1	975	1229.9	199	22129.8	948.3	1990.2	1378.8	182.7	4453.1	3536.1	459.9	6863.9	635.6	223.6	827.6	19568.5	10336.8	198024.5	39579.7	332	955.7	3255.2	520.2	1014.2	400	1807.5	1398.9	1107.7	263.9	666.6	349.5	7802.2	9816.3	3489	2198.1	1027	1225.2
3581.7	718.6	88075	601.3	1192.1	3883.1	1715.7	4260.8	748.5	365.1	445.2	25893.1	25287.4	810.8	2773.7	206	14694.9	763.8	1787.9	1152.4	374.2	1916.1	3400.4	513.6	4523.2	558.6	240.5	1983.2	15891.3	2872.9	110768.2	32599.8	353.7	1361.4	2926.9	845.8	904.8	499.6	1427.7	1625.1	1164.9	465.2	556.5	442.7	13395.5	5816.6	3224.8	2353.6	1542.6	2125.1
2532.9	818.1	82195.7	680.7	1345.7	2578.6	1371.9	5078.2	810.7	391.1	549.5	20710.8	24057.9	1270.5	1792.8	260.9	28505.1	625.1	1959.3	953.5	182.9	2953.5	4248.7	528.4	5367.9	729.1	237.1	1526.2	17297.4	5619.4	107166	32683.4	345.3	1428.1	3602.2	738.1	1383.6	368	1758.8	1391.5	1558.9	347	748.8	505.1	13210.3	4137.5	3024.2	2461.3	1008.2	1270.8
2133.9	714.4	74034.2	471.4	1263.4	2262.3	1211.4	4977.7	1137.6	6867.3	505.1	17552.2	18225.8	1092.3	1454.1	259.7	12906.3	639.8	1785.9	1299.2	188.2	2620.6	4084	593	4604.5	735.3	244.1	1182.1	6944.3	25471.2	74808.9	51461.6	380	1135.1	2107.2	544.4	1030	530.6	3053.3	1142.9	1417.7	428	554.2	595.8	9805.3	3600.3	2540.9	2303.4	1954.4	1249.4
3874.4	790.8	116596.4	590.4	1140.9	2032	1708.7	4018.8	827.1	259	383.4	16195.3	16666.9	1818.3	2003.2	229.5	14225.7	703.9	2021	1366.7	193.8	4691.3	4979.1	440.8	5794.5	786.5	407	1904.3	21798.1	19650.9	124855	22473.7	377	1083.5	3796.2	538.6	1058.1	356	1583.2	1242.7	1572.2	267.5	725.6	376.7	11451.3	5661.3	3224.5	2653	1053.6	1111.8
1513	731.8	68347.2	563.6	1346.4	1402.2	1375.2	5027.9	930.6	286	368.1	13777.1	15126.6	3875.2	1963.9	202.4	8881	464.5	1949.2	871.8	236.9	2694.7	5112.6	539.3	3302.5	528.5	285	1672.9	14045.4	11169.6	70586	29886.5	419.7	1255.5	4751	820.9	912.2	327.7	1529.4	1396.8	1666.7	394.4	815.2	671	13498.3	12518.3	9008.5	2092.2	1029.4	1776.3
2100.1	993.4	70130.5	932.9	1477.4	1816.3	1589	4891.8	873.9	398.1	293.1	13004.4	12307.1	1546	2719	240.6	6949.5	495.3	2223.9	1671.4	228.3	5286.1	4298.5	500.3	3257.7	555.4	306.1	1383.3	7098.2	6174.9	17564.6	32722.3	413.6	1326.1	4067.7	705.2	634.8	337.7	1162	1498.5	1392.3	340	727.1	559	13969	5184.7	2597.5	1946.4	1481.5	1762.5
3484.3	784.5	92604.8	757.8	1600.3	1550.6	1401.9	4799.2	947.8	308.1	347.1	13610.1	11481.6	3143.9	1952.3	197.5	17947.8	524.2	2332.8	1635.6	303.7	5078.3	3924.5	607.1	3204.5	598.8	295.2	872.5	14438	4716.9	23295.9	34457.9	432.1	1372.4	3324.8	663.4	890.7	437.2	1340.6	1323.7	1594	359.4	746.2	560.5	10198.7	5883	2518.3	2020.7	1493.8	1248.8
2318.3	1299.3	64382.4	874.2	1838.9	1560	1621.3	5811.5	1338.5	257.3	308.7	10295.2	6496.6	874.7	1759.6	208.7	8468.9	495.4	2203.5	1447.6	237.4	4687.4	3409	539.7	2530.5	495.4	315.2	1495.3	9088.7	3837.4	6210.1	62402.2	453.1	1235.2	4379	773.4	680	396.3	1242.5	1209.1	1301.3	214.7	660.7	774.3	9068.1	4396.8	2658	1720	1569.3	1448.1
5603.3	961.3	107499.7	685.9	1193.6	2890.1	1505.4	4726.3	841.6	233.5	917.3	23410.5	22367.7	1082.1	2055.4	198.1	12654.8	731.7	2014.4	1369.8	206.6	4074.3	2770.2	496.5	4773.7	494.4	394.5	1203.7	14691.5	24803.6	34126.4	32609.2	368.5	1194.1	2960.9	1294.1	821.1	393.2	1352.9	1278.6	1312.9	218.2	554.1	573.3	18627.1	7208.9	3168.7	2110.7	1081.1	1206.4
2227.8	705.8	90366.2	502.5	1270.5	1374.2	1279.8	4388.2	1482.8	226.8	346.1	13516.8	10129.8	1089.6	2894	232.6	7937.6	420.8	1797.7	2171.5	248.4	4557.6	4146.4	479.2	3602.2	600.8	310.9	1752.3	15861.1	56161.1	75176.8	30197.8	428.9	1215.8	5595.7	648	693	315.1	1560.5	1369.8	1540.7	402.5	660.5	589.2	13129.8	24746.6	2568.2	2152.6	1143.7	1344
2151.2	846.6	107251.3	642.6	1184	2279.8	1418.7	4844.5	1167.5	733.9	282.8	21347.8	22231	1405.8	1977.1	175.2	14187.3	569.5	1637.2	1641.8	188	4854.8	2621.7	445.9	4920.9	572	573.8	2275.7	16789.2	10365.5	140394.1	27276.2	356.9	1142.1	10588.6	649.3	801.3	332.3	1569.5	2828.6	1484.6	980	676.5	522.8	12433.7	7070.7	2824.1	2270.8	1658.1	1304.1
2496.5	707.6	85448.2	448.2	1410.4	3449.5	1312.5	4111.5	922	301.9	362.5	18832.6	18894.2	1353	2183.4	459.8	10345.9	708.6	2190.5	1185	195	2776.9	4557.6	513.8	5050.9	677.3	310.2	1253.7	20626.7	2705.8	86156	38445.1	390.7	1153.3	3096.3	592.5	838.2	357.6	2113.6	1039.7	1758.9	413.4	699.3	470	10776.5	12761.5	2960.2	2379.8	1055.7	1099.6
1329.8	873.6	61228	685.4	1465.1	1280.1	2066.4	7609.6	1213.3	284.9	280.6	18239.3	16498.8	1333.4	1388.9	233.6	9734.4	458.5	2237.4	1896.5	471.6	10128.5	2490	685.2	4277.5	913.2	454.7	1375.2	7023.6	6618.9	90941	25769.6	693.7	1407.9	4101.5	699.5	622.1	1159.6	2948.2	1465.5	1229.2	272.8	561.6	483.7	11155.4	7354.7	2514.9	1925.5	1391.9	1218.5
3150.4	1174.9	70041.7	1155	1445.8	1418.6	1490.9	5940.2	744.8	407.3	613.5	12620.8	10907	1457.9	3420.2	203.9	6131.2	888	1866.7	1666.1	237	3512.1	2588.5	703.4	2999	538.4	266.3	1878.5	9879.9	17214.2	12417	27974.9	433.6	1291.4	3800.6	790.9	1048.4	489.3	1776.6	1548	1320.6	331.9	643	473.3	7894	5218.7	2361.2	2000	1455.2	1413.5
2497.9	1003.8	95826.9	785.2	1580.7	1898.3	1680.6	5406.5	843	254.8	380.7	14090.9	13755.3	2100.7	1759.7	196.8	6605.2	583	2434.4	1537.2	225.2	3236.3	3898.5	619.3	3309.6	761.6	272.8	1193.4	10654.5	11879.9	39611.1	41515.7	439.4	1395.2	4756.8	957.9	694	438.6	1731.1	1376	1304.2	402.2	603.9	760	14008.6	19891.2	2709.6	2162.8	1270.1	1360.4
2360.2	861.2	101250.4	682	1584	1226.4	1223.9	5332.2	880.5	269.1	319.7	11880.7	8517.8	1172	1457.3	171.5	7592	435.2	2292.7	1037.4	348.3	10981.7	2187.4	586.9	4085.5	1014.1	349.5	1711.9	11448.2	3096.3	108620.2	53059.8	820.2	1297.8	6196.5	579.6	742.7	326.6	1729.7	1411.8	1243.1	223.8	554.5	529.5	6648.5	5852.9	2349.5	1844.5	1239.2	997.2
1986.3	1130.6	77102.3	637.1	1383.4	1111.7	1305.9	4649.6	906.9	291.4	303.1	10236.6	7632.5	1179.1	1760.9	195.2	7058.1	410.4	1794.5	1395.9	259.7	4106.1	2774.7	494.9	3562.8	597.9	356.1	843.3	14822	5672.4	65368.1	36611.7	389.2	1260.1	3089.5	729.3	655.6	377.2	1450	1251.5	1115.5	298.7	798	611.2	10709.4	3411.6	2334.5	5398.6	1128	1491.6
3594.6	904.2	122561.9	632.8	1254.8	2655.7	1582.7	4666.1	778.3	288	367	16052.2	17744.1	877.6	1356.9	203.5	16400.4	641.7	2158.6	1539.9	194.1	5007.6	4241.5	545.4	5652.2	716.4	271.9	1994.1	24026.7	12173.2	93556.5	42107.3	349.3	1000.3	2955.9	559.1	1162.7	406.3	1772.1	1352.3	1301.8	324.8	722.9	593.1	7366.3	5798.5	3103.6	2484.2	1800.7	1136
696	616.6	34436.5	469.1	1341.6	529	1163.7	5296.3	1069.5	406	495.7	7819.4	5328.4	782.1	894.2	249	4714.3	341.3	1575	1042.6	227.6	13051.3	4554.4	564.3	1874.3	459.8	226.4	1679	5440.8	23686.5	30199.1	52366.6	425.8	1191	3176.9	602.4	782.9	465.8	2120.4	1276	1278.2	340.8	798.7	507.1	17866.9	18701.6	1880.1	1633.1	1255.4	1092.4
1809.5	864.6	82348.4	607.8	1517.7	1534.8	1576	5148	822.9	269.1	278.8	12567.4	10052.8	1955.2	1743.6	199.2	4805.3	1123.5	1947.9	1098.6	212.8	5304.9	3373.3	628.9	3061.5	806	330.7	1496	11558.6	3151.7	42035.2	42593.5	392.1	1136.6	4002	674.7	739.2	332.1	1612.2	1579.7	1087.5	308.5	592.4	463.7	10306.6	6546.1	2465.1	1942.9	1274.9	1708.6
2111.2	1519.9	105587.4	849.9	1323.5	2965.2	1449.5	7678.3	822.1	431.2	616.1	19744	26064.5	1410.8	1557.6	790.2	13450.6	871.5	2251.4	1457.3	166.9	2037.9	6966.6	459.6	7744.8	618.2	345.5	1005.1	18909.7	11200.3	158786.6	27176	587.7	980.4	2517.8	596.1	1127.1	529.9	2582.3	1260.4	2042.8	486.5	859.2	494.6	7717.4	2752.3	3035.5	3382.2	2076.6	1934.5
2785.5	1018.2	71353.2	721.3	1702.1	2055.4	1544.1	5366.1	1271.9	334	399.9	14844	15966.4	1791.6	1533.2	239.1	12178.1	586.2	2261.6	1444.7	241.5	4605.9	1522.9	682.4	4060.7	456.3	276	1114.1	10628.3	7661.4	56908.8	37570.3	464	1252.2	3461.5	749.9	963.7	444.9	1251.5	1336	1509.3	417	675.7	593.1	19519.5	18604.5	2542.9	2396.2	1488.7	1426
2528.9	1108.5	116146.7	744.2	1278.6	2590.8	1687.8	11655.4	950.6	283.7	411.9	25370.5	27956.6	1433.5	1833.2	492.1	16823.6	675.9	1931.5	11068.5	176.6	9426.4	2027	450.1	5590.5	570.8	280.8	794.7	15716.1	12022.8	157344.5	33978	336.7	1030.8	3963.9	978	751.7	346.6	2736.5	1245.9	1993.5	362.6	1327.2	519.6	16424	18064.4	3259.7	3104.9	2163.4	1641.2
2207.8	1547.9	60089.5	1699.9	1525.1	1776.5	1328.6	9452.7	2153.2	1817.6	1198.4	7790.2	5234.5	2171.1	2028.7	467.3	6782.6	722.9	1963	1108.9	583.8	4280.7	1934.3	430.7	2643	628.4	551.1	1266.1	12315.1	9793.1	32972.3	57567.3	276.4	1300.5	4358.7	1056.3	4306.2	1115.6	2085	2035	1587.2	215.1	734.3	1101.3	7414.2	8511.4	1886.4	2558.4	1332.7	2257.9
2619.7	946.9	91720.7	750.6	1335.9	1395.8	1235.8	5745.1	944.7	484.1	410.4	14659.2	10243.1	1709	1475.3	223.9	10014.9	542.2	1913.8	1300.4	212.4	5555.8	6451.7	1164	3808.2	650.5	274.9	1228.5	17493.7	4831	78187.9	46020.5	384.2	1009.4	3832.6	641.9	946.4	397.8	1554.5	1439.2	1459.8	355.2	667.1	881.2	8249.2	5312.7	2814.2	2127.8	1194.8	1323
1788	951.6	114031.3	735.8	1283.3	954.5	1426.4	4978.9	977.5	283.7	339.6	13765.6	10025.1	976.2	1776.3	175.6	7361.1	499.9	1665.9	1183.8	201.3	2698.5	1785.5	514.3	3690.4	611.1	222.2	1013.5	16279.1	13604.4	100204.7	32681	479.9	1472.7	3659.7	673.9	624.9	374.2	1786.8	1141.1	1090.8	446.6	554.8	491	11371	12203.8	2653.8	1840	1086.7	1489.3
5743.9	923.7	122108.4	671.2	1467.9	2400.3	1412.8	4960.8	893.2	304.8	469.9	19447.2	19319.8	899.1	1646.5	265.9	20362.5	858.1	2234.9	1380.9	210.9	4534.5	3042.6	667.7	6401.9	757.8	285.2	1678.8	21044.9	12996.9	77477.4	44010.1	439.2	1161	3562	645.8	785.1	522.2	2158	1593.5	1345.2	270.6	671	544.3	9184	2820.1	3489.6	2755.4	2381.7	1388.8
2972.6	781.7	87486.4	611.5	1367.3	4066.2	1181.6	4325.6	957.9	267.6	341.9	24554.9	34564.2	1089.9	1254.1	216.1	20897.4	1033.9	2122.9	1243.8	178.2	2421.3	2007	461.1	6748	607.1	241.6	1712.8	10524	11766.2	136914.3	39476.3	387.9	1058.2	6923.2	530.8	1040.3	379.4	1974.9	1186	1237.3	373	616.9	380.9	15041.5	4113.4	2918.2	2572	1320.9	1110.4
5418.4	1023.1	105163.1	701.1	1439	3182.1	1305.1	5425.8	630.7	272.2	369.1	18342.8	18725.9	1287.1	1468.9	179.2	12049.5	945.8	2128.3	1689.5	190.3	2882.7	5036.4	518.8	4331.9	530.5	267.2	1436.6	15714.5	7337.1	30156.5	31611.3	378.3	1083.2	3207.6	701.7	701.5	358.6	1531.7	1428.1	1465.8	353.2	2252.1	538	10033	3516.7	3897.4	2139.1	1430	1195.2
8210.8	678.2	83705	446.1	1207.5	5727.3	1215.7	4283.8	684	339.1	400.6	24785	39362.6	854.7	1755.6	196.2	21989.6	1081.8	2290.4	1315.2	172.8	1757.6	5466.7	622.6	9983.3	922.1	228.3	795.1	20875	11606.2	94990.8	23362.3	327.6	981.1	2276.7	582.3	776.1	443.3	1663.1	1235.1	1085.5	269	622.8	512	11669.3	3938.9	3736.4	2549.6	779.5	1164.9
2315.9	984.2	63969.6	694.8	1729.2	1138.5	1858	5559.4	1379.6	310.6	325.4	11562.7	8446.6	1028.5	1855.9	203	6341.6	516	2256.6	2933.2	246.7	5933.6	3208.6	683.1	2286.1	402.1	263.9	1529.8	6906.1	12912.9	6750.2	56353.1	470.7	1386.2	4389	825.5	965.4	409.3	1290.7	1571.1	1774.5	267.3	723.8	584.8	17290.7	6605.7	2572.7	1785.2	1307.9	1520.2
3743.8	1418.2	62587.4	673	1658.1	1253.3	1561.3	6659	974.2	302.4	435.9	9776.2	6868.1	1683.2	1499.8	208	5414	444.6	2233.9	1229.6	240.3	3969.2	3770.4	561.5	2029.5	362.2	289.5	1416	8219.2	9559.5	3508.2	40544.5	459.7	1447.8	4098.8	952.7	686.4	506.1	1335.1	1445.1	1380.3	227.2	948.2	483	9916.1	5723.4	2435.3	1775.5	26075.9	1405.6
4531.3	1007.2	84081.1	778.4	1205.8	2966.6	2433.3	5188.7	825.3	336.3	376.1	21316.6	19970.8	1355.7	1519.1	215.7	15216.7	681.9	1913.9	2555.8	271.9	2400.2	4574.3	550.7	3987.8	546.8	308.8	1339.1	14448.5	3370.5	27929.2	29406.8	399.8	1505.5	2888.1	729.3	1002.1	673.4	1542	1103.7	1387.7	308.4	691.4	471.8	15713	23575.7	3034.2	2242.5	1553.6	1469.2
3098.3	692.3	128678.7	562.5	1413	2089.1	1484.3	4215.8	920.8	489.9	358.5	15511.8	12817.4	1580.6	2034.4	176.4	12514.8	617	1940.2	1649.7	194.1	6691.2	3131	425	3711.4	730.7	212.3	1286.9	18032.3	8595.1	25688.7	35931.6	347.5	1231.9	2970	690.7	1358.2	366.7	1721.5	1043.3	3164.8	349	746.5	623.5	11979	4634.4	3333.9	2206.2	1443.1	11145.7
2519.9	1001.5	110165.6	729.1	1212.8	1629.5	1684.2	4571.6	849.2	489.6	429.1	17047.2	16202.3	2015.6	1565.6	394.3	15088.6	561.1	1961.9	1028.1	187	9098.3	2640.3	492.9	5796.5	668.9	243.1	985.7	19993.4	10333.1	138981.5	27922.2	348.2	1142.1	3619.1	763.9	1081.7	401.1	1551.1	1167.8	1149.2	263.6	637.3	564.1	15715.5	2746.1	3441.1	2131.3	1224.2	1588.4
3184.3	729	101707	623.1	1289.5	928.6	1371.4	4579.1	759	262.2	335.2	17022.8	17476.3	1245.3	2128.3	205.2	12394.4	638.5	1801.3	1369.1	203.7	4339.2	3291	511.5	4715.1	578.2	274.6	1110.4	19276.9	5415.3	60172.3	31449.7	461.5	1115.6	3688	721.4	1148.1	341.7	1363.9	1235.2	1298.5	375.5	667.5	488.3	10100.3	6049.2	2611.7	2584.7	1176	1369.4
2223.9	900.1	79453.1	962.4	1435.6	2210.3	19496.3	4565	1098.8	275.4	417.8	15479.7	13719.1	1766.4	1574.7	162.7	47852.3	600.5	2208.2	1089.8	200.6	2234.9	4442.3	511.2	4062.2	653.3	257.7	1060.8	14603.9	4260.3	59161.6	46139.7	364.9	1095.4	3844.8	675.6	749.2	380.7	1481.6	2102.3	1326.9	350.1	647.6	476.5	7208	3924.9	2615.4	1847.3	1276.4	1318.5
14480.7	834.6	66946.5	598.1	1294.2	884.9	1519.4	5376.5	840.9	300.3	979.1	11143.9	8271.7	1577.9	2238.3	205.7	5297	344.2	1894.1	1268.1	236.2	3561.5	4773.4	559.9	2827.3	483.7	370.1	1830.3	12908.8	14514.2	32357.4	25956.3	578	1318.2	4102.6	739.6	856.9	311.3	1528.3	1369.5	1463.7	387.2	575.3	786.1	21087.9	16239.4	2551.9	2051.4	1524	1545.1
1336.9	832.2	72975.8	652.7	1527.3	1661	1496.9	4923.3	1027	355.5	263.8	11750.1	12401.4	2030.2	1889.1	179.9	8182.9	479.6	2075.6	1068.1	203.2	16773.8	3439	493.4	2994.5	756.8	259.4	1355.1	6320.2	9937.4	58187.1	32818.4	368.6	1353.7	9053.1	708.6	682.5	321	1254.9	1553	1400.1	298.7	654.9	475	22729.1	4394.9	2498.3	1842.6	1110.2	1690
1156.9	962.6	108364.2	751.2	1461.1	846.7	1474.5	11048.5	963.5	299	302.6	11606.6	8918.2	1180.6	1727.3	227.3	6040.2	357.8	1958.6	871	232.6	4549.7	6955.1	588	2893.2	512.3	273.3	2035.3	8954.4	88082.2	61206.5	36831.3	753.1	1576.3	6159.5	696.2	738.1	384.6	1457.4	1383.7	1289.6	271.1	625.5	547.9	17656.1	4742.8	2097.6	1815.3	1675	1626.2
7366.6	1035.3	95317.2	611.4	1695.8	3824.9	1144.1	5642	1022.3	274.7	385.9	24132	19664.8	782.6	1535.2	795.4	14500.6	968.5	2414	4247.5	181.3	5876.4	3150.1	580.3	4900.8	854	1494.6	1304	21051.4	9230.8	30479.5	48962.3	425.7	1005.5	3200	826.3	879.9	857.6	1588.3	1648.6	1113.6	357.5	727.2	854.4	10320.4	11160.1	3026.5	2917.3	1104.6	1233.6
5058	1023.2	127775.3	692.7	1356.7	5222.2	29961.4	8356.4	2166.2	264.8	394.5	26729.8	30828.8	1157.3	1479.6	334.4	16277.6	985.4	2230.2	1586.5	195.1	2584.5	4046.4	552.4	6056.3	775.6	280.7	1048.8	10056.3	2210.9	90868.9	35077.5	424.6	1067.3	2368.9	580.5	802.5	1213	1655.8	1112.1	1011.7	359.7	666.1	364.3	9654.5	9316.3	3424	2305.9	1518.7	1125.4
2474.2	924.4	89250.5	807.9	1444.5	1531.8	1326.4	7642.2	818.6	299	309.6	14889.7	13680.1	1242.3	1744.1	494.6	7697.8	541.7	2202.3	953.8	275.5	3793.7	3244.7	504.1	3425.3	544	672.9	1333.9	13783.2	18198.1	35080	45185.6	401.1	1212.3	3773.3	988	785.2	548.2	1186.9	1256.2	1132.3	329.9	610.8	493.6	16327	4890	3081.1	1892.6	1219.4	1263.8
2123.6	3914.5	142579	4198.2	1422.2	2249.9	1190.2	7369.6	810.1	270.5	280.8	16897.5	42270.1	1416.7	2478.3	439.3	19619.6	611.5	1711.3	2918	209.2	4481	2099.3	497.7	4126	443	281.9	1301.7	18472.7	13608	110372.9	53661	393.5	1158	3367.7	640.9	1106.2	4226.5	1604	1348.7	1298.8	321.8	727.4	493	8370.6	3739.3	3065.4	2344.1	1213.2	6561.5
1282.8	1165.9	68172.7	858.1	1477.2	711.5	1538.8	6672.9	960.3	289.6	569.2	7721.2	5711.6	894.5	1990.4	178.9	5467.8	352.1	2604.5	871.1	309.5	9296.9	4854.7	570.3	2182.2	617.3	602	2118.9	9773.9	18884.7	31177.4	32995.3	549.7	1323.4	3636.6	927.8	827.2	739.9	1313.5	1185.5	1307.3	462.4	683.4	743	18117.7	6556.9	2650.3	1753.1	1735.6	1876.8
4547.4	1064	94679.6	679.2	1389.4	3117.4	1525.4	4563.2	790.9	244.6	307.6	17879	17302.6	1366.3	1833.9	179.8	11217.7	776.2	1959.7	1022.6	228.2	3838.1	2201.8	526.5	4068.3	549.4	252.2	1157.6	14525.4	6065.5	26988	34858	404.7	1259	3722.8	1103.6	790.4	355.4	1289.6	1248	1206.6	304.4	842.1	586.6	15096.5	5782.5	3582.6	2284.6	1268.7	1614.1
2752.1	949.9	131266.8	632.1	1533.7	2071.3	1689.9	5949.8	1040.5	326.1	471.7	15596.7	14658.6	1611.3	1768.5	227.8	11627.6	682.9	2527.8	1249	200.2	2913.8	4058.4	645.5	5075.8	764.8	261.5	1213.2	18338.1	6129.7	102692.9	35107.4	409.8	1250.7	3828.3	735.7	1139.5	553.5	1800.8	1145.6	1547.5	518.6	717.6	522.5	11575.2	11017	2815.4	2676.3	1211.9	1462.7
2371.3	938.5	98645	701.1	1377.5	2198.6	1328	15568.1	813.3	286.5	312.4	20524.4	20511.8	1451.3	1539.2	203.1	9918.2	519.4	2041.4	966.3	234.5	3884.2	4769.5	501.3	4218.8	539	250	1129.3	16547.4	39603.9	97884.8	37699.2	440.1	1021.6	4047.4	701.8	721.6	339.1	1674.3	1164	1382.6	323.8	614	463.2	11534.8	17377.4	2730.1	1908.6	1181.4	1224
1516.9	1416.5	128798	655.7	1179.2	2300.3	1391.5	5057.1	917.3	285.1	323.5	19042	19558.8	1916.1	1592.2	190.1	14752	554.2	2066.3	1196.6	198.4	4090.2	2791.7	14013.4	5068.3	731.9	402.6	1142.6	22893.8	5400.6	147631.1	34900.7	375.6	1215.6	3816.3	614.3	1033.4	407.7	1783.8	1255.9	1087.3	276.6	619	412.4	10455.6	3683.9	3054.3	2236.2	1014.1	1487.7
2044	1095.1	87392.7	548	1434.3	2194.4	1297	4103.2	803.3	262	271.8	13947	13745.4	1471.4	2022.6	192.1	10042.9	642.8	1993.8	1712.2	222.6	3590.6	3161.6	618.2	3776.3	655.2	219	1198.3	15352.4	2782.4	35011.2	45241	340.7	1249.4	2876.7	582	872.7	327.9	1515.3	1254.1	1235.9	322.6	534.1	594.7	13364.6	4972.3	2413.9	2223.9	1847.5	1141.4
9640.5	800.9	113944.5	570.2	1335.5	2457.8	1911.9	6563.3	3253.4	263.3	380.7	16057.5	14514.9	1156.3	1543.1	205.8	17080.4	732.2	2248.4	1825.2	191.8	3875.8	4502.8	510	4852.8	778	231.9	1142.9	25970.4	12157	25649	43219.7	462.9	1186.3	63356	575.7	875.4	425.1	1901.9	1148.8	1350.4	331.7	789.5	531.9	9158.4	9136.4	2813	2762.5	1144.7	1243.3
2742.6	925	108095	553.1	1386.8	1971.5	1247.8	4711.9	804	271.1	359.9	17899.1	12800	1523.4	1746.3	199.7	12935.1	658.5	2097.4	1989.6	216	4405.8	3004.2	476.9	3541.3	732.3	272.1	1350.9	22242	5372.5	53718.5	44023.3	394	1213.4	3351.2	619.9	1182.6	380.3	1467.9	1409.7	1254.2	494.5	620.9	820.5	13062.2	6162.9	2825.8	2345.3	10496.8	1166.9
1415.5	690.4	114287.4	604.5	1154.5	1826.6	1350.6	4144.6	816	229.2	296.7	20078	20344.9	1851.8	1669.3	166.4	10888.4	641.2	2480.5	857.9	241.1	3275.6	2103.7	461.3	4655	606.5	240.9	922.7	14150.7	4325.9	103708	30355.1	465.7	1178.7	5004.1	628.9	737.7	342.3	1792.9	1282.6	1284.7	450.4	526.7	451	16422.1	16832.5	2546.9	1928.1	920.1	1328.3
2596.1	1904.5	88119	461.7	1458.3	2753.2	1212.6	4324.9	918	1941	565.7	10940.5	12802.7	1731.7	4824.3	223.8	10122.6	777.9	2498.4	1315.9	172	2902.5	2974	536.6	3703.2	507.9	307.7	1446.8	10725	2997.6	26789.1	34397.3	611.1	1244.1	3015.6	647.9	559.9	386.2	1188.9	1046.1	1115.8	274.6	612.3	564	9719.4	4534.1	3214.3	2170.6	1141.5	2014.4
4021.1	1010.3	109262.9	650.2	1487.3	2395.1	1230	5067.1	1434.8	283	490.3	20092.4	22517.8	1485.9	1943.7	310.2	15043.7	832.7	2345.2	1037.3	204.9	5809.1	2043.4	604.4	5533.5	672.5	335.8	922.6	26527.7	10412.6	93244.1	56478.8	384.8	1102.8	6219.6	524.4	978.1	422.1	2146.2	1230.1	1415.5	259.8	693.8	388.2	10033.6	4017.4	2915.2	3787.4	3313.2	1224.4
2524	923.5	83282.7	624	1243.2	1475.3	2587.5	4643.4	874.1	277.9	432.5	13444	12721.8	1572.6	1291.4	211.9	15625.1	553	1798.9	1190.2	385.1	4307.6	4122.8	543.5	3914.1	559.9	250.7	1407.6	16321.8	14203.7	45448.5	48815.3	396.3	1134.1	4359.1	605.7	890.9	417.6	1628	1329.5	1081.2	442.3	637.1	589.3	14515.3	11157.5	2506	2120.4	3661	1429
2975	976.7	94577.9	694.8	1341.6	2839.1	1315.6	4853.3	929.3	279.8	348.5	22218.3	25845.4	1682.7	1831.5	204.3	16550.9	662.5	1987	1201.8	463.5	4864.3	2057.6	534.6	4459.6	578.8	306.7	1892.8	21907.6	19660.2	121570	40098.3	411.9	1354.4	4387.5	670.2	976.8	467.5	1693.6	1203.7	1375.4	224.9	684.5	387.2	19715.7	6288.5	2592.7	2062.9	1088.4	1017.6
3215.3	903.1	104448.8	622.5	1237.8	1254	1679.6	4569.5	778.7	356.9	694.6	11694.2	9642.9	1583.9	4681.8	188.1	10308.2	571.3	1925.5	2972	193.6	4622.8	6512.1	424.2	3389.6	592.6	244.7	1435.5	26011	13150.5	17848.4	26177.8	350.3	1211.3	4292.3	626.9	722.1	336.7	1310.7	1272.4	1314.2	382.7	577.2	584.3	9470.3	7020.4	2714.9	3009.8	1597.8	1209.3
1728.4	949.9	87595.2	738.8	1379.3	1699.2	1092.9	6043.8	785.5	562.9	422.8	16506.7	17912.5	957.7	1623.8	369.1	12602.9	564.4	2197.9	1201.3	192.8	4165.3	4458.4	484.9	4591.3	652.8	2015.1	1274.6	9765.4	3505.3	115651.5	33887.6	370.9	940.6	2080.6	635.2	1815.1	541.7	1850.9	1414	1314.7	404.2	565.7	370.4	8208.8	18214.7	2457.7	2110.3	1320.4	1665.7
1220.6	1340.2	48956.3	649.6	1918	934.4	1627.6	4957.9	1305	360.5	320.1	6710.1	4103.6	1436.3	3404.4	187.2	7126	452.3	2317.1	1296.7	229.7	5270.7	3215.3	621.2	2276	575.5	277.2	1026.4	5901.6	5264.2	9385.1	35607.4	395.4	1411.7	4168.2	772.4	581.3	318.7	1220.3	1448.2	1224.6	314.8	672	639	8804.3	8338.7	3529.9	1825	3122.2	1162.6
1945.1	894.1	86352.3	719.5	1357.9	1102.8	3415.7	4695.8	1094.2	1014.2	340.8	10810.4	7798.7	3065.7	2161	181.3	6962.5	314.4	2042.1	976.7	268.3	5513.5	1364.8	592	3068.1	688.3	704.8	1537.4	10359.5	10764.2	37313.9	59114.9	407.4	1418.3	3055.5	658.5	851	385.7	1310.3	1439	1342.7	275.2	534.5	651.2	19359.2	8074.6	2497.7	1992.6	1139.8	1243.8
3297.4	4559	126407.3	546.7	1210.8	2244.2	1458.3	4581.4	873	265.1	344.6	22525.3	24805.2	1290.8	1397.9	268.5	13553.5	659.3	2045.2	933.5	213	5200.6	4569.3	522.5	5175.8	617.6	277	627.2	15100.2	22456.7	65129.1	31885.7	442.7	1123.3	4339.8	618.4	767.8	354	1252.5	1103.8	1474.3	236.8	600.3	446.1	24060.3	13237.9	3280	2375.5	958.2	1313.9
1297.3	1391.3	65676	1373.7	1821.8	2395.9	2048.6	7410.9	981.1	814.6	1048.5	13799.1	14258.3	2100.4	2254.2	479.1	9887.3	734.3	2225.7	2415.3	216.9	4119.8	2529.2	561	3235.6	515.3	269.6	2057.6	11000	33172.5	34174.8	26611.8	427.8	1404	4245.7	1405.6	3187.7	586.7	1578.6	1599.1	1304	270.3	687.7	519	20819.4	14951	1971.1	2026.1	2391.4	2765.4
2340.7	808.1	114409.2	737.5	1145.9	1958.6	13331	4385.9	1074.7	295.2	332.2	21559.5	20250.8	3091.8	2189.7	196	16072.3	536.5	1846.3	1109.3	216.6	2584.9	1675.1	581.3	4831.1	590.2	384	1082	16549.4	4081.7	180912.8	38415.3	401.5	1123.2	3697.1	592.1	1199	381.4	2353.9	1016	1157.6	307.1	583.5	480	10902.5	17444	2335.7	2092.8	885.2	1230.2
1777.8	883.3	92817.5	705	1530.5	1049.7	1575.4	5179	985.4	300.1	330.9	10422.4	7617.9	3898.3	2064.1	249.8	7863.7	536.9	1940.9	1655.8	240.3	5650.6	2056	559	2697.4	633.3	296.4	1363.7	18147.8	4355.8	23457.1	38501.1	399.8	1296.2	4870	663.4	678.3	364.4	1227.8	1378.6	1370.9	331.3	631.5	666.4	14368.1	5635.7	2341.7	2071.4	1404.1	1522.8
952.4	984.5	69541.8	956.2	1835.9	1243.9	1565	5780.6	773.3	517.5	5206.1	11672.1	10317.5	2128.1	2974.7	172.2	6987.2	457.4	2227.7	2122	743.3	4645.4	2807.8	4195.9	3215.3	496.6	306.9	1497	11870	15404.3	44082.5	30543.2	767.8	1433.2	4060.1	891.8	1852.8	410.8	1758.1	2740.7	1157.7	318.8	612.8	608.6	14781.7	6823.7	2208.4	1769	1334.9	1492.5
3574.2	694.5	148262.3	520.1	1326.6	5054.9	1196.8	4369.1	822.3	303.7	419	26070.5	33610.7	1206.2	1354.4	219.7	19146.4	1479.9	2387.1	1817.5	172.9	3430.3	3408.8	543.5	7989.4	766.4	221	1149.3	21110.3	5274.8	149215.4	38575.8	330.6	1046.5	2802.8	504.9	949.9	379.8	2079.8	1352.9	1344.9	358.3	706.9	442.1	8763.9	2807.6	4226.9	3021.8	1604.2	1240.6
1425.9	977.2	44633.3	716.3	1501.9	1176.5	1496.4	4807.2	1032.9	239	265.4	9621.6	7189.6	784.6	1852.4	173.7	5162.3	418.8	1959.1	1094.5	215.9	6161.2	2120.1	523.8	2112.3	432.9	245.8	1730	6289	5957.1	7292.6	36828	440.4	1415.6	3459	762.6	691.3	313.2	1364.4	1344.3	1476.6	419.5	643.9	690.6	23200.7	16584.8	2367.8	1638.9	1486.5	1497.5
3322.4	857.2	108433.1	661.2	1264.5	958.9	1459.6	4967.7	827.2	273.8	349.6	11693.1	9653.4	1445.2	2054.2	190.1	7232.8	461.2	1965.9	920.2	208.1	4280.2	1991.3	519	3156.2	506.8	272.9	1472.1	12024.8	2987.7	14364.1	29906.2	387.6	1030	3311.9	703.8	851.8	409.8	1597	1623	1395.8	630.6	626.2	511.7	11504	6959.6	3380.1	2242.6	1624.5	1230.6
3737.1	1105	113124.3	764.4	1678.7	3522.1	1291	6268.7	812.5	699.5	365.6	23117.9	23682.8	1549.5	1129.3	233.4	14356.7	852.2	2656.9	1843.4	214.9	5991	2467.1	566.3	4395.1	510.3	263.5	1234.9	17588.3	13205.6	73689.1	38721.6	428.8	1279.9	3018.4	706.1	919	462.1	1719.8	1370	1048.4	280.7	684.5	439.9	17223.5	7598.7	2920	2647.1	1759.8	1196.4
1800.2	939.9	109756.8	889.7	1364.3	1529.7	1734.4	5106.9	2248.4	274.7	357	16161.6	15578.7	2673.6	2499	179.5	9630.2	446.5	1881.9	1139.6	204.7	4436.8	3295.4	483.4	3674.2	685.4	266.6	1289.1	7125.4	4399.4	76292.1	31366.5	415.7	1037	3407.8	667.9	852.2	376.9	1643.3	1374	1327.1	252.5	714.4	534	9326.8	6112.5	2841.9	2187.9	1372.9	1368
747.6	906.7	54521.2	769.8	1943.9	787.9	1615.9	5060.4	1107.5	333.4	375.2	8178.1	8650.8	1712.9	1719	240.5	5289.5	388.6	1994.5	990.8	224.5	3270.7	2655	519.8	2383.6	491.8	332.5	1248.4	5197.8	15466.6	27934.9	37716.5	393.8	1333.3	3732.4	790.1	805.4	343.5	1220.7	1430.1	1273.2	309.3	501.8	469.8	19052.4	16862.2	1823.5	2073.7	1247	1309.8
4030.5	812.3	90092.5	597.9	1124.4	3693.9	1248.3	4196.7	857.3	260	516	22456.6	16172.3	1913.9	1691.7	193.1	17728.8	870.7	1732.4	1228	199.5	3144.9	1558	484.4	4085.2	825.7	250.8	2169.4	14363.8	83990.5	22508.2	44446.8	386.3	1234.7	4776.6	620.7	748.8	450.6	1460.9	1907	1901.2	445.8	646.2	838.5	7755.3	9899.5	2777.6	2497.5	1012.2	1418.8
2487.8	824.7	129999.3	642.9	1236.6	1475.6	1377.6	4662.5	844.1	290.4	352.3	18931.1	18330.8	1006.3	1767.1	197.2	13313.2	575.3	2048.7	1264.2	214.5	4293.2	1115.2	537.5	5103.4	657.1	246.7	1767.9	15530	6001.5	136704.2	37810.8	377.6	1019.4	3755.1	601	1229.9	420	1300.2	1451.9	1202.9	451.3	654.6	448.6	9955.6	7310.7	9336	2425.5	902.8	1505.5
4056.6	724.2	109909.8	621.6	1224.6	1508.2	1451.3	5249.3	1056.6	255.2	353	16840.7	12318.2	2536.7	2129.1	424.5	8903.2	517.4	1713.5	1873.1	259.4	2782.6	2570	471.7	4480.9	662.2	802.2	1965.8	19094.3	11974.6	62545.5	51093.7	365.9	1017.7	3693.6	669	829.3	385.4	1370	1335.2	1572.6	448	694.2	529.2	8736.4	201154.1	2828.4	2343	983.8	1191.1
2015.7	874.9	94847.4	615.7	1545.9	1597.1	1335.5	5634.1	1025.1	300.5	414.1	12584.7	12138.8	1148.3	1401	229.1	9567.7	524.1	2195.2	1174.6	214.7	4804	4698.6	610.3	4212.8	709.3	263.6	1364.5	11151.6	3308.9	31626.1	38210	399.3	1237.5	2946.9	636.1	859.4	486.7	1426.9	1419.4	1336.8	1186.6	634	365.5	8684.5	13153.2	2434.7	2205.3	1004	1264.7
2430.2	1795.2	95722.3	651.8	2130	1845.2	1597.8	5037.2	1418.5	353.6	400.2	21762	20461.1	1133.5	2042.1	225.3	14474.2	518.6	2239.7	1418.6	254.2	4906.7	5576.3	592.4	5008.4	555.6	280.7	1109.1	18105.9	4180.8	122878.6	32482.9	541.9	1399.2	4218	729.6	1011.6	476.3	2238.7	1229.2	1273.9	238.8	719.9	503.8	15107.9	5379.1	3249.5	2410.8	1275.2	1444.9
1713.9	1235.5	107899.6	888.9	1215.6	1171	1505.3	5339.4	1272	305.6	328.9	13427.8	10532.5	2755.2	1413.6	194.8	8376.9	446.5	2178.2	1445.4	241.1	3629.8	4486.5	563.2	4195.2	637.7	280.9	1246.7	14174.1	8726.5	100157.8	33628.8	902.4	1034.4	3771	636.5	739.5	391.1	1564.8	1283.4	1159.8	395	624.7	482	11909.5	16155.3	2294.9	2065.6	1470.1	1208
5578.7	3257.7	128850.6	745.2	1384	2158.6	1324	4768.6	823.6	305.1	353.2	19523.5	19691.8	1218.5	1256.3	194.2	13782.4	611.3	4135.5	1312.1	203	10761.4	4654.7	575.4	5168.4	661.7	251.1	860.4	16245.1	9145.2	68167.3	36983.5	374.5	1030.1	3443.1	706.6	569.5	413.6	1377.3	1218.6	1312.8	312.3	758.8	403.6	9469.5	5217.3	3304.6	2648.8	1164.4	1293.9
2524.8	779.9	83033	592.5	1468.2	1295	1310.7	4838	918.2	278.4	432.1	12760	13324.6	1040.5	1400.1	208.7	11109.8	498.1	3580.8	927.8	652	5596	3202	550.4	3897.8	622.5	288.2	1279.3	10458.7	10470.1	46233	32899.3	361.1	1281.4	2922.9	746.2	1177.5	358.2	1481.5	1161.6	1295.9	268.6	779.8	523.3	22698.6	3797.1	2326.9	2386.2	2520.7	1208.4
2416.6	826.9	111572.2	660.6	1357.5	1222.2	1432.7	4483.8	798.5	241.3	317.9	14594.9	13974.8	1382.2	1684.1	177.6	8880.4	402.1	2105.1	952.2	213.1	3821.4	2909.9	513.9	3761.9	572	255.6	2007.5	13385.8	4772.8	38736.1	26471.8	404.7	1149.5	4116.8	751.7	717.3	347.5	1608.1	1143.9	1214.4	392.3	640.7	488	20052	7849	2924.6	2129.2	1060.9	1191.8
1529.4	589.9	82758.1	493.9	1381.7	1001.5	2013.5	4295.3	1361	284.1	289.2	8248.6	6855.1	1527.4	1468.1	205.9	6997.7	464.9	1784	2768.6	397	6030.8	7216.1	493.3	2663.8	695.6	354.4	2307.4	11802.1	12537.6	29512.5	37536.6	348.3	1235.7	4328.5	666.3	738.3	326.9	1670.7	1376.5	1426.6	238.8	778.2	672.6	16618.2	20162.6	2438	2132	952.2	1152.5
2754.3	860.3	126295.6	557.6	1383.9	2100.7	1277.6	5560.9	693.6	273.8	388.9	16684.3	19406.4	2360.9	2039.9	222.4	12486.5	617.2	2108.2	996.2	187.5	3301.6	5084.6	515.3	5683.4	799.1	267.9	1327.9	20453.3	5419.9	146139.1	34248.9	365.4	874.6	5726.1	857.6	916.5	391	2010.2	1928.6	1394.7	474.1	826.8	535	13359.5	14861.3	3144.3	2581.7	910.4	1266.5
2309.8	1091.6	108819.2	492.3	1211	1587.9	1504.6	4546.2	896.2	348.6	331.1	17566.5	20383.6	981.6	1739.3	202.4	11424.2	595.6	1749.2	1101.5	342.7	4516.8	4474.6	1174.1	4385.7	1278.7	1356.2	1691.9	11349.4	7647	87514.3	32160.9	1890.4	1245.3	3766.4	602.5	742.8	389.6	1480	1086.7	1481.1	306.2	598.2	506	14212.7	6067.2	2694.1	2259.2	991.8	1346.5
1779.4	916.4	98296.6	646	1474.7	2263	1464.3	4614.2	1180.1	296.5	341.8	17631.6	16813.3	1503.8	2012.2	189.5	8451.7	571.8	1752	1255.8	210.7	3389.9	4429.8	827.8	4074.7	643.4	285.8	1492.4	11525.3	3696.4	73431.5	36682	375.2	1134	3205.5	575.8	883.2	350.2	1579.4	1498	1411.4	350.8	717.3	516.3	9829.1	8148.2	2563.5	2029.5	1258	1090
2573.6	650.4	93639.6	521.9	1326.2	1517.5	1332.3	4576.4	802.8	304.6	400.9	14671.2	11264.7	1318.8	1553.6	211.7	9941.9	600.3	1956.6	1314.6	239.5	5325.4	2336.8	528.1	3725.8	661.9	286.5	1440.2	19132.3	5051.5	62909	64890	393.6	1113.8	3046.4	595.5	913.6	399.5	1822.1	1078.9	1327.1	388.1	659.6	1056.6	13504.3	8324.7	2497	2473.6	1053.2	1858.5
1429.3	846.7	44781.7	717.3	1223.6	1149.9	1232.1	4329.7	875.4	424.2	334.5	8391.5	6691.7	2225	6095.3	206.9	25893.1	475.6	1697	3203.8	650.3	1982.6	5692	403.2	3421	355	257.9	1479.3	9826.2	22307.9	69966.1	35305.8	419.7	1201.8	3974.3	567.6	1104.8	306.5	1530.7	2233.9	1365.6	521.2	562.5	550.1	8970.1	2322	1968.8	1678.4	1178.1	1250.9
1917.8	1096.5	74037.2	1017	1357	1447.5	1446.7	5451.4	781	276.7	320.3	11076.6	8306.3	1653.7	1920.5	188.7	6210.2	522.5	2139.6	1666.8	216.5	7106.4	2802.6	555.7	2393.1	537.1	432.2	1187.5	9974.4	14376	6440	43066.5	395.9	1277.2	6655.9	655.2	674.7	505.9	1253.2	1464.8	1503.1	257.8	628.4	653.9	10169.5	15646.4	2501.8	1692.5	2136.5	1519.3
4143.9	1077.2	119508.9	740.5	1179.6	2206.8	1391.9	5023.1	1036.1	310.3	301.4	20092.2	20721	889.3	1313.8	196.2	16125.7	662.3	1919.9	1033.6	212.4	6318.4	2888.9	505.9	5289	562.2	961.7	1087.5	15207.3	5953.4	56398.1	30007	378.5	1112.9	3514.2	763	873.7	413.3	1518.8	1151.7	1148	440.6	594.2	523	21021.3	10475	3264.4	2075.2	1454.8	1165.5
2894.5	701.4	122893.3	699.2	1272.1	3491.9	1385.7	4752.1	827.4	258.7	349.2	26554.7	31679.7	1504.8	1779.7	282.5	15464.2	824.7	2120.7	970.4	236.3	5025.9	1719.7	508.1	5225.8	585.7	297.9	1096.5	25042.1	13651.7	118324.6	25836.5	354.9	1033.4	3548.3	725.9	995.1	348.6	1545.4	1221	1366	312	805.2	489.1	8736.1	4574.5	3142.6	2517.9	1057.1	1190.4
2167.4	906.6	69866.9	691.2	1740	1730.6	2337.7	5289.3	856.5	269.7	288.8	13812.4	12163.7	2871.8	2198.3	183.8	8530	576	2425	1263.6	200.9	6402.5	1537.3	703.3	3267.1	662.1	576.8	1680.1	8900.9	15799.7	33533.2	31865.4	587.6	1222.8	8056.7	831.5	869	392.1	1346.7	1951.1	1357.1	526.2	606.8	433.4	11374.5	28884.4	2567.1	1905.2	2537.1	1100.2
1520.7	1191.7	68198.6	1335.5	1709.4	1613.1	1444.3	4397.6	1179.7	296.4	362.5	13139.8	13095	1278.8	2923.7	216.3	8361.3	525.6	2223.8	1576.3	213.2	3278.6	3240.3	902.2	3783.5	870	267.4	1741.9	6772.9	5694.8	54981.5	31465.1	451.3	1160.6	2419.3	773.9	979.2	377.9	1823.1	2659	1350.3	275.7	550.1	648.3	8526.5	13318.7	3146.4	2018.4	1810.9	1115.1
1163	788.1	72548.5	725.5	1257	1124	1768.8	4461.2	1007	296.6	310.6	12959	11298.1	1186.3	2176.7	209.4	7353.3	397.3	6833.1	1282.9	206	4468.1	4783.8	568.5	3754.1	560.4	293.5	1284.4	17145.5	4278	99525.7	39901.1	400.7	1088.7	4215.2	649.1	944.1	320.6	1284.4	1275.4	1475.9	468.7	597.7	512.1	22257	12734.7	3258.2	1986	1170.9	1235.1
2640.2	1234.8	53630.4	714.5	1433.1	1342.7	1577.8	4743.4	919.4	300	416.4	11917.1	8418.2	1898.6	1775	196.4	5856.2	487.3	2075.9	1120.7	223.9	4933	1617.5	1097.2	2622.3	690.4	273	1298.3	8278.9	4183.1	10091.1	31049	401.4	1289.9	3961.6	752.3	677.6	368.5	1285.2	1682.5	1319.9	377.9	541.4	550.5	15431.8	8530.9	2280.8	1761	4593.4	1297.8
2726.8	983.5	120987.3	536.2	1252.9	1213.3	2431	4363.8	952.7	264.6	443.9	11974	9095.1	1253.6	1868.4	232.3	9626.5	445	1829.3	2548.5	182.3	4653.3	2813.6	506.4	4340	660.3	286	1311.7	21833.7	26131.9	104803.2	20884.1	361.8	1030.2	3182.4	665.7	819.4	495.7	1380	1250.4	1289.1	302.8	567	432.1	14409.5	4575.1	2616.9	2104.4	1629.3	1339.8
3273.9	929	102317.3	500.4	1519.5	2800.6	1189.1	6495.9	758.8	367.9	469	16050	19180.4	1858.4	1577.2	242.5	16460.9	714.4	2455.9	1695.5	247.6	6544.7	4158.5	544.3	5761.7	648.9	291.7	955.9	20807.1	33540.8	89458	29260.2	367.3	1161.6	2985.4	639.5	1004.4	482	1655.6	1119.4	1068.2	283.4	679.2	780.2	7513.5	3061	2827.8	2833.4	1118.6	1469.2
2997.2	1215.7	97658.4	916.4	1527.9	1135.6	4022.8	5594	982.7	273	390.1	11842.6	9467.4	1443.8	2035.5	203.4	8387.5	707.4	2245.8	948.9	226.7	5056.6	2609.4	578.3	3043.3	617.5	255.1	1125.2	16398.7	16828	39498.4	30624.9	543.8	1412.5	4510.3	732.8	771.8	366.5	1289.4	1355.3	1401.2	308.8	672.4	611.6	10690.7	16911.3	2624.3	1955.5	1239.7	1210.9
6529.1	910.2	138839	771.8	1462.1	2112	1410	4178.2	819.3	296.2	396.6	15829.4	14160.3	580.2	1172.3	203.1	11165.1	661.3	3289.4	1931.2	266.4	8962.2	3250.7	1055.5	9410.2	3702.6	1064.1	1415.3	22770.9	2752.3	158214.2	32885.4	3742.1	1500.1	2654.3	568.3	866.6	414.5	2714.6	1207.8	1119	215.9	689.1	391.5	4827.3	7696.4	3222.1	3444.2	1287.3	1129.9
1313.6	1724.6	109808.4	515	1329.1	1189.1	1359.6	5746.7	1196.3	315.4	2756	11349.4	10449.7	1750.8	1882.4	342	7908.6	465.4	1501.5	3025.6	198.3	3846.8	1849.7	496.4	4523.5	659.7	339	1552.7	15608.6	11406.4	122264.9	46460.7	351.4	1240.7	3839.8	1043.6	2221.8	371.2	1845	1444.8	1451.2	577.2	641.3	997.4	9887.4	7693.8	2453.2	2492.9	1668.1	1467.2
2998.7	786.4	54961.2	604.9	1285.7	1762	1638.4	4670.5	1965.7	343.7	318.2	16387.2	17730.7	2002.3	1739.2	172	14963.3	528.8	1815.2	1241.4	264.3	3448.4	6763.4	496.8	4098.3	504.2	431.2	1055.2	9995.1	27564.4	45080.4	26062	503.4	1209.8	3879.8	623.4	903.4	406.7	1128.7	1249.9	1569.8	725.9	641.7	540.2	16206.3	12818.2	2981	2269.7	1062.6	1308
1626.5	755.5	76028.2	769.9	1252.5	2085.8	1225.3	4444.8	761.8	220.2	272.7	15936.2	17292.7	1752.4	2008.9	154.7	9994.9	662.9	1717.3	855.7	216.9	2289.1	4155.8	481.2	4187.2	681.7	262.3	1191.7	12617.2	4020.4	86129.5	33914.7	360.4	1334.8	3532.8	798.2	984	334.8	1551.4	1262.3	1498	376	559.5	523.9	7151.6	4920.9	2622.9	1845.1	1055.1	1059.2
2417.3	1111.2	88308.2	647.4	1260.9	2073.3	1813.4	5966.1	969.4	343	388.6	17176.9	20060.8	726.4	2050.8	196.2	11941.5	387.2	1981.5	1000.4	173.2	3447	9072	675.1	4692.8	673.9	272.4	1364.5	11135.4	11087.8	93453.6	36571.2	334.8	1022.9	2722.7	654.1	1105.3	473.4	1561.7	1402.2	1681.3	303	804.8	533.9	13683.6	4003.3	3054.5	2184.1	1383.9	1252.5
2152.3	937.6	83677.4	729.2	1246.6	1023.8	1363.3	4981.6	887	314.7	348.6	11940.5	9806.7	3195.1	1752.8	197.2	9569.3	378.8	1672.6	1127.1	250.6	5199.7	3117.5	581.2	3493.3	741.9	342	1185.2	12335.3	6578.4	40043.1	36764.8	420.1	1192.4	5378.5	679.1	702.4	385.4	1409.8	1171.5	1247.4	262.7	560.4	413.2	14514.2	4514.5	2715.9	2185.3	1240.7	1305.3
1618.5	788.6	77575.4	634.6	1445.6	1588.5	1433.4	5400	927.7	255.2	302	14616.1	15627.6	2469.3	1973.5	172.2	11347.5	482.5	1887.9	1567.6	217	3698.8	2099	532.1	3447	489.3	278.8	3032.1	14126.4	24378.3	72854.8	26193	447.7	1320.7	6192.9	710.4	728.4	440.4	1314.7	1748.1	1397.2	573	660.4	789.7	10523	10532.9	2411.9	2377.5	1127.7	1213.9
1594.7	1408.4	68883.3	853	1779.5	1011.7	36534.7	5453.7	1100.9	323.7	377.9	16338.4	13131.1	1866.3	1580.2	241.3	8676	429.5	3595.6	1203.8	211.4	11261.6	2553	543.2	4318.9	484.9	362.2	1110.9	11597.1	25357.9	79855.9	26723.7	421.1	1187.4	3080.6	897	2403.4	806.8	2034.2	1467	1177.5	424.8	605.9	687.2	12949.3	13098.1	3719.1	2312.7	59534.9	1223.3
3365.5	977	118280.6	523.5	1296.8	3653.9	1137.3	4612.5	2664.8	293.2	303.1	28735	37515.8	971.2	1298.7	191.2	20362.7	890.2	2023.4	1380.4	174.2	2909	2728.9	384.7	6433.2	449.1	326.8	1553.6	18040.9	6160.5	166782.4	42217.3	312.6	1131.3	3946.8	548.9	975.6	360.3	2112.7	1380.4	1285.1	423.5	835.1	657.5	13009.9	16122.4	3098.8	3084.9	2614.6	879.2
3664.9	914.7	111535.9	631.5	1392.9	3177.6	16637.7	4969.1	900.4	302.3	475.2	20207.7	24778.6	1655	1591.4	242.4	16109.4	719.5	2394.4	1711.9	428.2	4348.7	2262.6	561.5	5727.6	742.4	251.5	1148	14265.8	23631.7	131939.4	52628.3	445.7	1154.8	3869.5	599.1	1111.6	490.4	1458.8	1316.8	1242.7	513.6	661.1	447.1	7989	12407.9	2867.1	2656.1	1392.8	1389.8
3272.1	793.9	112475.7	630.2	1247.4	2277.5	1152.8	4625.2	735.2	298.4	413.5	13621.8	14556.4	1356	1684.3	209	13100.1	684.7	1952	1285.1	175.5	5519.1	2782.4	508.9	4338.6	766.5	354.3	1071.9	23754.3	6162.8	71075.3	31003.3	340.8	1043.8	2131.7	582.5	1165.8	408.8	1441.9	1206	1318	162.3	731.9	418.1	8611.5	3918.2	2587	2653	1166.8	1333.4
1712.7	745.3	93495.4	647.6	1200.2	2237.9	1352.2	4741	803.4	278.4	292.8	22092.5	22815.6	1394.9	1576.8	846.2	12449.1	570.7	2123.8	932.6	238.5	2550.1	2979.6	479.5	4128.3	568.5	291.9	1396.2	10601.6	11023.2	99043.4	37858.9	410.6	1211.7	2778.4	639.9	749.8	433.5	1775.8	1048.5	1152.9	331.9	553.4	508.8	17976	4444.7	2821.4	1910.4	974.4	1283.1
1509.6	944.9	75563.8	722.3	1356.9	1230.7	1584.2	5412.3	1096.6	434.9	347.5	15925.4	12797	1981.4	1757.3	288.8	8235.3	654.5	2026.6	956.7	273.9	2388	2645.3	738.9	4150.7	430.3	279.4	1435.3	14185.2	2898	62657.5	46720.3	484.6	1310.6	3123.2	695.3	902.3	726.9	1649.2	1146.6	1376.2	282.4	562.1	453.2	16110.4	11463.6	2305.7	2373.3	1377.3	1247.1
2562.2	755.6	117910.6	520.4	1457.2	1886	1304	4762.4	702.6	281	619.4	18839.4	19287.5	744.6	1610.9	247.6	12399.4	1322.4	2608.9	1070.8	228.9	3949	6333.7	580	5849.7	613	244	1036.1	21262.1	2733.3	143913.5	32210.4	324.4	1086.7	3440.3	694.4	1007	390.1	2277	1214.9	1004.1	249.9	638.8	411.8	9617	3467.4	2675.1	2632.2	976.8	1342.6
1380.8	936.5	89226.8	614.3	1347.2	1941.4	1487.2	5612.2	799.3	274.7	368.8	17528.5	15355	1719.8	1610.2	241.7	10660.8	495.2	1941.1	1047.1	210.3	1976.3	3256.3	533.1	3939.5	551.1	354.7	1481.8	14104.4	13488	76424.3	52928.6	436.2	1180.5	2562.4	596.8	904.3	899.6	2427.3	1538.9	1270.2	229.2	632.2	487.2	16051.2	9858.3	2828	2145.4	1569.7	1191.2
1317	2091.2	78940.2	826.3	1533.3	2100.7	2426.2	5124.2	15783.3	4044.6	469.9	17201	15900.9	1483.8	2100.3	215.9	7209.6	557.7	2198.7	1273.6	211.8	3501.9	2579.3	1109.3	4301.4	801.3	279.6	2004.1	6076.1	7342.9	153563.2	17142.5	411.7	1170.9	6272.1	683	785.3	511.2	2714.9	1299.5	1215.9	324.5	599.3	571.4	7874.5	6125.7	2058.8	2101.9	9742.3	1580.8
6168.2	824.2	112507.5	547.7	1550.8	2916.3	1336.2	4997.7	1033.5	286.4	401.4	24100.6	31890.7	1154.9	1290.4	215.2	15916.3	865.7	2300.6	1027.7	185.7	2337.5	4462.6	600.2	6199.4	759.2	328.1	2014.2	20284.3	10874.9	50495.6	29522.8	406.1	1089.2	3687.4	678	893.1	465.1	1498	1711.6	1376.8	528.7	635.7	498.8	10067.3	10033.5	3402.9	2743.8	1034.4	1124.5
2793.7	1008.8	86583.2	702.9	1333.6	1819.5	1315.7	4741.9	1062.4	297.4	282.6	14197	9792.3	1320.1	1591.5	183.8	7119.5	574.9	2203.1	2086.1	252	9372.4	1967.9	474.8	2883.1	785.1	249.7	1759.3	12211.5	17119.6	26724.4	47725	373.6	1081.2	4431	606.3	743.2	393.3	1657.3	1414	1359.2	241.5	580.9	1052.1	12098.6	5387.1	4174.8	2004.3	2271.9	1276.2
2935.2	1021.6	100058	893	1493.7	4201.2	1258.2	5658.2	658	395.9	552.1	28752.4	30686.7	849.5	1920.7	214	14272.7	1188.7	2354.5	2421.3	198.1	2150.6	1761	530.4	6513.6	648.5	267	1334.5	18671.4	2490.1	132001.2	39278.2	424.8	1091.6	2324.2	577.9	941.1	437.7	2005.3	1671	1090.1	499.2	663.3	520.9	8604	2577.1	5465	2695.8	1479.5	1448.7
2427	951.2	102390.6	688.5	1251.9	1309	1332	4372.7	957.5	256.9	383.8	13427.3	11303	2844.4	2412.2	169.6	8430.9	512.3	1865	1790.9	192	8936	3438.2	581.5	4024.8	655.3	251.2	1472.6	10366.9	14874.6	82552.6	29399.8	469.3	1090.1	3432.4	674.1	745.3	405.1	1355.3	1374.3	1441.3	330.6	575.8	571.3	14726.4	4897.7	2749.6	1953.8	1186	1345.5
1195.9	1010.3	63693.5	613.2	1660.1	943	6837.9	6026.5	756.2	293.4	456.4	9064.1	5618.5	1308.1	3335.2	272.9	13387.8	421	2928.8	1279.8	206.5	4096.8	2743.9	554.1	2828.7	635.8	300.1	1302.9	8168.8	4933.9	30937.8	27186.5	437.6	1343.7	3733.2	717.4	899.7	466.1	1199.2	1316	1142	280.3	859.5	463.8	12409.7	14421.3	2626.4	1963.6	1560.9	1628.1
2144.6	1122	102058.8	694.2	1381.6	2115	1903.5	4758.5	807.8	359.7	406	22980.2	22611.1	1287.8	1817.3	358.4	11216	542.5	1866.5	1623.9	196.8	1732.3	5364.3	601.5	6246.3	661	242.1	946.8	17133	6183.6	107887.9	32400.6	442.5	1207.4	2777.4	566.6	830.5	421.8	1613.1	949.3	1302	221.9	561.4	397.4	19359	13161.5	2475.1	2139.9	1128	1409.9
3174.4	846.7	110827.3	683.6	1287.5	1966.8	1386.2	5927.7	824.3	325.2	345.9	25945.4	22482.3	783.8	1609.3	181.5	13130.2	632.5	2165.4	993.1	176.5	2328.3	2149	691.8	5557.6	648.1	220.1	1091.9	17674.9	2272.9	184611.9	17959.2	418.2	1129.1	2802.7	635.5	1213.8	408.8	2636.6	1190.3	1315.3	293.5	665.6	642.4	9172.2	10271	2834.6	2286.7	1037.1	1260.1
1678.4	861.7	64716.8	719.1	1110.2	1607	1441.9	4971.4	784.4	293.6	291.6	17495.3	18110.5	992.7	1666.6	168.8	12234.4	472.5	1651.6	1169.9	207.5	2808.1	2887.9	585.2	3322.7	503.6	232.9	1145.8	9213.1	8261.7	82661.4	39604.9	418.8	1216	3613.7	605.5	770.1	360.8	1480	1304.1	1318.7	340.7	500.4	516.4	19216.4	6242.6	2571.6	1680.5	1364.3	1443.5
1993.4	900.1	107702	653.2	1341.7	2223.9	1347.4	4858.1	1839.9	332	353.5	22359.5	21973.5	1323.3	1492.8	194.4	12709	595.7	1955.7	1672.5	224	4137.7	3243.3	532.5	5049	585.7	283.4	1546.3	13630.9	23111.1	101330.1	39742.6	391	1280.8	4877.8	676.5	916.1	408	1390.1	1193	1398.1	246	699.1	173	11261.5	5470.4	2607.8	2344.9	1191.4	1308
1353.7	899.3	48818.6	776.3	1698	818.5	1516	5111.6	955.9	306.7	369.3	6224.8	4035.4	1924.7	1813.4	175.8	4060.7	299.5	2174.2	1367.2	253.6	5649.5	5876.2	802.3	2135	836.2	285.3	1786	7585.1	3514.9	23994.5	43511.4	439.3	1544.1	4813.8	1087.6	1789.6	379.8	1258.6	1606.2	1278.3	281.4	595.8	947.7	16390.7	5677	2609.4	1820.4	1180.4	1311.1
1771	1254.2	57173.4	874.6	1545.7	1693.8	1469	5361.5	2187	276.1	312.6	14741	10395.8	2341.3	1670.5	167.7	14902.2	528	2195.5	2116.9	228.6	3733.9	2014.8	514	3118.9	704.2	321.3	1348	15167.4	10498.9	48513.1	30287.4	407.4	1231.7	6543.4	751.5	871.5	423.2	2121	2135.2	1247.2	348.2	568	584.5	8859.3	29636.3	2506.5	2027	1266.9	1539.1
1867.6	1147.9	82119.4	944.7	1499.3	1411.8	1758.5	5305.3	1044.9	355.7	407.9	12978.1	10660.7	1391.1	1903.6	196.3	8684.7	481.8	2115.3	1172.1	231.6	3602.1	2991.3	967.7	3585.5	616.8	308.7	2037	12818.4	10039	74379.4	38567.6	434.1	1395.2	4066	661.9	899.3	401.4	1432.9	1478.6	1415.8	328	610.2	486.9	13493.2	6223.6	2080.3	1998	1431.5	2188
1874.6	837.3	85497.3	632.5	1579.5	1139.3	1236.4	4864.9	965.6	271.6	405.1	12427.2	10116.4	1725.3	1526.2	191.1	10422.2	414.1	1912.4	3277.9	205.1	4347.7	3880.1	540.7	3205.1	523.3	236.7	2548.9	10870.1	38757.6	29194.2	24443.1	439.3	1132.3	4374.2	695.7	633.7	359	1387	1385.1	1263.1	325.9	698.3	466.3	14941.2	9056	2276.7	1921.9	1221.8	1550.9
1356.4	1066.8	75119.5	655.7	1456.6	1378	1942.7	5490.5	893.1	413.8	466.2	14858	12547.7	1754.1	1999.6	269.5	10016.3	485.1	2072.2	1249.9	269	1788.5	1939.6	584.7	3523.4	357.8	365.9	1176.2	12257	9389.7	67517	30674.6	497.2	1502.3	2530.7	766.8	911.3	432.5	2170.3	1578.4	1174.4	327.3	721.1	702.7	15366.3	4205.8	2610.7	2906.2	1250.3	1207.6
2262.9	1195.1	95015.9	806.8	1386.1	875.9	1381.4	5538.5	1173.3	359.7	396.6	11715.6	8085.7	1037	1394.9	317.2	9532.3	492.2	1874.6	2194.2	214.2	10164.9	5535.6	503.4	2884.9	645	365.9	1530	15603.7	36909.7	29311.8	52398.7	415.7	1535.8	4468	682.7	1177	519.9	1400	1445.9	1159.9	241.2	585.6	801.7	23662.4	4013	2222.7	2048.7	1483.2	1214.3
1629.1	1172.7	84420.4	711.5	1392	1265.5	1536.7	5239.5	840.2	268.4	295.2	13882.3	11475.5	1626.3	1528.8	187.1	6194	440.1	1948.4	1181.1	224.8	3435	3827.6	555.5	3168.2	520.8	302.7	1296.5	7686.7	8536.9	32347.6	32882.3	478.4	1260.3	3451.8	699.6	587.7	343.4	1248.3	1452.4	1062.9	336.1	618.8	420.3	13092.5	5982.4	2294.1	1610.9	1403.7	1580.3
3449.1	826.1	100349.2	583.3	1337.1	1625.4	1426.4	4760	705.1	329.7	392.3	14094.1	12480.7	1379.9	1708.5	180.9	10368.4	657.8	2060.3	1084.9	177.8	4478.3	2694.8	719.7	4369.1	525.4	225.4	1055.8	19400	5901.1	64534.4	50380.1	342.3	1088.4	4258.6	621.4	1231.7	399.9	1613.7	1186.5	1265.6	257	646.9	474.8	11552.4	5393.3	2983	2728.6	1814.8	1502.6
4627.8	917.9	118861.2	686.4	1278.8	4037.4	5916.3	4789.1	933.4	395.6	383	29500.7	34695.9	1164.3	1370.2	242.7	14830.1	913.1	2202.6	1099.7	215.6	2166.8	4049.3	544.8	6432.9	611.1	240	1076.5	16371.1	10413.7	127474.1	39717	414.2	1104.8	2903.4	664.6	1013.1	411.3	1640	1207.8	1475.2	230.2	665	459.2	11738.4	7768.9	3631.7	2350.3	1106.2	1222.8
961.7	1052.6	62304.3	768.9	1420.5	898.2	1460.9	6036.1	2332	397.7	832.8	11661.6	9291	2275.4	1606.9	451	6877	653	1798.4	1117.1	529.7	4198.8	6035.1	969	3282.6	1283.8	407	1164.6	4283.1	4675.6	44513.4	30669.1	1213.3	1408.9	4568	913.1	865.1	335.6	1695.5	1397.6	1662.2	283.9	566.9	771.2	14536.2	27529.7	1944.7	1756.7	2842.4	1171.4
1289.5	597.7	84051.8	445.7	1356.2	3665	1194	3752.1	897.9	214.9	299.8	21095.8	28352.4	1451.3	2311.3	169.4	30117.1	714.1	1824.6	1484.8	271.9	3447.1	2696.6	396.6	5063.3	552.8	223.5	2223.5	15343.5	3041.4	134201.4	26937.3	346.3	1169.8	5932.6	1660.6	790.6	274.2	1680.1	1676.8	1313.3	1052.4	595.1	638.9	4449.7	21885.5	2854.1	2728.7	1421.5	1050.2
2879.3	880.1	84407.7	618.2	1205.6	2483.4	2083.3	4666.4	663	303.8	541.6	18732.6	20479.7	1279.4	1470.9	262.1	10381.3	692.1	1952.2	1158.9	195.6	2323.2	2034.9	556.2	5725.8	705	253.8	1180.1	13976.6	5168.4	70458.2	40638.4	364.8	1121.8	1894.8	549	1027.7	474.8	1558.9	1284.2	1253.5	268.8	495.8	464.6	8642.3	6869.3	2421.7	2399.4	8426.6	1005.9
1528.6	985.8	86781.5	789.3	1659.3	1567.4	1315.2	4651.4	1024.2	278.8	310.7	16713.7	16207.6	1720.6	2102	185.5	8089.4	522.8	1987.4	1237.7	203.5	5207.6	974	556.4	4150	692.4	268.2	1554.2	13699.6	16967.2	52708.5	26047.9	425.8	1139.7	2638.4	716.7	689.1	373.6	1414.3	1447	1417.6	316	578.8	441.8	11792.6	7498.3	3267.7	1894.2	1269.1	1214.7
1742.5	812.7	99891.1	641.4	1524	1412.8	1598.8	4248.8	805.9	293.5	287.4	15863.2	14742.6	1563.3	1814.8	182.3	10858.6	467.3	1857	1717.2	216.6	2266.5	2596.5	527.3	3937.5	422.3	325.3	1141.9	10321.8	25149.4	94741.6	36558.6	405.5	1245.7	5599.3	784.1	784.5	353.8	1577.9	1578.1	1368.5	475.1	686.3	483.6	25790.4	15172.8	2688.5	2071.9	1013.7	1310.9
1873.7	904.3	103998.3	1100.1	1496	1749.1	1806.2	5040.4	720.1	263.3	338.9	15556.7	16314.4	1574.5	2036.3	297.9	8689.6	629.4	2141.1	1169.9	214.4	2150.9	2481.1	486.3	4580.4	779.8	255.2	1647.7	20399	3318.1	65586.8	49795.4	393.7	1084.5	4170.8	771.1	1044.9	426.2	1490.5	1189.3	1517.5	318.7	605.2	699.6	10307.9	4078.7	2722.2	2118.2	1439.2	1424
1708.9	1215.1	57242.9	906.1	1864.9	961.4	1834.5	4902	1081.9	293.9	403.6	8672.4	6558.2	1474.6	1630.7	223.6	5071.9	467.3	2017	1244.4	277.7	5014.9	2367.3	694.5	2646.7	638.7	363.4	948	8179.3	12869.6	20268.9	28755.2	540.7	1204.6	2965.1	851.4	718.1	364.3	1356.1	1381.2	1715.3	300.7	576	685.3	16296.1	4512.5	2179.4	1700.8	1781.6	1652.5
3343.2	909.5	106998	642.1	1323.3	2524.4	1257.5	4719.4	815.9	350.2	473.5	17528.8	20150.5	832.4	1325.5	219.2	23548.2	803.2	2397.4	1177.6	185.2	2437.6	3198.5	515	6371.3	747.2	295	1006.9	19908.5	11954.5	103544.5	37465.3	365	1114.6	2145.4	594.5	1262	454.3	1970.1	1158.4	1220.8	197	634.6	671.3	6329.6	7390.6	2645.3	3145.7	1520.3	1150.7
1562.6	780	134303.1	566.6	1264.2	1903.9	1498.9	5153.6	937.9	11238.3	405	15681.4	15035.4	1125.5	2486	255.1	16430.2	595	1975	2835.6	213.7	2966	4847.9	533.5	4588.4	687.4	273.2	1873.5	27036.5	3140.2	85178.9	33393.4	389.1	1270.8	3332.3	595.7	1195.8	457.3	1674.9	1170	1396.5	348.4	620.5	563	17222.3	3935.1	2946.7	2557.3	1161.6	1342.5
2613.7	971.4	82378.3	536.1	1531	1450.7	1107.1	4416.9	771.1	278.4	313.6	9621.8	7983.3	2048.6	1384.9	1034.7	12976.5	510.5	2422	1337.3	200.5	3859.8	2898	1270.7	3895.3	529.8	230.8	1389.9	13604	5579.1	40353.4	44506.3	364.4	1387.9	5389.9	552.4	693.2	368.6	1603.7	1711.7	1068	314.7	539	368.5	8517.5	4573	2065.7	2145.7	4428	1105.3
1936.4	1159	116541.8	866	1270.1	2520.3	1369.9	4083.4	812.4	239.9	282.5	21429.1	22909.8	2136.9	1343.9	169.9	13761.9	585	1907.8	1046.4	196.1	2345.9	5387.2	713	4682.6	636.8	238.7	3410.1	21183.3	4644.4	142003.7	31646.2	360.5	1093	3213.6	711.4	1011.3	325.9	1901.6	1291.4	3310.7	381.8	794.3	365.4	12150	9792.5	2861.5	2153.7	1048.1	1183.7
921	903.1	72448.7	616.2	1210	2793.7	1190.5	4601.1	722.3	360.8	724.1	16078.5	19495.4	959.3	1726	258.8	17052.8	624.1	1878.1	949.8	232	1983.5	3163.4	565.1	5155.6	714.5	291.7	1209.2	14561.5	2994.1	129355.3	34032.3	383.3	987.7	3189.6	569.2	805.4	533.9	1866.1	1382.5	1412.2	371.8	567.4	390.7	7541.4	11750.8	2314.6	2378	1095.9	1193.7
855.4	794.8	81463.3	785.5	1395.6	1618.9	1433.8	4359.9	939.5	285.8	267.9	13748.1	12945.3	1812.2	1618.5	164.4	5855.3	452.7	1908.7	912.8	230.7	2957.4	2798.4	468.5	3788.6	440.9	256.3	1136	8322.9	5923.6	90379.7	42438.6	369.3	1105.1	2363.8	657.2	657.6	323.8	1817.8	1551	1216.9	219.9	617.3	454	6010.1	4421.6	2270.3	1916.7	1144.9	987
2684.1	1058.6	96643.2	785.4	1724.6	1811.3	1279.4	5944.2	920	266.3	351.9	18724.9	17949.2	1489.5	1377	200.8	12611.5	551.5	2506.3	2206.9	213	5295.2	4023	508.8	3765.6	610.9	271.9	878.3	12244.7	10792	91734.9	47180.9	405.7	1344.8	3178.3	713.8	711.4	362.3	1327.9	1127.1	1264.6	211.3	611.4	406	8228.2	4193.2	2487.2	1636.4	1342.7	1257.8
1670.9	838.6	74234.1	680.3	1231.2	1174.6	1360.2	4788.5	1106.1	264.3	269	12231.8	9122.3	1012.1	2300.6	184.8	8355.8	469.1	1764.9	1057	235.7	4162.9	2988.5	473.7	2720.1	458.9	253.8	2079.7	16256.2	16583.2	41122.5	31155.5	428.9	1414.8	4989.7	635.4	721.3	423	1470.9	1469.1	1161.5	357.2	692.8	708.3	15513.3	6847.6	2386.8	1924.4	2487.4	1305.3
4503.5	986.2	82821.7	701.7	1407.2	3934.5	1385.6	5022.8	906.4	278.6	748.2	22289.2	25986.6	693.1	2539.1	397.7	16941.7	753.9	2015.6	2383.6	488	4656.2	3316.2	531.4	3853.1	591.1	343.2	1674.9	15163.2	31701.8	66046.4	33227	495.6	1132.5	3230.8	681.8	805.5	366	1307.8	1419.4	1442.4	412.1	656.1	683.7	16283.3	8757.5	3263.1	2202.7	1356.8	22284.4
1036.2	1063.7	84015.1	675.3	1362.2	1243.5	1319	5373.8	1297.4	311.9	355.7	11615	9958.6	860.4	1552.6	220.3	5647.7	582.5	2309.9	2703	209	6044.4	4796.6	489.4	3555.7	554	257.8	1725.5	10782.6	20784.3	85106	26985.1	380.5	1221.9	3324	824.1	744.3	441.1	1638.8	1246.6	1240.5	334.5	581.4	435.7	13152.2	5852.2	2240.3	1871.4	1481.1	1160.4
1691.9	998.9	72803	2395.4	1407.7	1223.8	1355.4	5919.3	838.7	675	375.6	14562.2	11219.9	900.4	1783.3	199.4	8476	488.5	2147.7	1496.1	215.3	2854.1	3069.1	576.2	3603.4	503.1	255.3	1399.7	17404.8	32001.7	90524.6	32886.6	399.6	974.5	2961.6	645.4	865.8	544.3	1283.4	1411.5	1353.9	291.1	582.5	441.1	11008.2	4858.2	2452.2	2454.9	1340	1303.4
2786.2	1121.7	133553.1	746.8	1462.5	2173.4	1571.8	4610.8	1559.2	283.8	307.5	14994.7	14223.4	1352.1	2012.9	184.3	8838.7	778.7	2033.4	1779.6	218.9	5370	3399.5	546.2	3281.7	799.5	298.9	1259.1	11908.6	2391.6	48123.4	33484.3	405.7	1138.4	3720.1	730.1	797.7	334	1493.1	1285.2	1359.7	219.8	689.5	457.4	10028.5	18696.9	2593.5	2435	1049.2	1314.3
2721.8	1097.2	61026.9	823.6	1479.9	2747.5	1358.2	5220	848.7	255.5	301.2	16619.8	14464.8	1898.3	1652.1	200	11494.7	755.7	2429	1383.2	248.4	3608.9	4302.5	634	3322.9	722.7	366.7	1224.3	9660.6	3185.4	27736	49937.2	827.6	1385.4	4376	649.8	661.3	346.9	1416.2	1415.2	1516.4	263.6	651.1	724.4	11610.4	11513	2757.9	2118.1	1671.5	1220.9
1876.2	830.5	76654.2	557.2	1298.6	1691.9	9253	5145.7	865.8	279.6	426.9	17983.7	18343.3	1180.5	1335.4	210.9	13669.7	505.6	2416.7	3197.5	2038.2	1594.9	4269	1251.6	3707.8	685.4	855.9	2096.9	11686.5	5806.3	59999.6	33312.7	531.7	1850.6	4187.3	2827.4	3201.6	2271.7	1598	1434.2	2658.8	405.5	1611.8	411	20063.6	11502.8	3571.6	2551.4	1844.6	2556.2
2509.7	1071.2	117184.6	832.9	1426.9	1411.1	1485.6	5641.4	817	264.6	346.2	13640.9	11527.1	1692.9	1751.3	181.6	7401.5	602.9	2062.9	1865.8	207.5	5745.1	2906.9	594.9	3360	609.1	349.3	1202.4	15465.1	5593.9	56379.7	42828.8	406.1	1180.4	3171	726.7	805.4	360.3	1193.1	1093	1394.2	218.6	622.7	532.9	12070.7	5491.3	3272.9	1995.4	1380	1790.9
1801.4	962.9	96244.8	686	1262.2	1562.8	1719.2	5128.7	869.3	319.5	366.6	14807.4	13849.4	1827.8	1982.6	223.1	7872.2	506.9	1741.6	1089.3	236.9	3662.1	4474.7	587	4597.7	631.7	282.6	1422.6	15173.7	33231.7	79514.2	24941.7	486.1	1056.3	4959	840.6	913.9	442.6	1572.4	1273.2	1436.6	265.4	613	463.9	9032.8	15518.5	3354.2	2145.2	1537.3	1382.6
2719.8	742.3	82766.9	501.7	1283.9	1728.6	32042.1	5189.1	1044.1	344.3	359.6	13822.1	14360.7	2032.6	1703.2	207.2	17101.6	585.1	2009.7	3982.4	198.7	3590.6	4777.8	509.6	3687.7	766.9	259.3	1517.5	15845.1	7889.9	58578.6	40071.5	340.5	1339.8	5050.3	609.3	1085.3	476	1682.8	1541.7	1412	354.8	670.2	443.5	11633.4	4258.5	3229.3	2576.4	1604.2	1352.6
1192.8	850.5	59906.1	713.2	1489.3	986.2	1464.1	4948.1	1082.1	291	306.2	10018.5	7985.3	1078.7	1876.1	233.1	5723.2	352.1	1799.7	5816.8	230.5	3548.4	4837.9	561.1	2428.8	530	537.1	1166.8	7293.7	21649.2	43754.6	28061.4	412.6	1435.4	2364.1	703.8	948.5	1062	1404.3	1420	1692.3	217.8	764.7	595.2	26658.1	4985	2280.7	2403	1169.6	1418.2
1669.7	893.2	62127.1	768.2	1470.9	1318.1	1472.7	5252.3	1129.8	273.8	313.3	15898.7	14482.6	711.9	1753	200.8	8709.1	530.3	2322	4468.2	262.6	4546.1	3462.2	586.2	3872.3	492.7	285	2811.4	13991.2	6876.4	36456.9	23910.4	534.6	1394.2	3123.4	767.1	864.8	434	1646.9	1428.6	1099	431.1	575	441.8	11292.6	6936.8	2226.3	1994.9	1549	1560.1
2280.7	990.6	124497.5	892.8	1477.9	2659.4	1639	4883.5	1114.5	284	415.8	24801.7	28894.5	2239.3	1524.6	231.4	17293.9	728.7	2467.7	1839.6	317.1	3715.4	4203.7	570	7528.7	598.3	244.7	1183.5	19905.4	15979.4	193539.8	31602.3	461.5	1105.1	4042.2	695.1	1067.3	462.1	2200.3	1377.3	1441.2	349.5	698.2	477.3	8631.8	12045.1	2655	2715.5	1091.4	1489.5
1286.7	859.2	79118.6	812.4	1629	1244.8	1503.7	4357.7	1403.4	258.6	293.5	10226	8771	1158.1	1626.2	180.1	5557.5	438.3	1835	3100.4	223.4	5393	1721.1	474.4	2519.7	1298.6	275.1	1211	9095.7	5713.9	30009.7	42180.5	485.8	1210.1	4927.9	699.2	721.4	354.3	2115.7	1722.1	1478.5	276.2	596.9	721.8	14779.6	6340.3	2231.1	2017.1	987.3	1317.8
2442	1197.2	97345.8	847	1413.8	1310.1	1700.5	4892.8	984.7	342.4	323.3	13610.5	11558.7	1154.4	1893.7	188.6	9338.1	484.3	2208.2	3345.9	208.7	18939.9	2658.1	1015.5	3075.1	563.5	234.1	1185.4	17985.3	14687	80882.8	46709.7	441	1239.8	4840.4	738	795.3	334.9	1476.4	1316.4	1040.7	278.3	543.8	480.6	12171.3	9421.3	2595.5	1632.5	1269	1145.4
2274.7	717.6	94869.3	592.6	1503.1	1948	1488	5185.3	987.4	288.8	364.7	17811.5	16239.5	1134.2	1437.3	199.8	12528.3	642.1	2298.4	996.3	202.4	2711.9	2969.1	590.1	5525.9	638	262.2	1328.5	17581.1	21578.7	118687.3	27497.3	364.4	1076.2	3350.7	657.7	1183.7	375.8	1471.6	1398.7	1241.3	427.5	604.7	632.9	12145.3	11062.3	2474.7	2243.3	1188.5	1411
8980	963.5	47760	674.1	1204.3	747.1	1698.6	5450	890.6	381.3	298.5	10735.2	6568.5	1710.2	2354.5	178.4	3699.3	351.3	1599.9	1286.8	512	2440.1	3531.7	602	2330.6	480.9	516.4	2074.5	4351.5	12846.9	46812.4	25950.2	406	1393.9	4057.7	738.9	841.6	355.4	1992.5	1562.3	1812.9	450.3	527.3	719	18726.6	8829.3	1926.7	1924.5	1396.3	1369.1
1287.2	961.6	85336.4	529.2	1220	1104.8	1311.8	4897.7	1457.5	273.5	413.1	14856.6	23335	1145.5	1728.7	232.8	7567.2	418.9	1744.8	2169.7	352.1	2638.6	2365.7	894.8	3724.2	545.7	246.9	1194.7	17561.4	7319.7	76495.5	33459.2	365.8	1168.5	2629.9	1212	928.9	456.2	1570.9	1231.2	1290.4	432.7	607.8	667.1	16591.5	19854.9	2943.1	1968	1188.8	2026.8
2235.9	917.8	106012.6	687.9	1415.1	2954.7	1379.6	4494.4	867.8	287.9	355.3	25141.5	27112.4	927.5	1773.7	213.1	15790.8	843.7	2054.6	1141.8	214.7	3129.2	2277.9	529.5	6122.7	579.9	308.3	1707.1	20725.1	7291.8	160189.9	37178.1	389.9	1134.8	3020.7	676.9	632.2	376	2409.4	1206.5	1085.9	278.1	675.5	361.3	11448.2	3512.6	3243	2494.1	1382.5	1628.8
1596.3	941.5	90842.1	831.2	1291.1	904.8	1404.1	4647.5	989.3	262.1	295.9	13011	9354.2	3641.6	1906.3	249.6	7802.3	389	1588.1	858.6	199.5	6334.2	2149.6	538.3	2941.5	609.3	248.8	1495.3	10557.8	41336.2	31865.4	32011.4	408.3	1221.5	7070.7	703.6	762.7	385.5	1061.5	1263.1	1718.4	255.2	561.4	507.4	11029.3	17709	2470.6	1768.3	1524.3	1354.5
2592.1	903.7	83920.1	615.9	1154.4	1867	1103	4269.7	905.8	345.2	1149.7	13471.4	11059.5	1353.4	1439.4	1601.5	9814	566.9	1897	1532.8	282	4765.5	3699.9	446	3516.2	631.7	334.9	1318.5	16954.6	2844.5	46248.8	50196.7	403.6	1255.9	3347.3	594.3	1084.7	467.5	1479.4	1213.2	1318.3	281.4	628.6	1091.9	12063.4	5640.6	2707.9	2363.5	1077.4	1292.7
3296.8	886	74759.4	608.7	1343.6	1840.2	1276	4966.1	957	304.6	349.7	14418	15104.1	1072.5	1692.2	187.5	11561.2	589.6	2090.1	1234.8	206.6	6294.2	2417.3	516.8	3539.9	568.4	437.7	972.8	16193.2	10433.6	31853	26835.2	516.8	1247.7	5158.6	748.2	831.3	372	2099.1	1257.2	1429.1	273.8	566.9	446.4	17679.4	3781	2657	2257.5	2340	1497.2
1416.5	939.5	56168.8	739.6	1498.6	1820.6	1312.3	4729.3	883.2	248	280.3	14586.6	13229.6	950.2	1709.2	174	7318.6	493.3	1935.1	3687.7	222.4	2384	2061.7	468.7	3008.3	525.7	241.3	1273.6	4813.1	14725.8	63073.1	39153.6	412	1061.8	3129.5	704.7	726.3	304.4	1464	1369.7	1430	244.7	632.4	588.9	8506.7	4337.7	2312.7	1839.4	1253.7	1318.6
1324.1	1051.2	109922.5	730.9	1150.7	1331.2	1385.8	4594.5	1077.6	322.5	692.7	14105.7	11428.9	2238.2	1655.9	269	8783	484	1834.4	2030.8	205	4803.8	2128.8	766.2	4167	490.3	234.9	1392.9	19282.8	2425.8	106196.2	47995.9	358.9	1058.5	4194	601.1	782.8	381.6	1580.2	1142.2	1346.2	350.4	577.7	564.7	10653.8	14617.3	2362.8	1934	3284	3215.3
3351.2	1309.1	95869.7	727.7	1698.5	2761.6	1552.1	4885	839.5	253.9	325.2	16296.8	14768	1068.8	1905.5	204.7	9728.5	646.8	2222.1	947.2	198.1	3914.9	2824	436.2	3133.7	744.3	254.7	1443.7	8898	9153.1	11739.8	35409.4	405.1	1239.2	4013.7	690.2	659.6	327.7	1244.1	1394.8	1123.1	291.8	660.4	449.4	23685.2	10837.7	2930.8	1888.2	1443	1216.7
2094.8	1168	66008.8	1021.3	1289.9	3498.9	1883.4	5625	938.6	335	385.5	19611.8	19959.9	1516.6	1693.8	222.3	14148.1	840.1	2342.3	1486.1	219.5	3153.3	3420.8	640.3	3904.9	500.9	568.1	1307.7	9361.8	8118.4	28033.3	34523.9	393.9	1592.6	2890.4	805	870.8	417	2139.1	1542.7	1155.9	305.4	620.7	823.7	15753.5	7660.6	2736.2	2052.1	1925.1	5287
773.2	942	44352.6	818.4	1869.5	559.9	1583.2	5462.8	991.9	1144.6	318.4	5650.5	2991.4	1876.2	2065.4	204.2	3337.6	329.1	2387.7	1156.6	291.3	7836	3557.3	692.9	1762	476.6	329.5	1525	5374.6	2731.3	15970.8	42170.4	485	1634.5	5024	837.4	820.5	384.9	899.9	1662.3	1324.1	281.4	680	597.6	21619.9	5641.1	2113.9	1718	1476.8	1116.5
3223.1	973.9	182147.6	644.4	1164.7	1693.5	3352.1	5690.4	750.2	250.7	273.6	22450.5	20466.1	1212.8	1663.8	152	17743.1	680.4	1928.5	1524.5	192.5	2740.8	3946.8	496.7	7013.6	418.1	238.1	1450.1	31367.1	8362.9	191420.9	27555.9	383.7	1259.5	2667.1	553.4	1145.6	599	2656.7	1103.1	1401.4	221.8	687.3	517.5	13503.2	3693.7	3864.4	3207	1285.7	1102.3
3708.1	987.5	83555.6	571.2	1420.7	2663.5	2714.8	4869.9	1273.3	318.3	3056.7	27865.1	30366.3	1566.8	1637.8	234.1	15052	773.7	2337.1	1955.6	347.4	4430.7	3908.5	862.5	6171.2	831.5	339.9	989.7	26409.7	1679	92158.2	42666	533.7	1262.3	4218.4	645.2	1019.3	362.1	1775.1	1101.6	1239.9	213.2	582.7	478.9	12010.4	12973.9	2949.5	2402.9	1307.3	1329.5
2527.2	869.8	98273.3	759.8	1301.2	972.4	1268.2	4852.5	1039.6	313.8	353.3	11543.8	8438.5	1367.9	1244.2	208.4	6824.8	450.2	1944.9	2054.1	226.9	8925.2	2622.8	439.8	3049	733.7	1241.7	1209.4	24281.1	7461.1	65636	50943.7	395.3	1119.5	4940.6	693.7	951.4	403.4	1334.3	1086.7	1353.4	252	718.4	530.3	14060.3	3696	2553.6	2338.8	1205	1214.6
3714.3	995.3	91251.3	1660.6	1561.8	1038.9	1313.2	4989.8	840.3	649.4	358.1	11555.7	7750.3	1065.8	2302.3	176.5	7310.1	481.2	2133.2	1440.8	208.9	5255.3	2239.8	442.5	3026.9	707.5	272.6	1346.6	19255.6	3004.3	20182	41342	443.8	1195.2	7077.6	644	1212.6	356.2	1178.9	1204.1	1348.2	246.6	609.6	449.9	14160	14895.7	2206.1	2317.4	2263.3	1270.9
2843.9	947	86303.4	825.3	1253.5	1865.1	1399	5474	1367.2	267.6	345.9	14299.1	15096.9	1566.6	1584.9	259.4	16408.3	585.2	2084.2	1099	218.7	5384.6	3460.4	533.4	4912.7	653.8	269.9	834.3	21382.9	2310.6	80196.7	25965.7	416.2	1361.4	3626.2	611.5	1045.8	594.2	1959.6	1197.8	1174	276.2	636.1	473.6	11542.1	4372	3008.1	2141.4	1740.5	1206.1
1482.7	841.7	110847.4	672.5	1463.5	1211.4	1572.2	4901.3	954.6	282.1	313.5	12541.7	11572.2	1599	1747.3	202.3	6146.3	466.8	1943.1	986	262.2	14547.9	2530	1512.8	3468.4	822.1	324	1057.8	11602	3010.8	68419.2	36073.9	680.8	1365.7	4398.2	676.8	778.6	349	1362.4	1202.5	1413.7	234.4	723.4	567.7	10761.5	14513.5	2744.6	2152.8	2314.8	1226.4
1779.5	884.2	82079.7	669.8	1313.5	2128	1377.2	4762.8	835.9	276.5	993	17921.8	18081.6	1642.4	1537.7	201.8	11525	517.8	2208.7	873.5	306.4	5290	7755.8	547.3	5305.6	538.3	296.4	1183.8	15959.7	36053.3	97352.3	27683.8	404.1	1444.4	5300.5	711.4	779.4	412.9	1811.8	1359.3	1478.3	277.6	613.7	447.9	16290.4	7281.3	2949.2	2358.6	1070.9	1313.2
4181.6	904.6	121753.9	758.4	1360.7	1349.9	1383.5	6293.8	680.1	245.3	306.5	19666.8	16843.4	2084.1	1680.5	205.3	10201.5	640.5	2243.3	1721.6	164	3872.1	2538.4	432.9	4939.5	901.6	198.7	969.4	18844.1	2047.2	77100.1	32029.2	347.4	1046.7	3800.6	620.9	904.3	331	6958.1	1508	1228.8	366.7	584.4	394.3	12187.1	14948.3	2828.6	2362.3	1093.5	1273.1
2398	849.1	92816.5	791.8	1244.4	2357.8	1551	6986.4	947.1	284.3	473.7	24895.5	9584.8	1464.4	1566.2	300.8	7141.1	823.1	1953.6	1705.1	251.6	2178.2	3676	544.3	3352.6	603.9	184.3	1588.1	16212.6	3232.7	29414	112919.1	512.7	1570.1	3679.5	600.2	1015.5	490	1392.9	1287	1357.5	348.8	794.5	694.8	9012.2	2162.6	2873.7	2093.2	1380.5	1268.6
1395.7	776.1	90550.7	675.4	1435.3	2216.3	1272.1	4755.6	706.2	291.6	438.1	19663.9	19680.9	1739.2	1419.6	257.5	9333.8	563	1813	953.3	226.4	5901.7	1607.4	541.8	4050.1	771.4	292.8	1187.6	17040.6	6589.7	70453.1	36081.4	432.8	981.7	3520.3	692.6	964.4	459.1	1818	1478.1	1346.8	396.7	616.3	421.6	10894.3	11424.6	2299.1	1962.9	1095.6	1186.5
2134.7	1120.3	86561.6	762.7	1349.1	1168.7	1774.3	5477.6	765.4	266	285.4	11761.7	10146.6	1726.3	1407.6	193.6	12315	482	2078.3	1450.1	577.5	3864.2	2808.3	445.6	3218.9	554.5	262.3	1071.9	16444	7048.4	53935	40209.5	416.7	1247.9	3569.7	673.3	881.2	451.7	1855.5	1138.3	1380.5	237.4	685.1	494.1	11019.5	5111.2	2434.8	2009.5	1603.3	1390.2
4226.1	1066.1	117577.8	647.6	1110.8	3754.5	1439.9	6773.2	1187.9	410.6	427.3	25223.4	29481.8	1111.2	1407.7	220.5	16923.3	963.1	2150.4	1788.7	170.8	3068.1	2876.6	636.5	8579.7	799.4	225.3	1029.4	16252.8	18448.8	183652.7	30299.8	361.5	890.5	4307.4	517.9	1129.8	464.3	3334.2	1429.2	1495	223.5	569.8	161.8	12581.5	3012.1	2992.2	2604.7	900.8	1253
5520.1	1035.2	83929.5	756.5	1164.8	2001.2	15947.5	4387.3	1005.8	358.8	324.3	16425.6	14510.4	2001.5	1829.9	190.7	7531.1	563.2	1901.1	1105.2	286.3	2267.9	3685.6	10630.5	4220.6	804	327.7	1427.5	14560.9	23617.1	90215.6	31836.3	405.8	1268.6	3988.8	682.3	1006.4	355.1	2101.9	1466	1162.1	320.9	589	518.4	11552.6	6127	2803.9	3158	1094.5	1260.4
1787.2	1055.5	34820.4	512.1	929	1563.9	1024.4	6634.3	810.2	239	310.9	7007.2	5565.4	1537.2	3306	243.5	6404	399.7	1392	1577.8	741.2	8656.8	7313.9	489.6	2585.3	432.3	251.7	1441.5	4066.1	43560.5	10119.6	11504.7	317.1	1389.9	1975.2	612.3	647.2	351.7	1234.9	1395.4	1316.6	458.8	465.9	679.3	7915.7	4996.8	2171.8	1848.6	961.4	2934.1
1928.9	1091.7	146340.3	622.1	1332.1	1187.5	1654.2	4961.9	955.6	1847.1	372.8	11474.8	9073.1	1434.6	2215.2	312.2	9159.8	401.1	2005.3	1167.4	204.4	4650	4221	602.5	3882.1	773.4	273	1506.4	23343.3	5354.5	52881.4	35170.6	360.1	1144.7	4308.6	716.2	831.9	389.8	1305	1430	1530.6	345.9	582.8	529.2	9420.9	4715.9	2813.5	2255.8	2445.7	1179.5
1741.6	878.7	96392.6	700	1353.5	1080.2	1664.7	5445.8	1263.3	290.6	438.7	15067.2	12377.4	1042.9	1544.5	214.6	9219.8	468.6	2098	2004	204.9	6188.1	3182.3	510.5	3605.6	540.1	246	1381.5	16331.6	12047.7	65374.7	39412	387.9	1060.4	2883	713.3	1066.2	390.8	1850.5	1322.1	1336.9	409	669.2	510.4	10907.2	20856.6	2838.7	2030.3	1106.2	1197.6
2758.3	1808.5	111231.3	708.9	1719.1	1468.1	3638	4890.9	959.1	273.3	321.4	13817.3	13647.4	1243.1	1470.8	182.2	15213.7	522.3	2133.9	1513.5	232.9	3948.7	3016.5	580.2	4384.3	418.2	424.2	1673.1	23655.5	2700.8	29212.6	26071.1	451.3	1165.7	4090.8	994.6	1387.3	381.6	1778.6	1179	1365.4	328.4	767.1	544.3	10484.7	10916.6	3175.2	2703.5	5114.6	1348.7
2239.6	850.9	124370.1	762.1	1381.4	2578.8	1347.1	4618	847	284	413.2	25045.7	29987.8	1828.6	1575.5	243.4	13935	704	2065.4	2035.9	201	9516.6	3641.9	590	7677.9	747.5	436.2	1054	17999.4	22047.2	212352.5	36587.6	377.4	1066.3	2545.1	628.3	918.5	392.3	2829.6	1326.5	1339.8	273	722.3	344.5	7716.1	9273.3	3147.6	2464.4	1066.5	1253
870.4	999.9	68624.5	773.7	1332.5	881.3	1373.9	5245.3	2019.9	343.6	419.9	10424.1	7824.2	1372	1460.9	277.1	6432	392.8	1849.8	4618.8	282.8	3252.4	4551.9	488.7	2683.7	530.3	283.7	1406.3	10937.3	7050.9	37549.8	35210.8	405.9	1711.7	4273	689.8	786.7	364.8	1293.2	1099.6	1589.3	326.1	605	564.9	9997.6	19851.4	2305	1809.5	1280.6	1341.7
5261.1	929.3	97850.2	660.4	1296.3	2209.1	12195.2	5054.1	764.4	293.3	433.6	14334.1	13892.5	671.4	1333.5	221.9	9111.9	638.8	2351.2	1554.2	208.7	4238.2	3877.2	573.8	5127.9	604.7	260	1002.1	22099.4	8954.2	52277.6	38991.7	423.6	955.6	1990.8	552.7	1165.8	451.1	1862.5	1125.3	1063.3	228.6	711.3	577.3	10872.4	3543.9	3232.3	2958.3	1773.9	1158.6
2251.6	904.7	65961.6	679.3	1504.4	1317.4	1213.1	5144.5	925.1	421.3	397.2	14056.6	10171.4	1753.5	1440.5	195.3	6497.2	440.8	1905.5	1810.6	198.4	3230.2	1868.8	660	2723.9	422.7	326.4	1336	9356.6	3437.7	57911.5	47143.1	409.6	1316.7	3637.1	719	794.5	365.5	1310.4	1327	1239.9	265.4	577.2	462	26037.8	6859.7	2251.3	1981.5	1614.2	1303.4
1629.3	854	83951.4	678.6	1279.5	1625.1	1298.7	4745.5	959.9	501.7	326	16694.3	14831.4	1340.1	1932.6	210.5	10611.7	464.8	2022.8	1163.6	229.5	5219.2	4588.8	589.2	4469.7	553.7	382.7	929	16490.3	29722.6	80181.9	49176.9	427.4	1186.2	2881.2	742.8	5241.2	351.8	1492.5	1281.3	1291.1	412.8	687	538.4	14105.8	4563.5	2947.2	2330.2	2367.5	1790.6
3148.1	813.4	99628	585.2	1267.4	1695.2	1352.4	4603.2	805.2	465.6	371.4	13779.3	12870.9	1383.2	1603.5	212.7	10624.8	476.9	1896.2	1058.2	204.6	2887.7	4709.4	586.6	4800.5	568.9	771.1	1053.1	24160.8	10088.4	68803.5	31269.2	371.9	1254.8	3290.1	638.1	1054.2	390.9	1195.9	1204.6	1476.9	425.4	703.3	457.6	12757.9	17769.8	2981.3	2280.1	1866.8	1141.1
2106.1	991.5	87710.8	870.4	1313.1	2016.1	3413.1	9714.5	1035.3	309.1	587	18542.7	15108.2	2449.1	5685.7	1144.3	9124.2	541.2	2061.4	1703.6	229.9	5963.6	4017.4	433.6	3450.9	605.1	323.3	2528.1	11491.4	41456.4	47042.2	56571.8	362.2	1351.8	3870	1061	1178.1	359.7	1541.9	1953.5	1463.1	502.5	570	855.6	19328.2	6039.1	2653.9	2017.8	1507	1689.2
2011.7	990.9	123946.5	708	1330.7	1793.3	1316.2	5112.8	744.3	300	657	15443.5	14213.1	1144	2062.1	198.6	11941.3	556	2114.5	1016.6	197.5	4924.6	4298.9	533.2	5522.1	704.9	226.3	807.2	19912.1	18606.4	181758.7	23662.7	393.2	1046	2323.1	642.4	732.9	426.6	1968.1	1123.4	1292.5	275.1	575	388	8207.2	10857.2	2254.7	2202	1148.5	1623.8
2459.8	1020.7	93435.5	639.2	1553.1	2435.9	1449.6	4624.2	756.5	273.7	340.1	20880.5	24140.7	1503.2	2419.9	181.7	16437.5	619.3	2376.6	1480.3	210.7	2263	3386.7	499.7	5984.4	690.7	251.3	1413.7	17334.3	23618.4	97757.7	29202.4	394.8	1409.8	3097.7	698.7	1166.2	387.6	1829.6	1481.9	1538.1	365.3	679.5	556.1	13432.2	16321.9	3042.5	2636.8	1075.5	1260.7
2964.3	1592.1	101403.5	906.6	1478.5	1955.8	1470.1	4897.3	893.5	307.6	314.4	16723.3	17558.5	1835.8	1862.7	179.9	22095.5	605.8	2452.9	1152.7	222.8	4045.2	3723	506.5	4825.1	524.3	241.8	896.4	10763.3	8452.4	74363.6	47667.2	400.8	970.6	2505.1	737.1	968.5	362.9	1730.4	1121.8	1197.4	195.2	602.7	507.3	9568.7	5538.6	2740.4	2007.4	1054.3	1146.7
2556.6	822	103928.3	628.8	1273	1468.9	1561	4890.6	866.4	434.9	364.1	14824.4	13807.2	1154.1	1845.8	203.2	10961.8	522.3	2200.3	2886.1	369.4	4703.2	2531.4	654.3	4193.6	645.4	314.6	1186.8	20306.7	5138.4	51688.8	33080.9	385	1154.2	3303.7	667.8	1015.9	363.6	2081.4	1335.4	1158.2	350.2	660.1	499.3	13981	14192.9	3069.5	2323.3	1777.6	1334.9
1130.1	1321.7	78539.4	843.2	1463.4	968.5	1537.6	6230.3	1054.6	293.9	287.9	16513.4	6807.5	2040.8	2001.5	183.3	6202	410.8	1841.2	1271.4	225.9	5227.5	2041.7	529.7	2544.2	345.3	302	2016.1	7608.4	3103.7	22617.9	30616.6	435.7	1455.7	4634.2	918.7	653.5	398.8	1319.8	1409.4	1288.8	364.1	532.5	515.7	15157.6	18538.8	2565.9	1835.3	1289.1	1629.1
1883.9	1101	75425.2	719.6	1342.8	1284.2	1579.3	4995.5	1060.8	421.7	314.4	11188.6	8351.9	2012.5	1832.5	222	8540.6	421.7	2214.7	1439.6	248.9	5831.7	4267.7	516.5	2937.3	761.8	310.2	2163.9	13676.6	11447.2	28952	38057.1	402.6	1347.4	5283.1	693.6	674.1	397.7	1532.1	1708.2	1404.4	585.1	670.1	687.1	13535.2	23113.3	2644.9	1871	1174.1	1453.4
2399.9	1556.9	74417	756.4	1250.1	2484.9	2107.3	6665.8	991.1	346.8	442.6	18837.1	15377.3	1511.7	1942.3	219.6	19002.8	593.9	2156.3	3800.5	210	28591.2	4341.2	560	4745.6	678.3	237.1	1385.7	15546.3	10250.7	95725.1	54906.9	385.9	1051.8	6867	736	871.4	437.1	1553.8	1579.5	1540	436.2	614.2	857.5	10812.4	5227.7	3335.6	2316.1	2000.5	1532.1
2375.9	934.5	53560.2	714.4	1715.6	1273.1	1584.5	4579.5	967.9	365.7	294.3	8969.1	6987.4	1513.8	2125.4	190.8	6264.7	439.4	1968.3	886.4	231.7	6922.9	3235.1	581.2	2192.2	500.4	266.5	1566.6	10831.9	26691.1	3068.9	33601.5	407.4	1504.9	4147.7	721.8	687.7	311.9	1136.4	1547.5	1347.5	353.5	665.1	759.7	22522.4	7192.5	2657.1	2089.9	2568.1	1805.4
2006.4	781.6	81835.3	873.8	1685.1	978.6	1240.7	4112.9	847.7	531.9	242.2	12042	4635.5	1564.3	1430.5	322.9	3163.9	649	1617	1010.6	528.6	2261.8	5760.4	641.9	3688.3	364.8	930.4	1229.3	8580.3	9559.9	36338	26404.1	414.3	1830.2	3548	1023	795.5	368.1	1202.4	994.1	1772.1	594.2	469.5	1167.7	17143.8	16020.7	1745.8	1730.6	995.9	1532.2
2041.8	921.8	86748.1	786.1	1096	2164.8	1341.1	8287.4	853.4	300.5	351.7	20559.6	17493.9	689.5	1722.7	180	12626.9	543.8	1738.6	923.6	210.3	2165.3	3924.3	508.2	4124.9	435	298.6	1922.3	12921.2	3556.8	107252.5	44501.3	427.2	1250.6	2569.5	736.8	822.5	345	1756.8	1378.7	1212.1	312.4	672.9	521.1	12220.6	4265.1	2536.9	2030.4	1115.2	1142.1
1798.7	752.8	93839	601.2	1227.2	2476.2	1959.7	4613.3	73068.2	637.1	325.7	19561.4	22515.5	1796.3	2832.2	198.8	13477.3	727.1	1829.6	1647.6	216	4626.5	2295.4	485.4	4322.3	580	402	963.7	15666.1	4231.8	106449.5	40581.9	362.5	1393.8	4561.3	588.7	713.4	390.6	2113.6	1280.7	1167	379.5	646.1	384.3	9569.2	22202.2	2674.6	2291.7	1133.9	2191.6
2285.2	1988.8	61741.1	1537.9	1499.9	1328.9	1685.1	8090.9	2413.5	2867.5	907.6	11078	10572.3	2820.1	2447.7	475.9	10090.3	651.9	2176.8	1607.6	606	2833.9	3985.2	1343.5	4359.5	1952.3	886.5	933.8	11556.1	2761.4	37529.6	29881.6	862.2	1131.5	4799.2	984.8	1517.3	1433.1	2464	1465.1	1537.4	317.1	958.3	569.2	23122.4	9381.1	9304.9	2082.3	1888.9	2340.5
1809.8	789.3	92062.8	698.5	1387.6	2877.6	1486.3	4573.4	845.7	269.9	529.5	21747.8	30969.3	1178.9	2208.6	209.7	18289.1	686.1	2202.8	1207.2	195.8	2627.1	3672.2	472.9	6598.8	854.4	691	939.5	16370.9	5506.4	162010.8	35498.7	461.5	996.2	2279.2	593.4	797.7	404.8	1965.7	1130.9	1460.6	235.6	684	418.1	13521.3	11665.8	3120.8	2538	993.4	985.9
1927.3	1163.5	107532.5	741.4	1477.7	1232.4	1537.5	5001.9	763.9	273.3	306.8	13697.9	8841.2	1695.4	1543.7	180.5	6727.9	457.3	2323.6	1650.1	207.2	5910	3875.4	566.4	3622.8	600.1	297.5	1074	19522.3	15693.3	46788.3	49334.7	415.1	1128.9	4032.3	623.1	748.3	367.7	1637.4	1440.1	1440.8	425.3	627.8	1492.1	5766.2	5313.6	2729	2123.4	1289.3	1348.3
10266.7	816.2	104829.1	763	1379.9	1364	1223.9	4280	861.6	399.6	266.5	13155.7	11934.3	1548.7	1569.8	198.5	30022.1	423.8	2167.1	1278.2	183.2	6359.1	3285.6	490.9	3476.3	562.6	260.6	772.2	16201	9793.6	39841.6	35422.6	375.9	1290.9	2288.5	756.3	983.9	344.6	1198.2	1284.5	1387.8	246.6	650.7	580.1	11082	4427.8	2469.3	2217.8	1078.4	1253.3
1394.4	899.4	57441.4	745.5	1634	873.2	1313.7	5329.3	898.7	302.9	311	9983.8	6159.6	1425.5	1716.7	192.2	6227.2	381.5	2416.9	1761.8	293.4	6123.2	3254	532.6	2154.5	502.7	370.7	2208.1	13732.8	11292.4	12728.6	78191	491.6	1192.6	6525.8	605.7	732.8	370.4	1125.1	1827.9	1157.1	382.8	569.6	1234.1	11254.2	17463.5	2735.7	2302.6	2188.5	1145.9
1638.9	1194.2	68379.1	811.1	1444.3	1607.3	1374.8	5885.1	940.6	284.5	465.3	13969.2	9823.4	1138.3	1394.1	322	5874.7	490	1827.7	1524	222.9	7122.7	1651.9	1394.3	2311.4	532.7	302.2	1963.9	8884.4	25591.7	19120.2	48095.6	396.8	1327.9	4424.1	797	952.4	388.6	1226.7	1367	1276	325.2	613.5	731	11457.8	3970.6	2475	1718.6	3671.6	1395.7
2992.9	2949	97346	614.1	1258	1947.4	1480.1	4532.9	823.8	298.5	302.6	18790.9	18323	1382	1875.9	446.4	10878.1	594.7	1845.1	1346.3	192.5	3437.8	9191.8	458.8	3817.5	591.3	294.1	1312.5	16417.6	5786.7	34884.9	28026.1	389.7	1144.2	2560.4	687.1	760.1	377.8	1319.1	1216	1234.3	253.3	808.1	484.4	11584	4033.8	3108.4	2159.2	1981.3	1312.8
3840.4	657.3	98023.7	535.3	1104.7	3294	1035.4	5476.3	885.9	223.3	284.5	23793.5	28694.4	1501.7	1643.1	154.3	30847.6	739.2	1987.6	1062.1	152.2	7607	4015.3	446.4	7514.2	951.6	240.2	1184.9	25628.1	11004.5	159812.5	30914.6	932.2	1035.6	8091.8	520.2	596.2	309.7	2163.6	1319.3	1264.5	558.8	704.8	297.4	13599.5	6012.6	3330.8	2454	1027	1263.3
2918	1180.2	84451.5	706.8	1613.1	1947.1	1661	4804.5	909.7	309.1	354.1	16655.1	15607.8	1229.7	1847.6	177.2	7851.6	655.7	2136	1616.1	241.8	3930.3	1851	520.9	3852.2	536.9	289.6	1360.4	10870	14564.4	41119.8	25499.3	429.3	1191.2	3921.6	706.3	862.2	372.5	1597.9	1315.2	1235	354.4	694.1	608.6	14182.2	6959.3	2698.6	2025.8	1698	2112
5156	751.4	120647.5	457	1459	3665.3	1374.9	4282.7	910.3	322.6	490.2	24853.7	28252.7	1058.9	1713.4	254.8	17894.4	1064.3	2374.2	1896.5	196	4828.6	4213	580.3	6921.4	731.7	273	881.4	26508.2	18338.5	77127.3	49375.2	394.6	1037.5	1989.8	511.4	990.1	441.9	2126.9	1238.1	1452.7	200.2	676.3	582.8	6023.4	2501	3070.1	3145.3	952.5	1253.3
4431.1	1004.4	144293.7	594.8	1452	4933.7	1500.5	4621.3	771	268.9	416.4	31172.7	36575.2	1669.5	1478.9	206.1	23411.7	1058.2	2418	1085.8	220.6	3237.8	2096.4	518.3	7828.9	608	431.6	999.7	23607.9	14697.5	134671.8	50156.7	557.6	938.4	7248.7	634.4	1083.2	408.8	1561.7	1527.5	1361.9	257.7	654.9	519.3	11652.1	5073.3	4110.6	2588.5	1002.5	1147.2
3321.4	1596.5	118928.2	499	1143.7	1981.9	1281.7	3983	697.9	275.8	414.1	14886.7	13057.5	900.8	1683.5	214.5	9758.9	626.9	1997.1	33992.6	199.5	3317.2	1277.9	534.4	4081.6	790.5	238.4	1218.4	25552	5864.8	37185.6	71571.7	373.2	1179.3	2491.6	554.4	1046.7	389.1	1441.9	1372.5	1487.5	278.8	622.7	1812.8	8926.3	7225.4	3214.7	3210.4	918.2	1278.7
3589.3	1117.7	60660.9	798.2	1556.3	832.5	1325	8143.4	2020.5	530	292.7	8902.7	6038.3	1777.5	2425.8	205.7	5199.4	466.2	1991.9	1161.2	227.4	4495	3811.9	546.8	2134.3	662.8	302.6	1571.6	9664.9	9316.4	10622.5	31445	597.2	1391.9	4625.8	839	646.2	383.9	1374.9	1208.4	1668.5	345.8	587	735.5	10505.3	7433.9	2803.7	2162	3148.8	1278.4
2744.3	932.4	101204.8	629	1385	2929.7	1423	4877.1	851.1	281.9	424.2	24595.1	29666.7	1384	1632	208.3	16000	915.2	2330.7	1093.6	187.1	2911.3	3453.3	516.6	7289.7	669.1	227.7	1070.3	12994.4	2177.2	153686	26810	382.6	1077.2	3377.2	660.1	862.7	460.7	1729.9	1424.7	1440.7	331.1	733.5	402.7	8741	6324.3	3400.3	2586.9	1126.2	1252
2222	1145	102991	707.1	1359.6	1518.9	1461.8	5015.9	966.1	338.3	401.4	12606.7	11595.1	1777.4	1634.8	204.2	8853.6	552.1	1873.9	1494.7	221.2	4323.8	5089.1	523.5	5210.8	744.6	275.1	1450.1	20006.9	25764.8	117282.4	31456.3	370.1	1151.4	4900.6	650.7	1087.9	390.3	1710.9	1447.6	1095.8	289.6	559.9	457.7	14432.8	5352.2	2792.4	2428.9	1386	1294.8
4344.6	709	86968.6	561.5	1482	2314.2	1376.1	4800.2	1054.8	277	340.7	15409.2	14258	1627	2404.1	198.2	10621.5	697.9	1962.7	1628.8	1260.9	4159.4	3536	1214	3757.8	801.5	733	1443.3	16485	26815.7	11404.3	30816.1	1063.7	1526.4	6820.2	2096.8	2866.4	1334	1254.3	1498.6	1689.9	374.7	1435.4	639.4	15841.9	7766.2	3056.1	2464.2	1869.5	3245.6
1462.9	964.6	76187.8	721.2	1713.7	1916	2201.2	5209.3	804.9	260.8	314	12903.6	12558.7	1669.9	2003.5	227.8	9651.3	656.8	2451.9	2405.2	230.6	2617.4	215.7	567.3	3367.3	605.8	295.1	1135.4	10063.7	14532.9	23733.9	31607.6	415.1	1259.5	3952.2	749.8	707.4	373.9	1467.2	1249.6	1377.9	217.9	659.8	849	8758.7	3228.8	2736.6	2681.2	2037	1496.7
1456.8	848.4	68420.4	771.8	1531.9	1252.4	1393.9	4995.6	1218.4	280	328.5	8869.4	7208.7	1575.3	2447.5	208.2	6229.7	414.7	2061.6	1133.4	224.4	3767.4	4426.8	552.1	2644	547.9	378.8	1289.7	12083.8	23451.5	44686.6	33306.6	441.8	1258.4	3200.2	1275.1	730.1	1760.7	1419.1	1414.3	1387.4	528	593.7	489.6	8598	8594.8	2227.7	1843.5	2276.7	1152.5
3486.1	905.4	111312.8	705.8	1495.1	3034.5	1955.4	5275.2	777	270	389.1	21583.4	20108.1	1414.7	1486.6	224.3	13948	784.3	2185.9	1168.3	297.8	3317.4	2813.8	728.2	4488.4	614.6	299.7	1314.6	19367.5	10025.5	42038	40147	894.8	1088.9	2707.8	655.4	969.2	448.7	1341.7	1482.6	1503.3	242.2	705.9	501.3	11115.5	11371.6	2851.6	2168.8	1879.9	1187.7
1475.5	873.5	87086	658.2	1779.8	2294.6	1515.8	5746.3	879.9	320.6	331.6	18416.1	19076.6	1401.6	1419.5	228.1	10628.7	603.2	2732	999.6	235.7	3857.8	2969.7	750.4	4987.7	505	284.5	1205.4	15086.5	4122.5	81209.8	45272.2	405	1131.3	3243	24937.3	861.9	342.8	1415.4	1256.8	1111.5	418	745.7	409.4	11212	3847.9	2186.7	2093.5	1486.1	1120.5
2053.8	904	52685.8	687.8	1267	1056.4	1435.8	6356.9	919.2	321.9	285.9	11165.3	9690.9	2427.8	2345.8	194.7	10415.1	404.2	2195.2	2148.5	237.2	15465.3	4052.8	641.1	2946.8	1050.7	349.6	1007.7	9790.3	4708.2	33982.9	22772.9	438.5	1028	10935.7	734.2	689.5	488.4	1228	1322.5	1211.7	291.3	1972.7	535.3	17989.3	5458.5	3243.9	1702.5	1138.7	1564.2
2985.4	953.1	103801.5	670.2	1394.9	1709.7	1562.7	4985.4	894.3	293.7	299.5	14461.7	13065.6	1153.3	1446.4	178.7	10809.6	512.9	2046.4	1756.4	261.8	3116.3	4028.7	498.6	3497.5	424.2	260.3	1718.4	15077.5	6948.1	61437.9	31094.7	447.6	1455.6	3969.1	748.6	747.3	490.1	1431.4	1281.9	3323.3	299.6	600.6	696.3	14875	4608.2	2732.9	2147.7	1184.6	1405.6
3292.5	1238.5	91277.3	570.1	1330.1	3942.1	1172.2	5094.7	770	353.3	396.4	25100.9	31739.9	1032.1	1176.1	217.3	15201.5	941.8	2117.3	1815.1	183.9	5567.5	2105.5	433.5	5792.5	625.5	246.1	1195.3	16727.6	4204.5	64994.4	29845.8	352.3	1132.3	3143.5	578.5	990.3	401	1541.8	1116.7	1109.4	228.6	757.3	406.9	6183.6	3238.9	2828.6	2478	1136.5	1261.7
2704.8	1000.7	126449.6	683.9	1631.6	1455	3991.2	4982.8	848.4	338.2	453.3	14319.6	14835.8	1565.4	1627.1	217.7	11522.7	538.8	2168.1	2264.7	239.4	4791.9	4062	590.1	5704.8	658	253.7	1010.2	22035.5	7082.1	114560.7	33603.8	432.9	1077.5	4070.3	747.2	1199.9	430.3	1624.1	1132.1	1514.8	295	639.4	560.6	10492.4	4423.9	2803.1	2709.3	1113.3	1752.8
4071	3922.5	76444.6	793.3	1501.7	2006.6	1581.3	9591.1	948.1	725.8	3474.5	15964.4	18122	1796.2	3323.9	267.3	9472.3	822.4	2462.3	4685.1	209.8	8283.3	3102.1	579.1	4939.8	666.7	256.8	1174.3	19946.5	30744.8	20999.9	37910.4	411.2	1140.8	2646.7	633	1803.5	983.1	2033.4	1366.2	2750.5	293.7	840.5	716.3	12950.5	3678.3	3534.9	2700.6	1622.4	2123.3
3967	937.5	125199.8	1006.7	1503.1	1576	1478.3	4625.5	809.3	2654.7	428.2	13857.3	12214.8	1698.3	1593.4	256.8	11709.5	556.8	2141.6	1370.9	284.4	3992.8	2069.5	556.7	4567.2	570	256.3	1834.8	19837.8	2245.4	76816	36381	390.2	1476.9	3560.5	695.1	1105.7	405.3	1624.7	1440.1	1353.8	358.5	606.8	516.3	10479.1	18161.7	3287.4	2467.6	1298	1455.5
2878.8	900.9	104863.7	762.1	1463.5	2697.8	1530.4	5218.8	823	283.7	350.2	24265.1	24658	1092.3	1695.6	192.6	17341.8	645.2	2110.2	6157	212	3741.3	1766.9	519.6	4256.5	588.2	690	1600.6	18406.6	3124.3	125287.2	29919.2	392.7	1287.7	4433.4	810.8	899.2	328.9	1738.9	1407.5	1147.3	371.1	621.6	507.7	9077.4	9388.6	2938.3	2097.9	1199.6	1435.5
3238.6	964.8	88694.2	648.5	1224.1	2491.1	1342.5	4716.5	823.4	283.4	350.2	19484.2	22624.2	1660.4	1281.6	201.1	17545.2	595.9	1980.8	1031.2	375.9	1944.6	3408	2344.7	4789.7	647.3	344.2	1113.2	17383.6	4012.6	94014.1	30187.2	1053.6	1361.5	4124.3	643.2	762.4	399.6	1454.6	1155.9	1405.1	340.6	724.4	377.9	28012.2	10994.2	3052.8	2199.2	1382.1	1045.5
3437.5	937.5	87767	1488.6	1544.1	3086.7	1371.1	5295.3	928.9	254.7	300.4	17990.4	20431.1	3390.7	2044.2	172	13172.4	701.1	2172.8	1611.7	225	10323.7	4050.1	514.6	3150.9	571.8	268.6	1644.2	6006.3	17172.7	20831.5	45032.6	400.7	1536.9	6882.6	706.3	782	360.4	1273.4	1585.2	1420.6	361.1	670.1	386.2	12051	5784.9	3283.1	2239.6	1231.4	1179.4
1333	1353.4	94664.8	727.3	1342	892.8	1386.6	5742.6	897.3	339.2	257.6	8123.1	5741.1	1598.4	3160.8	153.9	4981.4	384.2	1690.6	928.2	209.2	3397.4	2144	705.1	2761.2	519.3	260.5	1732.1	7269.1	3647.9	34422.7	26706.2	394.3	1595.5	3989	741.4	690	278.2	1122.5	1439.7	1115.2	415	561	630.1	13575.1	8277.3	2125.1	2059.4	1037.8	1523.4
3194.9	1017	62484	715.8	1446.3	2271.1	1589.1	7148.7	2102.5	2106	350.2	18025.8	15308.4	1665.2	1454.5	210.2	8843.8	638.9	2187.7	1307.7	268.8	4963.6	3418.6	611.8	4216.3	489	316.9	1359.8	7554.9	3677.7	25448.4	32270.3	419.6	1354.2	4863.1	747.5	691.7	635.4	1514	1358.8	1062.8	287.1	824.2	624.9	15606.1	4191.1	2796.2	2109	2112.3	1613.2
1913.6	1159.4	42339.8	696	1420.6	1022.2	1543.8	6202.5	932.3	292.5	282.6	9821	7839.7	875.4	1325	224.4	6795.5	500.4	1815.6	1826.3	231.5	3138.7	4671.7	498.7	2073.2	369.1	263.8	1320.6	5944.2	4469.2	2048.4	29938.8	428.7	1460.6	2718.8	794.4	670.4	371.7	2284.5	1376.9	1173.2	321.2	821.5	497.4	24793.6	3551	2214.3	1714.1	2464.8	1421.8
1584.8	954.3	75345.6	1057.9	1328	1802.8	1511	6295.7	793.7	288.3	338.5	18873.7	16167.8	1604.1	2216	255.3	8369.7	501.2	1955.9	1122.9	226.9	4024.2	2685.8	767.4	3481.1	506.3	362.8	1620.7	11227.4	3151.5	91775.5	30381	370.8	1098.8	5012.8	933.7	865.8	391	1581.3	1261.7	1540.6	265.3	613.6	504.5	8597.3	6103.8	2606.5	2068.3	1378.6	1470
4078.7	927.1	86068.7	670.3	1280.4	3758.1	1551.4	6761.8	914.2	350.1	545.9	29193.5	32229.2	2757.7	2174.2	380.3	18608.1	850.5	3784.7	1021.2	172.9	2325.2	3677.7	403.8	5535.8	550.3	228.3	1101.8	18082.8	2915.4	117258.5	27565.2	332.2	1131.7	2826.1	976.1	1106.1	434.3	1836.1	1212.6	1381.9	468	647.3	506.3	18006.2	21399.3	3277.7	2363.6	2418.2	1601
2104.5	1067	99348.2	811.8	1242.7	1333	1416.5	5249.4	1226.3	289.2	377.7	16721.8	13635.3	1470.7	1501.4	197.9	11335.9	477.2	1872.2	1256.6	248.6	4976.8	3296.5	534.7	3910.1	597.3	276.2	1057.6	15761.4	13325.5	67750.6	33901.5	398.4	1374.2	3810.4	652.3	891.6	431.1	1438.1	1340.4	1434.7	349.8	838.9	501.1	12236.3	16040.5	2726	2380.9	1462.9	1485.5
1625.8	1531.3	61363.8	1108	1569.2	1046.6	1570.9	6196.6	1161.6	304.7	346.5	10398.4	7586.3	1716.2	1981.8	217.1	10974.2	464.7	2123.3	1124.4	386.3	4809	10391.2	595	3036.7	637.8	1168	1483.6	15432.6	6905.8	57474.3	37746	458.1	1269.9	5873.5	801.6	935.6	447.6	1504.6	1518.4	1699.5	313.3	632.7	627.7	21956.7	21395.9	2876.5	1851.1	2165.6	1347
2468.6	1190.9	104903.6	709.9	1337.1	1444.7	1594.2	5765.7	1028.4	285.6	362.8	16383	14196.3	1199.3	1670	499	11335.8	502.4	2169.7	1179.4	343.1	2863.1	3497.9	527	5674.4	578.3	418.7	1256.4	12858.1	15262.8	136813.8	39079.1	402.8	1148.2	3918.3	662.4	949.4	384.7	1762.8	1442.8	1338.6	382.6	634.9	382.3	19703.4	19930.1	4063.4	2429.8	1488.6	1910.8
2203.2	997.9	92382.3	619.6	1566.8	1831.6	1978	5470.2	972.6	341.3	346.2	14277.8	12806.2	1195	2123.1	375.6	7478.2	554.2	2192.6	1816.5	219.5	5095.4	3973.5	614.5	3432	1743.7	335.9	1745.6	9328.1	8495.1	29092.1	28741.6	416.1	1499.2	3325.8	677	699.5	417.9	1445.8	1176.4	1102.9	454.6	650.8	558.3	17126.7	5254.7	2462.8	1860.1	1710.3	1305.8
2131.3	807.7	81867.7	707.5	1200	3727.2	1289.4	4292.2	1176.7	1419	392.2	22910.3	24403.3	2438.8	1773.6	212.5	21940.4	932.7	1705	1572	206.1	1636.7	5423.1	489.9	6049.9	666.2	261.4	1227.4	13678	6883	98290.5	41096.3	338.2	1306.3	2979.1	529.4	1263.4	408.8	1534.1	1532.5	1085.3	626.3	650.4	611.4	10260.8	15567.1	2937.7	2354.6	1106	1041.2
2810.2	841.4	129633.8	544.2	1309.3	2667.6	1313.8	4109.9	762.6	805.6	380.1	27794.8	25494.9	610.4	1662.9	226.2	12535.5	838.7	2363.6	4633	198.6	3190.5	1970.8	6521.8	5843	596.4	247.7	1866.5	18268.8	10450	120165.2	69505.2	395.3	871.3	3130.3	544.8	650.1	356.5	2094.8	1245.6	1219.1	495.5	540	721.8	8025.5	13689.9	2403.5	2319.2	976	1089.2
1065.3	1052.7	99520.7	635.3	1204.3	1648.3	1344.7	7453.2	878.7	268.3	480.8	20520.7	18714	1735.8	1581.5	245.7	15184.8	485.3	2471.7	1233.8	241.3	3110.3	5390.5	613.3	4500.7	1486.8	613.8	3212	13617	31199.3	99504.5	31190.6	2585.7	1714.2	5191.6	744.1	2251	784.7	1560.9	1364.5	1560.5	399.4	632.5	422.5	23199.4	21748.4	2779.2	2078.5	1161.8	1318.5
2106	835.7	99714.3	482.7	1274.7	2997.1	2040.5	4268.9	781.2	291.9	383.1	18665.5	22834.2	1355	1448.2	190.3	14607.9	1039.3	1900.9	1951	178.2	3671.9	5743.2	523.8	4758.6	779.6	799.1	938.3	18273.6	3526.4	67395.5	29214.9	461.7	1276.9	3441.6	677	1672.3	367.4	1308.9	2387.7	1421	298.4	696	464	12333.3	2903.6	3184	2263.8	1990.5	1203
4729.1	818.4	71514.5	862.3	1318.7	2085.5	1575.2	4889.9	1295.2	266.8	363.8	17039	15926.5	1531.4	1672.2	183.6	6579.4	581.4	1893.8	1223.4	188.7	3863.1	3499.3	459	3075.9	521.7	252.9	1752	13297.7	22260	16197.2	32174.9	374.4	1195.7	2957.4	640.4	698.6	356.4	1242.8	1187.2	1013.1	492.7	651.8	703.6	8874.3	20281.7	2773.2	1900.7	1464.3	1252
1075.1	940.1	91653.9	1263.8	1580	1059.2	1551.1	5545.1	862	301.6	299	12625.4	8883.1	1326.6	2228.2	181.7	4702.8	387.1	2656.6	1080	237.6	3847.7	3587.3	567.8	2840	598.6	315.9	1499.3	8816.3	19345.5	70529	40553.6	401.7	1112.4	4254.8	778.6	805.2	334.2	1875.2	1403.8	1212.6	318.6	545.2	656.8	9389.1	5733.6	2310.5	1688.1	1006.9	1324.7
2694.9	809.1	101339.3	634.5	1391.1	2554.3	4587.4	4434.1	751.5	497.4	1043	21199.6	25089	1875.1	1635.2	217.9	11711.4	769.3	2070.6	1000.7	200.2	3058.2	2498.8	524.5	6041.1	813	281.4	1867.8	14815.9	7232.4	159203.5	37777.8	373.9	1103.3	3479.9	570.3	1025.9	434.1	1974.2	1192.2	1255.7	324.7	582.9	428.8	7670.6	12789.1	2427.1	2361.2	877.1	1219.7
1968.7	1018.5	119622.2	712.4	1171.3	1921.6	1274	4351.8	928.7	260.3	378.8	17344.5	18437.3	1679.3	1543.5	279	12246.7	599.5	1885	1139.3	211.8	3453.7	3764.4	503.3	5082	678.6	231	1670.6	17103.4	19372	117264.3	39425.9	382.6	929.7	2786	639.9	1127.4	654.2	1500.8	1255.5	1165.7	318.2	717	534.4	16394.3	14151.1	2726.8	2314.5	1135.2	1477.9
2776.6	829.8	91266.2	542	1304.3	3783	1236.1	4069.3	678	317.6	440.8	24339.9	27009.6	1257.4	1700	229.8	20015.3	852.9	2166.5	4068.6	669.2	1827.7	4499.7	545.5	7894.7	619.7	256.6	1317.9	20964.6	17989.3	181148.8	19219.9	352.2	1108	3026.5	947.9	836.9	429	1673.8	1406.4	1544	439.7	585.8	429.7	9538.7	8731.9	3230	2572.8	772.4	1321.9
5365.8	1170.1	114343.4	568.5	1270.1	942.4	1143	4204.8	827.7	260.9	374.8	13055.6	12792.6	1630	2113.1	202.6	11835.6	615.4	2023.9	1250	204	4461.1	2458.1	538.9	3532.8	777.3	262.4	1105.6	23368.3	22092.4	39811.3	37595	346.6	1112.3	2953.9	721.7	676	497.2	1271.4	1253.8	1047.8	296.6	670.1	419.6	9232.8	3761.7	2750.3	2426.1	988.3	1468.2
3281.1	844.3	87165.8	530.9	1332.3	1581.8	1357.5	4839.9	895.4	266.3	314.3	14598.6	14237.4	1129.9	1097.6	217	11615.2	673.5	1958.7	1068	212	3394.1	2251.5	465.1	3875.9	456.2	263.5	1050.9	12842.9	44072.7	12686.5	28902.4	386.6	1378.1	3089.2	656.1	981.3	415.2	1550.8	1341.4	1265.2	335.3	583.9	512.1	15386.2	16377.5	2858.4	2671.8	1402.7	1396.2
2240.5	1354.2	107096.6	818.5	1383.6	2061.9	1221	6535.2	1733.9	310.3	514.3	31791.7	23549.6	23824.4	2026.8	783.1	9975.6	628.2	2098.4	1245.5	214.5	5277.7	2812.8	568.7	4215.9	677.8	284.2	1401.7	21242.6	6441	78376.2	60156.4	431.1	1154.1	4225	925.6	1113	436	1550.5	1301.2	1771.7	392.9	567.4	1212	15310.9	16130.7	2742.1	2144.7	1420.2	1793.9
2397.4	1086.4	134722.3	1320.2	1329.2	1176.3	1388.1	4530.7	2272.8	292.6	306.1	10715.5	8085.7	1300.2	2118	188.9	7590	485.3	1977.2	986	223.5	5370.7	3458.7	494.3	2722	677.1	825.5	1133.1	21465.1	2700.1	67953.2	41031.2	394.9	1133.4	3316.4	644.5	986.2	379.5	1618.2	1083.4	1493	227.1	655.8	578.8	10388.9	12899.5	3267.7	2324.7	1180.3	1641.7
2350.8	938.7	96964.9	633.7	1173	2290.1	1416.6	4253.8	1114.6	351.9	395.3	22405.1	22958.9	1257.8	1815.1	237	10933.7	656.2	1751.7	1009.4	316.9	4340.1	2718	511.7	4964.1	624.3	365.9	1113.5	21280	39548.7	89668.6	29231.6	455.1	1132.1	5393.9	600.7	1240.4	353	1575	1444.2	1480.7	285.4	587.1	565.6	16420.2	5481.5	2921.8	2403.8	1219.6	1737
1680.2	765.8	121266.7	585.7	1275	4712.4	1286.1	5224.6	1002.3	282.6	411.3	26265.3	35106.6	2133.9	1267	233.6	17886.9	949.5	2021.4	1151.1	196.8	2311.1	3558.3	549.5	6896.9	716.7	240.4	1204.6	22759.6	20951.5	188698.8	32771.5	372.5	1042.5	2614.7	629.5	762.1	518.5	2458.7	1261.5	1270	604.1	673.3	416.6	10130.7	12804.3	3104.4	2652	952.7	1085.4
1815.6	815.5	115374.4	704.5	1120.9	2501.4	1799.4	4209.4	4415.3	254.5	312.2	25142.9	28843.5	2766.1	1999	177.5	13469.5	609.5	1549.9	13941.6	177.3	2159	2993.2	531	4927.1	704.4	221.3	1777.4	14888.4	5836.1	149110.5	29847.6	346.6	1046.6	3321.2	573.7	793.2	311.2	1654.4	1157.7	1417.8	519.5	636.6	489.5	9084.7	5359.4	2991.6	1976.3	1135.4	1407.9
2509.3	1026	140183.8	706.4	1416.4	2558.6	1430	4660.9	710.1	304.7	361.1	18956	20333.1	1231.6	1793.4	242	10494	673.7	1994.4	1044.5	212.2	3285.9	2225.4	501.7	5056.5	532.7	253.7	1411.1	15533	13494.5	121933.8	36013.2	411.3	955	4795.6	660.4	673.9	413.1	2066.1	1085.3	1107.4	371.2	552.1	547.2	8901	17420.3	2694.1	1718.6	1151.1	1217.4
1495.3	747.3	93436.5	636	1490	1781.7	1270.4	5009.5	871.3	278.7	379.4	17854.8	18724	3065	1567.3	230.7	11040.9	590.1	2005.3	1307.8	215.9	2585	2215.9	534.6	4493.5	575	267.5	1310.4	19129.7	4383.4	101577.1	40954.3	403.3	1311.7	4046	712.9	866.3	375.9	1962.8	1343.8	1617.5	286.4	569.3	476.9	14043	4338.3	2169.8	2252.7	1158.2	1074.3
1857.9	1044.9	24644.4	692.8	1656.8	893	1265.5	5388.5	5184.7	274.1	308.2	11868.3	5936	1267.5	1064.5	162.3	5182.3	389.4	2118.2	2027.1	261.3	4234.9	1943.6	562.9	2041.2	273.6	311.6	1288.1	7502.6	14206.6	5954	41290.5	450.7	1356.7	2994.3	739.1	671.5	335.2	1269.9	1359.5	1035.6	431.5	732.1	624.8	17716.1	17433.9	2221.8	1713.7	2419.4	1454.1
3036.4	990	71042.4	681.2	1545.9	3753.9	1546.5	5681.2	1098.6	276.3	348.6	23237.5	28755.8	1008.2	1416.5	186	16671.9	850.7	2492.3	965.7	212.8	2181	3477.1	557.9	5644.8	622.9	262.3	1559.4	10839.1	4920.7	76950.6	29210.4	434.5	1221.1	4031.6	724.2	743	432.8	1994.5	1433.2	1666.9	469.8	643	499.2	16747.4	8063.8	2983.9	2231.5	1452.1	1201.1
2080	1134.7	59793.5	867.2	1385	1740.9	1540.9	6058.3	785.3	347.7	315.5	13445	11107.4	1880.6	2186.5	237	6428.7	503.6	1791.2	2411.7	234.6	4185.2	3928.7	465.1	3151	508.6	279.5	1221.4	9719.8	15762.7	65903.3	31619.6	454.4	1215.7	4056.7	756.6	545.1	332	1288.2	1377.4	1400.3	403.7	565.6	673.1	11885.7	15717.5	2290.5	2131.4	3979.6	2336.5
3030.3	841.2	96387.7	636.4	1366.5	2343.7	1290.9	9661.6	849.3	575.4	943.2	22499.6	25158.6	1893.9	1747.3	259.4	14019.5	732.3	1942.2	1099.3	160	2431.1	3663.7	364.7	5783.9	474.1	442	1284.4	16362.5	2818.5	109825.9	29678.1	311.7	1374.6	3526.2	1035.1	1314.3	396.8	1834.7	1489.7	1400.9	333.9	775	421	18932.7	10624	3068.4	2320.5	1201.9	2166.4
2699.6	956.1	69045.3	684.9	1701.7	1863.8	1380.6	6164.5	1000.7	354.2	377.8	16187.7	12323.5	1384.3	1604.4	309.3	11460.2	679.1	2310.3	1342.7	234.2	6982.9	2406.6	582.7	2448.4	622.4	289.2	1415.7	10197	21926.1	2139.2	66706.3	505.3	1502.4	7241.2	735.1	924.1	446.1	1647	1529.1	1521.8	339	856.2	1239.1	24183	16923.4	2873.6	2078.9	1900.8	1316.2
1610.5	908.9	67502.8	703.3	1538.9	663.1	1290.6	5254.6	780.7	255.3	264.1	7371.6	4670.9	1815.3	2234.9	221.8	4882.6	347.4	1953.5	992.9	230.4	7293.6	1774.2	875.4	1983.2	604.2	281.2	1513.4	9022.4	25463.2	25426.6	31932.5	420.6	1288	5621.8	791.2	652.3	325.9	1023.6	1421.1	1149	358.9	596.3	456.1	16375.8	6538.5	2039.9	1835.9	1382	1231.9
955.4	860.6	53880.8	711	1779.1	548	1428.9	5985.1	863.6	356.3	560.9	6301.7	3881.7	1924.4	1941.3	255	4164.4	358.5	2010.3	1271.8	231.9	5022.9	2663.4	553.8	1898.9	601.5	295.6	1517.6	6088.6	15373.1	15764.9	37250.8	407.1	1414.7	4080.5	829.4	1042.1	419.8	989.7	1204.8	1639.6	430.4	540.2	538.4	18119.9	13394.7	1792.7	1846.5	1370.7	1655.5
1719.3	1031.3	96518.8	759.5	1376	1166.9	1501.3	5167.6	792.9	472.9	365.3	9682	6865.3	1745.9	2175.4	239.8	5901.8	479.8	2634.9	1203.1	226.1	2796.3	2808.7	549.7	3061.1	433.3	489.2	1288.6	7521.9	10127.4	34110.9	34108.4	512.1	1219	3820.7	655.7	736.8	350.6	1444	1420.6	1178.5	256.9	606.9	446.2	14527.1	11047.4	2346.2	2014.2	1306.2	1359.5
4256.1	1026.7	73772	652.9	1405.7	1637	1394.1	5434.1	999.9	250.4	309.3	23061.5	17969.2	968.9	1436.9	159.4	14089.9	501	2510.5	1034.7	201.1	3972.6	2294.2	472.9	4201.2	401.9	246.5	1602.5	12998.8	2979.4	75350	24225.4	442	1250.5	2525.5	686.7	712.4	341.8	1718.6	1272.7	1157.7	348.5	681	514.7	14252.2	18370.2	2883.1	2191.6	1161.1	1205.9
2084.1	696.9	89311.2	549.8	1854.8	2045.2	3515.4	4355.2	962.7	303.5	294.9	18411.7	18793.8	1530.4	1931.3	185.6	10228.3	513.9	1835.1	1043.7	219.8	3151.7	3350.8	798.1	3734.4	476.7	271.3	1499.2	12173.2	6449.2	76732	37302.4	373.9	1325.9	3299.5	850.7	786.8	319.3	1682.6	1406.5	1242.8	384	826.2	438.8	12070.1	5450	2519.1	2040	995.8	1266
1704.7	1021.9	104755.4	777.8	1377.6	858.9	1471.6	5404.3	1531.1	241.5	296.3	9897.4	7362.1	1261.1	1467.2	176.6	5967.7	363.4	1830.1	831.9	209.3	5792	2794	469	2768	531.5	290.5	2151.1	11835.3	13321.5	36518.4	26477.5	410.1	1513.5	5648.2	737.7	899	363.8	1471.6	2187.5	1539	633.7	677.5	513.8	31654.9	7590.9	2578.6	2325.2	1377	1286.1
1621.8	1005.2	73449.2	2762.7	1617.2	938.3	1551.9	5488.3	899.3	265.2	309.6	11057.6	10140.4	1983.8	2303	170.9	6428.5	394.5	2670.5	1402.4	281.6	9487.7	3232.1	510.6	3332.1	760.4	287.8	1431.9	13223.1	6853.5	70184.1	24468.9	416.1	1401.6	4980.2	735.6	651.4	399.1	5072.4	1638.2	1311.6	368.9	520.2	566.3	12831.9	31365.8	3180.6	1926.1	22680.2	1262.6
1868.6	889.4	35871.9	610.8	1429.1	1041.7	1308.4	14971.2	1031.7	285.2	314.4	9219.9	6392.5	999.8	1129.8	217.9	5745.4	394.2	1977.3	1694	232.2	4627.3	2584.8	1174.9	1916.7	348.7	314.8	1026.1	7281.3	10697.7	4988.7	41447.3	444.4	1473	2528.6	748.4	711.4	373.2	1374.4	1548.2	1298.5	314.7	618.4	707	22037.2	7373.4	2487.3	1832.8	1683.7	1273.8
1514.3	966.1	119504.2	708.6	1234.8	1650.4	1761.2	5017.2	830.3	290.5	310.1	20043.1	17278.8	1601.4	1455.2	170.1	11099.3	520.1	1870.6	1089.2	207.7	5822.3	3517.1	545	4776.8	712.8	250.9	1607.7	17532.9	7778.9	109268.8	49186.4	369.6	1148.4	5085	535.6	993.3	338.9	2343.7	1502.6	1484.3	328.2	615.5	503.9	8512.3	14630.9	2527.9	2443.9	1646.2	1605
2845.9	909.6	127344.9	706.3	1275.7	1258	1339.8	4434.8	818.4	260.9	317.4	15907.5	13772.2	871.5	1426.9	194.2	10964.1	439.1	2250.2	1145.1	199.6	3449.2	2895	456.8	5027.2	701.5	240.1	1220.2	24274.3	6600.2	112145.3	40879.9	383.4	1236.8	3324.2	613.5	1192.6	374.2	1344.8	1144.9	1311	322.9	834.1	620.2	13217.2	12625.5	2919.6	2389.2	1095	1189.9
3125.4	520.2	80920.6	305.4	1677.6	1200.6	1405.9	4674	915.3	263.6	251.4	9629.3	9513.9	1490.6	2048.8	206.4	6195.2	418.2	2541.2	1123.8	228	4966.9	4655.2	582.4	3656.2	537.5	271.8	1445.8	11743.3	12716.8	63133.9	33869	555.4	1442.3	4125.3	831.3	592.7	924.6	1149.3	1410.2	1240.1	272	844.2	735.3	12264.2	24653.1	2500.6	2388	1076.3	1114.3
1744.4	917.8	92427.3	887.8	1370.6	1921.8	1319.7	7616.3	792.8	319.6	477.9	19652.2	20858.7	1511.2	1570.5	225.3	10258	594.5	2006.3	5476.7	198.1	11441.3	2680.5	511.4	5482.3	608.7	344	2065.1	16035.1	4269	174506.7	35095.5	374.5	1344.4	6515.8	667.8	1084.3	450.2	2332.1	1608.6	1248.3	496	595.5	491.1	13478.4	23241	2286.8	2165.6	1061.4	8371.6
3799.2	974.8	88113.5	613.4	1347.5	2194.6	1341.2	6196	1085.2	269.8	339.3	16071.8	13466.7	1792	16539.8	182.7	11732.4	640.1	2171.7	1265.1	230.3	3647.8	3455.5	443.1	3624.8	584.1	273.4	1179.4	16436.6	15296.6	27650.6	34701.2	362.8	1436	4292.6	627.3	783	335.6	1715	1445.9	1370.2	434.8	788.4	509.2	18681.3	5019.8	2791.1	2142.9	2821	1187.9
1192.2	1137.5	59000.9	851.5	1471.8	1021.8	1486.3	5814.6	1656.6	322.4	340.5	9104.6	9803.5	2643.6	1487	286.2	4791.8	367.2	1975.4	2679.5	216.1	6479.9	6279.9	507.6	2537.6	735.2	262.8	1592.4	6296.1	17558.8	22941.8	32665.6	396.5	1135.7	4661.2	642.1	639.1	362.9	1247.6	1591.6	1415.6	497.1	514.9	639.9	17080.2	19329.1	2064.9	1566.2	1617.7	1490
1676.3	922.6	87873.5	577.2	1509.7	1447	1250.8	5029.5	1038.1	265.8	360.6	12286.9	10409.7	1433.8	1856.7	213	9956.8	532.4	1882.8	1174.6	203.4	3031.2	2032.2	493.3	3850.3	553.9	287.1	1115.9	18457.1	10944	66921.6	72038.2	395.9	828.5	2363.8	554.2	864.5	371.9	1788.9	1195.8	1270	223.5	581.1	583.6	8257.6	4343.1	2401.2	2025.2	1495.7	1047.9
5053.7	860.3	108697.8	589.7	2308.4	4053	1737.3	10718.8	943.1	280.5	599.2	24111	25368.7	1769.4	1719.6	250.5	13983	840.5	2193.5	1331.6	239.5	2832.2	6079.6	528.7	5047.3	546.3	251.1	978.5	15476.5	3673.3	48549.5	28048.4	399.4	1311.6	2675.1	974.5	805.8	452.4	1775.4	1201.6	1100.6	355.8	757.5	409.5	9470.2	10658.4	3058.9	2363.6	1563.1	1262.5
1360.3	819.7	108798.1	734.5	1471.2	1798.8	1380.6	4977.2	856.5	298.9	545.3	15174.4	15022.5	1088.8	2066.2	189.8	14678.3	643	2132.8	1230.3	263.5	7485	7565.2	520.2	4240.7	609.3	263	843.5	19324.6	22166.3	29835	40461.1	450	1292.9	3246.1	881.1	1142.5	386.2	1428.3	1169.9	1442	198.1	684.3	368.7	16852.5	9943.9	3429.1	2277.2	1335.4	1023.2
9244.6	850.6	81017	590.6	1461.8	2990.2	2523.9	5223.1	1790.7	340.3	697.9	16922.2	19579.5	904.2	1503	214.2	11252.1	780.4	2074.9	1298.2	287.8	3829.8	4081.1	622.5	4358.6	761.9	288.7	1275.1	11860.3	4274.2	17412.8	36391.6	424.1	1419.9	3997.4	702.2	894.6	566.9	1538.6	1192.4	1297.6	257.3	660	452.2	16821.1	8091.9	2691.8	2057.3	1222.9	1359
3472.3	957.8	47913.8	716	1670.3	3081.8	3302.7	7498.2	1475.1	276.4	347	16896.1	19663.8	1187.6	1879.2	283.8	15455.8	673.2	2364	3722.7	213	3908.8	3581.7	532.1	4247.4	408.8	315	2010.4	14989.6	20289.3	16725.2	31194.2	633.7	1356.8	3162.2	749.8	954.6	371	1815	3315.5	1472.2	412.9	742.1	563	9649.2	7022.8	3528.7	2384	1251.8	1513.9
2902.3	634.8	117786.1	428.1	1390.1	3498.8	1600.3	4158.6	827.3	275.6	405.5	25081.3	32684	1259.5	1370.7	246.5	19348	951.2	2314.8	1430.5	195.3	2173	2237.1	524.7	8933	697.9	306.5	1258.6	23610.9	11192.2	207157.6	40172.5	595	1039.1	2299.3	533.7	822.5	369.4	2792.6	1248.9	1016.1	421.2	721	358.9	9386.1	3515.2	2809.6	3330.5	1126.3	1204.4
2753.6	915.2	118238.6	628.4	1585.1	1540.2	1248.7	6724.8	1234.2	536.4	2736.9	16914.2	17188.8	1660.6	1544.1	314.3	12654.1	583.3	2232.8	1005.4	184	4859.5	2557.1	549.2	5501.4	542.1	226.8	1525.7	23693.7	17268.8	89446.3	32535.1	369.9	1367.1	4292.2	1145.9	2776.8	432.8	1614.5	1278.8	1504.7	436.1	738.9	883.5	15604.3	7659.3	2542.1	2264.4	3353.3	2317
1787.4	829.2	86395.1	723.8	1570.1	1203.6	2213.4	4747.3	737.9	246.1	282.1	13127.2	11606.6	1098.7	2107.9	156	7561.2	463.2	3241.5	1137.4	199.9	2666.1	2820.5	494.9	4321.5	542.2	254	1080.6	15392.6	22208.3	65363.8	30656.7	372.4	1255.7	2721.8	742.2	986.7	279.5	1388.1	1072	1399.2	265.7	641.3	569	18938.2	5047.2	2731.9	2063.3	1076.6	1364.5
1693	1049	67225.7	844	1655.8	1244.3	1515.6	6412	895.4	264.5	321.8	9701.7	8127.6	2757.8	1862.2	195.3	6166.8	398.3	2297.3	1484.3	228	6574.2	3227.9	605.8	2246.2	452.4	6311.5	1421.8	8142.5	22778.8	5934.4	27360.4	414.6	1245.2	4252.8	807.7	730.5	336.7	1165.9	1195.8	1204.8	240.3	640.5	592.2	7923.1	15152.8	2325.1	1779.6	1397.8	2005.4
1479	1650.8	69679.4	573.3	1486.2	1649.9	1434.2	6285.3	1061.7	297.8	375.8	15880.5	16290.4	2424.9	1651.7	255.9	12185.1	554.3	2344.1	1328.1	216.5	9295.6	3490.9	522.7	4017.1	674.8	303.1	2270.1	13987.1	7798.4	67676.5	40944.2	361.3	1522	7859.8	756.4	753.2	465.4	1175.2	1941.9	1427.1	459.8	685.1	473.4	13086.8	21264.9	3743.4	2172.8	9629.3	1248.5
3826	892.3	84848.2	633.4	1418.1	2163.8	2641.1	4535.7	866.7	288.9	279.2	14172.6	12960	2072.8	3028.9	168.6	9441.8	634.5	1898.9	1259.8	292.9	4884.7	3687.1	637	3725.8	737.9	370.3	1393	14834.1	9416.1	13228.9	25872.3	475.8	1208.3	3881	778.2	757.2	355.9	1617.4	1348.5	1555.2	283.3	940.2	679.1	10345.3	4515.8	2724.8	2130.1	1224.8	1503.2
2470.1	779	115442.9	541.6	1399.3	1745.5	2632.6	5010.2	943.5	245.9	322.8	18992.6	20221.9	955.7	1810.7	207.9	9929.9	491.5	2036.2	840	227.9	4770.7	2783.2	565.2	4733.2	595.4	273.7	1200.3	16260.9	21175.1	92408.8	29177.6	1065.2	1032	2763.8	648.9	689.7	382.3	1156	1297.2	1239.9	331.9	638.3	514.7	10258.5	4269.6	2798.6	1970.2	961.6	1135.7
1313.3	887.8	113872.9	800	1333.7	1743	1349.6	5140.2	781.4	665.1	409.7	18408.7	17201.6	1854.6	1149	280.8	9636.1	621.3	1996.7	1142.2	188.1	4723.6	3353.6	525.7	4220.3	516.6	252.7	1850.1	12010.7	7248.1	138903.3	39084.1	408.4	1124.1	5918.9	620.5	706	377.4	2619.8	1188.2	1193.5	185.4	590.8	416.3	16638.3	1678	2303.5	1999.4	1093.3	1025.1
2729.7	914.5	152304.4	668.3	1203.5	2731.3	1548.3	4938	855.9	288	489.4	21877.1	23762.3	3136	2021	224.9	17703.5	693.7	1945.1	1843.8	221.2	3971.6	4101.1	569.3	6842.9	810.7	699.9	1522.6	19428.4	3439.1	120455.9	30742.3	429.4	1243.1	5075.6	683.7	1050.3	492.7	1759	1443.2	1363.3	376.1	676.7	706.5	12185.2	8253.3	3401.3	2633	917.4	1620.9
1382	1026.6	79905	651.4	1470.6	1784.3	1402.3	5041.4	1844.5	360.1	379.8	12133.9	11185.2	1398.7	1585.2	372.2	21531.3	533.4	2819.8	985.4	198.1	13596.5	3171.6	544.7	3600.4	1041.3	405.9	1435.2	12296.9	16604	70201	54329.5	374.5	1221.7	4317.9	1696.9	953.6	360.1	1471.1	1318	1216.9	339.4	562.5	540.5	12092.3	4487.4	3046.8	2012.8	1223.7	1011.6
3404.8	750.8	142963.4	448.7	1187.4	2259.1	1361.3	3893.5	831.7	261.5	542.4	21662.9	21250.6	1435.1	2824.8	211.8	14567.3	738.9	1843.2	1604.4	170.9	2493.3	2958.3	425.3	6512.3	701.9	390.9	1153.3	26600.6	19480.5	142936.6	24615.4	375.2	1066.3	3540.3	599	955.5	421.7	1862.8	1157.4	1235.6	368.5	682.5	438.8	10788.7	14384.5	3138	3918.1	974.4	1214.7
5843.8	730.2	118549.1	542.2	1405.7	3965.6	1249.4	4098.3	730.9	224.8	362.3	24296.6	29446.5	1174.7	1413.4	215.5	16459.3	1044.8	2270.4	978.5	178.6	3178.8	2409.6	466	6414.4	648.7	217.8	1598.1	18640.9	7817	41141.4	29068.8	371.7	1180.3	2986.1	890.3	736.7	383.5	1545.2	1420.6	1339.1	385.3	687.8	470.5	16480.5	6732.4	3364.8	2833.1	1022.8	1136.9
2204.7	846.7	91726.9	749.3	1697.4	3104.6	1412.4	4991.7	812.6	289.5	392.9	19106.6	21990.5	2119.5	1430.8	193.6	13464.2	660.7	1887.8	1274.6	224.7	2216.5	2912.7	573.2	5239.3	572.4	331.4	1297.9	13535.4	7594.6	106304.6	38990.8	397.7	1136.4	2679.7	654.7	1192.9	376.9	2031.9	1336	1252.9	262.2	662.4	446.9	11700.7	6334.4	2806.2	2138.9	1214.7	1347.8
1597.3	1068.9	65562	701.1	1443.4	1582.7	1295.4	4783.9	977.6	306.8	327.6	12607.9	7406.8	1345.6	1596.6	203.5	5937.6	684.3	2101.7	1143.8	252.1	4023.8	2748.8	566.6	2524.3	619.2	293.3	1445.8	10754.1	15874.8	16572.7	62967.4	426.6	1353.4	4579.8	585.2	700.4	383.3	1268.1	1494.5	1481.4	279.8	625.4	1360.3	13172.7	12463.9	2313.7	1905.3	1374.4	1037.4
2976.9	852.5	104839.2	580.2	1429.7	2141.9	1591.1	5005.2	706.4	321.4	506.9	16134.5	15876.5	1264.7	1782.7	255.7	11805.4	688.7	2778.1	1120.4	214.1	2690.5	2393.3	627	4803.1	719	269.4	1291.5	27015.2	5050.6	105382.7	32881.1	415.8	1096.7	4010	638.7	1233.9	472	1559.4	1503	1325.2	288.5	657.7	512.7	12997	4905.1	3089.4	2818.1	1026.6	1345.4
2692.6	1091	105607.2	703.4	1200.7	1936.7	1366.9	4996	779	250.2	297.4	23239.9	23837.8	1821.9	1493.2	170.1	13030.6	656.1	1789.7	968.1	206.8	1877	4461.9	410.7	5056.9	695.2	239	1528.9	19967.7	10453.7	90278.3	40040.8	363	1381.9	3359.8	680.2	1055.8	723.3	1358.9	1316.2	1449.5	312	734.4	486	12762.1	6561	3043.3	2200.8	934	1310.1
2183.8	938.5	106071.2	583.1	1124.2	1868.1	1430.1	4887.1	701.8	291	322.2	18794.6	16921.8	2030.6	1472.6	231.7	12317.2	626.2	1849.1	937.1	309	2815.9	6171.2	459.3	5097.8	690.4	411.4	1151.9	22424.1	5764.3	135575	61386.6	466.4	1047.2	4380.5	575.7	692.9	358.1	2156.4	1218	1913.2	290.4	582.2	548.4	10668.1	13757	3624.4	2131	1159.4	1319.5
1764.9	756.6	71035.2	714.5	1191.1	1814.1	1371.3	4287.1	681.2	268.7	443.8	15590.1	19018.2	1170.6	2454.6	253.6	10979.1	622.4	1546.8	1332.8	191	2605.6	2420	505.2	4226.3	757.2	223.1	1349.6	15466.8	2244.8	129112.4	27432.9	467.1	970.5	3457.2	603.6	846.6	450.3	1846.7	1187.5	1321	511.5	714.4	752.2	9235.2	14466.2	2227.5	2398.8	939.8	1301.7
1667.1	1110.4	92244.6	608.1	1646.5	1483	1620	5023.1	4278.7	408.4	382.2	15584.3	15065.8	1811.7	1663	362.5	8996.7	608.8	1930.8	1201.4	240.3	5050.5	2819.3	514.9	4356.9	615.2	262.1	1349.9	13234.2	5144.9	75833.6	28629.1	384.8	1433.8	5411	748.4	1199.9	550.2	1511.2	1652.4	1362.4	490.9	20193.8	491.9	12390.6	6572.4	2580.9	2172.5	1128.8	1415.8
3778.7	881.5	113737	756.6	1189.8	1479.9	2163	4374.3	902.6	277.9	345.8	14864.7	13835.5	2563.3	2061	209.5	8623	500.5	1773.6	949.4	211.1	3254	5128.1	546.1	3489.7	735.7	327.1	1504.7	17141.8	7061.9	30849.1	29336.9	395.8	1292.5	4100	632.8	820.4	358	1540.3	1390.8	1610.8	370.8	660.9	601.1	19739	8108.1	2628.9	2546.6	1207.6	1149.9
1079.5	913.3	96880.5	580.7	1534.8	1859.3	1435.4	5150.4	828.5	271.1	336.9	16343	15443.2	926.8	2240.5	193.2	12862	566.4	1992.8	1012.9	213.2	3225.3	3341	602.2	4058.6	526.6	299.4	927.6	21924.4	12947.5	58830	37826.4	423	1186.9	3198.7	769.8	782.4	393.9	1437.6	1116	1440.6	287.7	735.4	571.7	15520	5155.3	2932.8	2223.3	1321.1	1267.2
3278.2	891.1	113361.9	684.5	1294.2	2528.1	1428.2	5120.9	775.4	284.5	363.7	17878	22739.7	2340.2	1555.6	4409.2	19751.8	804.7	2126.1	1552.2	229.5	2867	2285	680.5	4923.8	697.4	539.3	1605.2	17135.4	16526.8	91776.2	32008.6	401.3	1112.5	3539.5	609.8	997.5	415.4	1611.6	1175.8	1323	316.9	683.4	379.3	9165.2	23396.3	3723.6	2444.5	1251.3	1199.6
1376.2	1035.1	80297.8	764.6	1408.9	1405.3	1503.1	4574.8	1208.8	402.5	385.1	15108.2	14047.1	1211.4	9572.3	221	14964.3	468.3	1988.1	1181.2	244	3879	2720.4	543.1	4081.6	493	288.5	1366.5	13237.1	16636.7	98540.1	33229.7	421.3	1451.8	5501.1	702.8	864.2	401.3	1606.9	1693.9	1632.3	331.6	586.1	521.1	47437.7	9495.3	2233.2	1971.2	1181.4	1706.7
954.1	1225.8	94020.3	984.3	1342.7	1416.4	1390.2	5462.7	1298.4	380.7	333.1	16364.9	9843.1	1637.3	1904.2	213.1	7876.9	482.8	2135.2	1148.1	246.1	3451.6	2098.5	529.4	3905.3	577.1	407.7	919.3	9226.2	18004.2	101044.6	91120.3	431.7	1148.5	3070.4	644.8	712.3	361.2	2300.7	1123.6	1131.7	171.4	532.6	1181.9	8720.1	8003	2274.6	1747.2	1291.1	1189.9
4719.2	873.4	98423.3	598	1175.1	2318.6	1107.4	3954.8	744.3	318.3	420.4	16594.4	16197.6	1320.2	1285.6	233.2	10647	730.6	2333.8	2462.1	399.4	3335.5	3047.2	579.9	5891.7	810.3	311.2	2186	22660	10754.9	143393.7	51407.2	352	833	3143.6	879.9	982.4	770.9	1710.1	1076	1428.7	266.5	877	797.5	8399.8	12054.3	2770.1	2959.8	1374.3	1324
2007.7	1016.9	97141.4	936.6	1347.8	1302.1	1384	6181.5	1057	272.2	336.6	14002.9	12441.4	1118.7	1344.6	194.7	13716.6	549.7	1890.6	1294.6	217.7	2792.2	2202	440.6	4274.1	380.1	318	1612.7	22201.7	8499.6	67865.8	38981.4	392.5	1081	2095.6	687.8	665.5	332.2	2276.7	1448.5	1100.1	652.5	1066.4	430.3	12220	13566.4	2458.2	2110.1	1546.4	1189.3
2559.4	832.1	79354.3	580.6	1410.2	2847.3	1315	4783.9	850.3	287.2	429.9	23496.9	30026.1	886.1	1300.1	226.5	18656.6	894.7	2877.5	1209.4	190.5	2800.9	5127.8	662.1	8681.6	666.3	271.9	1053.6	19975.7	4522.5	124215.6	45052.4	379.7	1091.9	2113.1	617.4	810.3	403.7	1660.3	1316.2	1261.8	345.6	636.5	447.9	12264.8	3628.7	3054.1	2797.3	1101.9	1263.7
6301.8	797.4	83284	613.3	1335.1	2922.3	1436.6	4212.5	787.3	302.5	329.8	21195.5	23440.5	1319.1	1942.7	214.2	13340.9	746.5	2000.9	1147.4	228.6	6398	4299.8	455.2	4266.2	711	1462.1	1037.4	16957.2	6422.4	10119.3	36515.3	346.7	1137.8	2436.4	559.3	801.9	340.8	1542.8	1213.9	1279.1	355.3	614.4	405.4	9421	14103.3	3134.8	2094.6	1215.4	1194.4
2068.7	789.7	71302.8	575.5	1270.2	2191.3	1513	4782	1108.1	299.1	385	18113.7	16450	1608.3	1453.6	215.2	10933	594.2	3212.4	1020.8	340.5	1965.1	3912.5	456.6	3762	488	362.2	1633.3	9264.1	3379.1	90047	49966.4	637.2	1247	4267.1	894.1	961.9	355.4	2167.2	1201.8	1293.4	453.3	655.9	534.5	11265.4	10140.8	2455.7	2068.5	4979.8	1268.2
883.1	1067	56870.8	788.9	1562.8	1086.5	1464.7	5337	1235.2	312.3	422.1	9886.5	7003.9	2447	1402.9	673.1	5622.4	398.6	2148.6	1016.4	250.6	3330.1	6603.1	573.5	3173.4	543.8	354.4	1975.8	8280.5	3262.1	39763.1	42119.2	419.5	1409.1	4768.5	734.7	784.9	374.8	1641.8	1253.4	1392.4	458.1	551.5	481.1	9982.6	5857.4	1905.1	1826	1345.2	1401.6
2498.9	949.5	79613.5	839.5	1250.5	2067	1190.6	5550	880.4	344.9	420.1	18437.7	10063.4	1582.6	1450.3	192.9	9920.4	655	2018.2	2324.9	216.6	11533.9	2408	560.1	3073.7	552.3	1670.3	1113	9768.5	9777.9	15685.5	80634.6	380.8	1420.4	3345	659.3	901.4	358	1210.6	1496.3	1146.3	243.9	608.2	1680.9	19163.1	13417.1	68542.7	1911.2	5390	1146.8
1478.5	984.9	102464.4	909.1	1437.1	1789.1	2441.3	4881.6	882.5	424.8	355	14896.4	14977.2	1360.9	1919.5	286.3	8267.2	521.8	2090.2	1306.8	223.8	6458.4	1574.6	460.8	3755.1	594.6	1899.1	1869.6	16196.6	16524.8	89442.2	26397.5	396.2	1191	6947.2	734.4	827.2	351.1	1461.5	1351.8	1238.4	368.7	647.7	395.5	19671.5	16626.5	2560.6	2033	2464.4	1025.6
4325	717.5	82859.3	522.4	1233.2	2689.8	1040.8	3895.6	912.4	292.1	429.7	14851	19363.7	1684.1	1582.2	284.3	13140.9	773.7	1795.2	1160.3	175.4	2523	5128.9	676.5	5839.5	699.7	625.3	1362.5	18818.8	31423.1	110019.6	36944.5	577.4	1336.6	3690.7	490.2	728.4	469.4	1494.1	1233.9	3157.3	350.8	674.5	736	11966.1	3619.3	2982.7	2880.4	790.9	1206.8
1565.3	1342.9	76573.7	772.6	1274.6	1728.6	1454.9	6332.6	1813.8	441.3	418.1	14969.3	12225.2	1208.1	1788.4	458.1	9442.5	522.3	1841.2	1230.5	245.3	3055.5	3704.5	531.2	3117.1	778.5	272.2	1302.6	10373	8332.1	79514.4	28727	444.8	1343.5	3212.3	765.6	891.7	751.7	1765.8	1267.9	1805.6	319.6	815.1	681.7	17747.6	11382.5	2295.7	1833.3	2193.6	1190.6
4474.3	835.2	98812.7	647	1141.6	3163.6	1505	4573.5	2169.7	231.5	299	21667.2	22714.7	741.7	1673.2	232.7	15800.7	710.2	2044.2	1052.1	183.7	5926.1	3378	488.9	4626.5	469.7	210.2	1056.8	15210.3	19185.5	36043.2	27526.5	385.6	1136.2	2622	769.7	626.7	333.3	1373.8	839.8	1296.2	211	695.2	671.4	16860.8	3128.9	3125	1948.3	1370.3	1464.9
2622.8	999.8	75492.5	796.2	1537.7	1748.2	1402.1	5278	1755.5	298.3	295.4	16616.3	15985.6	1093.2	1459.5	193	11778.7	630.3	2066.1	1196.2	258.6	5545.7	1854.8	565.5	3081.7	402.4	360.1	1369.3	13961.3	53861.7	22733.1	32128.6	468.2	1194.9	2962.2	708.6	784.8	392.9	1831.7	1390.2	1249.5	322.4	633.8	580.4	11054.7	4904.7	2516	1863.7	1469.6	1192.3
1712.2	2133.8	74775.2	876.7	1220.1	1328.1	2609.8	5701.5	1075.8	295.1	362.8	13264	11863.1	1411	1514.1	181.7	12939	415.4	1816.4	2565.2	243.8	6374.8	3590.9	487.6	3525.5	413.8	284.8	1207.2	9366.9	38367.5	62355.4	35610.5	412.2	1264.6	4870.4	821	763.2	359.5	1476.9	1387.3	1471.4	333.6	755.5	528.9	13787.9	15734.8	2799.5	1885	1491.1	1321
2244.7	944.6	71188.9	678.7	1276.9	1658.4	1698.3	4586.3	1303.7	281.6	325.4	15134	12978.2	1217.6	1522.6	205.6	9664.5	504.2	1841.8	989.8	235.7	6974.7	11210.1	561	3317.3	470.2	301	1232.8	9016.9	23116.4	25732.2	29695.8	412	2005	3631.6	725.7	733.4	367.7	1130.5	1706.6	1440.2	427.3	952.3	626	22328.3	9799.4	2904.2	2364.4	1151.9	1324.5
2215.5	1018.7	103969.1	758.3	1317.9	2636.1	1465.6	4919.2	798.5	295.7	443.7	19685	21613	1966.4	1881.8	241.4	11768.1	711.7	1852.5	1090.5	334.6	5841.9	4021.5	567.4	4705.2	662.9	752.6	1304.6	15939.3	7956.5	108686.5	38536	358.6	1146.7	3641.8	756.6	868.3	443	1674.8	1274.6	1523.2	293.8	801	560.7	21167.7	3560.7	3115.4	2086.2	5792.8	1571.4
2514	1096.3	61405.9	816.9	1931.3	2537.9	1557.5	5131.2	1018.4	349.6	523.4	16531.9	15634.4	1586.6	1856.1	216.8	10224.8	699.1	2139.6	1485	240.3	4119.8	2318.6	577.2	3434.4	507.2	265.8	1770.2	13571.7	20599.3	19087.2	35367.1	502.9	1516.3	4950.9	796.4	684.2	1095.1	1726	1719.8	1050.9	469.5	871.9	518.2	9019.2	6299.7	2830.3	2096.8	1650.8	1334.8
1957.8	933	78852	833.6	1632.6	1240.8	1837.9	5302.1	1223.2	325.7	331.2	11091.1	8783.3	890.8	1622.3	949.6	6930.1	415.8	2341.1	1013.9	226.1	21356.9	3943.1	629	2941.7	800.7	255.4	1186.3	5496.4	20764.7	15513.7	44841.3	391.4	1465.4	3128.1	814.3	775.8	415.2	1350.4	1370.4	1766.5	342.9	654	562.7	11983.6	19748.2	2473.7	1989.6	1522.6	1201.7
1049.7	635.6	58633.6	992.7	1344.6	1952.5	1086.6	5111.2	1258.1	343.5	513.4	12559.1	15293.9	1205.3	2137.3	258.3	9533.1	552.1	1833.1	954.9	220.2	3527	4959.2	580.3	4263.2	1133.1	280.5	1262.3	8074.6	44130.1	87019.3	38497.1	536	1147.4	2667.4	549.8	985.4	412.2	1652.6	1552.7	2065.8	349.1	573.5	532.2	11742.3	17683.4	2818.9	2429	1455.1	1100.2
3770.2	910.5	127380	605.4	1891	1398.6	1533.5	8927	812.5	311.7	536.3	13821.7	11722.4	1231.6	1852.2	195.6	12416.7	789.4	1931.1	1483.6	215.1	4682.1	4106.3	565.5	3141.4	664.8	231.8	1197.7	22797.6	13270.3	28817.8	34301.1	390.2	1329.2	3701.8	723	982.6	380.9	1837	1707.4	1486.8	316.4	596.7	625.6	18695	4335.9	2905.3	2019.7	1458.4	1462.3
1111.8	2033.8	40366.4	2440.4	1517.3	995.1	1701.2	6008.5	1006.4	312.7	370.6	10192.6	16197.9	2038.6	1742.8	406.2	5084.2	426.3	1808	3207.6	236.1	6719	4560.6	544.3	2053.4	528.4	397.2	948.2	9013.7	12208	7184.3	70094.7	551.4	1277.6	3802.1	688.8	758.6	1479.7	1464.3	1206.7	1537.5	189.3	591	1978.6	16958.1	4419.6	2063.8	1581.7	1556.6	6217.5
3429	693.5	83178.3	672.4	1178.8	5991.4	2577.8	3828.2	1019.6	269.1	333.7	30093.1	38172.9	1346.8	1742.1	199.5	24988	966.7	2148.8	1031.3	186	2153.6	2366	497.5	7425.9	801.9	1044.1	2102.1	15749.8	14556.8	161699.2	37422.3	356.5	1194.3	3702.4	616.9	661.1	386.8	1950.2	1631.1	1352.8	492.3	677.9	422.3	12369	19255.6	3229.1	2690.1	1308.5	997.8
2910.1	844.7	53987	1013.9	1574.2	1792.1	1755.7	4917.4	3497.8	356.3	320.6	12118.6	10690.8	1599	2362.5	222	8147.2	511.4	1875.8	1362	220.9	4322.4	2861.6	539.6	2742.9	545.3	262.7	1317.8	6124	25117.2	4042.4	29425.2	406.8	1469.4	4161.5	737.6	843.8	332.8	1613.1	1506.3	1409.2	378	614.9	445.3	12119.5	5187.4	2355.3	2086.3	1623.3	1323.8
3950	971.1	89429.2	682.3	1280.8	3976.2	1439.7	5616.8	817.8	369.5	383.2	27178.6	33563.5	1007.4	1239.8	308.6	16892	924.6	2496.2	1610.9	444.8	6898	3991.4	491.6	8153.2	546.5	237.2	2334.7	20112	42405.2	215702.5	25137.4	423.4	994.7	3069.8	667.9	1026.2	547.1	2139.9	1530.3	1149	343.1	678.7	380.7	10491.4	8635.4	3989.9	2512.9	1348.1	1229.8
3690	932.3	65535.7	642.8	1421.3	2334.3	1351	4865.2	809.8	281.7	319.8	18720.3	15844	1292.6	1035.2	194.3	15800.5	725.9	2119.9	1741.3	203.6	4468.3	3354.3	649.9	3141.4	544.2	275.2	1204.6	13291.8	4992.1	17149.4	54410	414.3	1398.7	3463.7	762	842.4	364.3	2874.1	1686.3	1224.3	481.3	859.3	603.7	16369.6	5037	3155.8	2182.4	1274.3	1437.9
2440.9	1069.9	98434.2	721.1	1216.1	1421.7	1455.5	4491.1	865.9	311.8	1149.5	16780.4	12650.8	886.3	1740.7	298.4	11429.7	532.7	2117.3	3589.7	210.8	6442.8	4967.9	500.7	3754.7	568.3	302.6	1343.3	19604.7	46875.6	40185.1	33850.6	373.2	1428	5241.9	671.6	1027.7	340.1	1786.3	1495.8	1470.1	307.2	598.5	659	23351.8	8226.9	2748.4	2183.7	1401.3	1667.7
2365.9	976.4	134854.3	694.1	1308	2224.7	1645.5	6846.1	987.6	279.6	363.4	20749.6	22790.3	990	1522.3	219.1	16547.2	602.3	2169.4	2139.5	237.6	3213	2815	543.3	5375.7	510.9	298.8	1778.3	21445.9	11523.3	164796.9	38968.8	407.6	1425	3334	655.6	1545.8	546.3	1893.7	1456.2	1336.5	394.9	724.8	510.4	21044.7	15936.9	3361.2	2776.7	1205.3	1290.4
1842.3	754.4	144669	588.1	1307.8	2199.8	1258.3	4710.3	3977.9	303.2	398	23943.4	23167.9	1323.5	2018.1	192.3	15128.8	638.2	1841.6	977.2	226.8	3217.4	4132	507.8	5381.3	697.6	253.3	892.8	14757.2	6835.3	136458.4	31682.3	386.4	1316.4	3893.6	669.7	736.2	356.3	1778.6	1206	1496	317.2	641.2	375.7	14764.7	11232.6	3020.8	2278.5	1013.2	1283.4
2432.8	1126	81895.6	516.3	1369.9	2724	1188.9	4728	926.7	295.8	309.5	19283.1	17828.2	988.9	1714.3	241.7	11834.9	590.4	1943.7	1204.5	229.9	5716.7	2572.2	485.3	3575.8	538.2	282.3	1534.5	5443.7	4442.1	19808.7	39546	417.3	1417.1	5703.8	580.8	643.6	312.9	1331.8	1198.5	1476.9	330.2	719.1	508.9	13245.7	7820.1	2345	1837.6	2207.1	1152.9
3493.7	640.8	125490.5	405.2	885.1	2558.3	1133.7	6047.2	1170.5	345.1	372.8	13928.2	16319.4	4011.4	1073.1	196.7	20070.5	518.5	1324.6	1668.8	181.2	2126.8	2171.1	397.1	4946.2	723.5	441.3	1387.4	24458.6	10195.1	99182	29330.4	361	1511.4	3493.7	439.5	893.5	327.2	1288.5	1739.4	1550	541.9	585.1	629	9339.2	5356.5	4339.2	2891	644.7	800.5
2164.6	1338.6	97287.6	944.7	1429.7	2662.3	1286.9	9019.3	1637	996.6	1020.8	22557.1	21374.4	1664.6	1643.2	816.7	10497.2	731.2	2043.2	1872.8	182.7	2851.8	4314	513.8	4738.6	432.3	265.9	1134.4	15330.9	3716.5	111312	45885.1	368.9	1273.3	2915.4	880.4	1839.7	483.6	1667.8	2002.7	1325.6	264.1	767.4	466.1	9739	4740.7	2479.6	2254.1	1384.2	2069.6
1851.5	945.7	108316.4	622.3	1284.2	1475.7	1204.5	5288.3	719.7	272.7	375.4	12635.5	11455.1	1516.3	1536.8	196	9127.7	516.5	1958.9	1655.4	189.9	2563.4	1932.1	477.5	4488.7	625.1	243.4	1583.6	17935.4	6251.5	83260.8	53537.3	381.1	997.5	2979.9	583	893.6	421.1	1973.2	1069	1433.6	267.9	624.9	298	13538.7	3235.7	2310.5	2364	1023.8	1241.5
1804.7	984.6	100845.6	827.7	1397.6	1901.8	1363.4	4786.3	768.7	280.7	587	14203.8	12585.6	1739.1	1785.3	198.4	7877.2	622.8	2088.6	1203.7	209.2	3320.6	3013.6	504.1	3291.4	591.2	263.4	1296.3	9875.8	2612.8	6326	47347.2	402.8	1372.9	1872.9	759.4	884.3	343.2	1420.8	1273.3	1145.8	265.8	738.2	502.5	12599.9	6320.3	4050.2	1905.9	1398.4	1587.7
2432.9	957.8	104360.5	799	1446	1785.5	1241.5	5224.2	775.6	296.4	351	19254	19014.6	1322.2	1435.9	195.2	12245.9	661.7	2126.1	1042.2	228	6507.9	3442.5	626.1	4849.1	599.6	283.2	781.7	10462.1	12956.3	77263.7	34948	382.3	1155.7	4147.3	732.6	1115.3	382.9	1530.5	1413.2	1208.3	251.3	682.6	391.5	15833	11281.9	2566.2	2249.6	1279.9	1234.1
1469.1	1158	46075.2	668.7	1214.2	1462.7	1626.6	5939.4	1238.9	287.5	307	17503.6	14778.9	1544.8	1759.9	173.5	10445.1	375.7	1643.2	1016.9	666.9	2918.5	4040.9	578.7	2904	322.4	411.2	1110.4	10032	19309.4	72045.9	42113.3	696.6	1315.7	2983.4	1003.2	778.9	331.6	1887.7	1313	1580.7	175.9	596.1	506	10824	3660.6	2219.5	1404.7	1432.6	1061.8
5253.1	759.4	121210.6	661	1086.6	4219	1658.5	4216.8	855.1	241.7	627.4	24989.3	27149.9	1668.3	1538.5	195.3	16526.2	766.1	1956.7	1397.8	254.4	3305.1	3075.2	489.1	4313.7	706.3	243.9	1002	18996.9	8778.4	28472.7	42793.1	389.5	1033.2	2868.6	569.4	764.3	359	1367.5	1281.4	1292.8	309.4	791	336.5	11247.3	6576.2	3479.5	2226.8	1221.1	1365.7
2822.8	857.4	101867.2	794.7	1096.1	3518.1	1212.6	4472.2	805.7	261.9	350.8	24026.9	23898.6	1692.1	1742.2	194.4	18088.3	1012.1	1809	1230.7	270.6	2603.1	3976.8	439.7	6234.2	703.3	298	830.4	19101.9	5470	116816.8	28946.7	361.8	1236.3	3751.5	550.3	954.8	389.7	1751.9	1113.9	1683.5	267.6	729.3	478.8	20143.9	3198.8	2930.3	2567.2	966.4	1328.8
5442.8	833.8	116949.9	564.7	1489.9	4787.8	1264.9	4999	867.9	2693.3	527.4	31026.5	27723	750.6	1483.1	377.7	20245.6	1067.7	2394.4	1294.6	200.1	4261.6	2971.6	601.6	6744.8	633.1	249.9	1403.8	20708.1	3372.6	40032.2	68813.5	372.4	1115	2694.5	642.1	1177.6	495.8	1639	1788.4	1259.3	377.6	688.4	1004.4	7964	3895	3942.2	2703.4	1562.6	1328.5
3618.8	784.4	109598.1	963.6	1284.5	3865.5	1261.9	4627.3	736	255.8	300.7	22497.4	30110	1918.3	1895.5	335.3	15131.4	974.3	1910.4	973.7	195	2334.4	4022.6	468.9	4950.3	599.1	235.8	983.6	15509.3	6484	102123.1	21380	473.9	1144.3	3098.6	810.2	968.1	341.5	1590.3	1280.8	1163.9	268.3	656.4	505.9	8690.9	10542.8	2874.1	2113.1	1106.6	1254.7
2375.7	1139.1	53369.8	857	1821.5	1643.9	1578	5843.8	893.4	2379.6	314.5	10777.7	8408	1383	2382.6	205.6	6346.6	565	2634.5	1026.7	317.2	2524.4	3115.4	597.4	2307.5	429.5	297	1096.6	7828.8	22086.1	732.4	27176.5	458.2	1458.5	2759.7	855.9	629.5	338.6	1299.2	1372.5	1105.7	201.4	719.2	479.8	18181.8	4699.7	2224.2	1678.9	2068	1294.1
1493.6	802.7	98225.6	662.1	1251.2	2413.6	1337.7	4456.8	818.9	283.2	324.2	20545.2	23507.9	1577.8	2110.8	181.4	10761.2	625.2	1888.2	951.6	190.7	10148.1	3554	506.6	4784.6	705.4	262.4	1154.5	15688.4	20779.9	147498	49270.2	362.6	1039.8	4804.5	624.5	870.2	362.2	2141.1	1063.8	1182	206.1	602.5	801.3	12634.2	6646	2753.4	2070.6	977.2	1118.8
1227.8	1066.4	46404.7	831	1772.3	1569.4	1752	5104.3	831.6	363.9	328	13614.3	7139.9	1161	1691.5	210.5	6308.6	520.4	2215.1	1505.8	242.9	5224.8	2468.5	568	2534.6	449.1	255.8	873.7	5420.4	13214.9	24544.5	62098.2	470.6	1238.9	3030.9	710.5	801.8	362.3	1441.5	1259.8	1280.7	207.6	708.3	1739.9	18135.3	13788.7	2066.1	1772.3	1681.1	1202.3
748.7	858.5	63376.5	634.9	1190.4	649	1378.1	7284.5	943.8	272.2	367.8	8051.3	5774.5	2660.8	2245.4	233.6	4111.6	311.5	1511.7	1061	205.8	3174.4	2872.1	533.4	2324.8	411.7	280.6	1706.5	5398	10699.3	37723.7	31393.3	372.1	1553.2	7313.5	839.5	759.1	366.1	1367.1	2214	2078.2	531.8	579.9	463.9	13516.2	9768.4	2188	1791.2	1177.6	1407.5
1898.4	799.3	81548.6	562.2	1375	871.9	1367.5	4570.8	1037.1	286.9	285.7	9018.3	6575.1	1563.7	1786.6	248.6	6071.7	390.1	1895.4	1098	251.4	4811.5	6850.1	631.4	2957.6	523.8	308.9	1530.1	11445.7	57311	45997.3	30214.6	440.6	1653.8	4748	680.7	774.8	376.8	1063.7	1227.8	1479.9	327.5	662.6	693.4	21080.5	4821.2	2377.4	2182.3	2144.8	1845.4
1675.7	1059.1	94583.8	644.3	1350.9	1189.9	1628.9	5421.4	1142.1	487.9	317.7	12149.7	8605.8	5728.9	2523.3	213.8	12146.8	517.4	2012.8	1463.2	316.5	4577	2989	523.9	3302.3	557.9	320.8	908.9	13595.1	32774.6	87738.3	55701.9	553.2	1014.6	20140.2	609.7	1075.6	426.8	1759	1259.2	1359.4	287.4	578	700.7	10851.6	5310.3	2350.5	1875.4	1391.7	1291.8
3181.6	1048.5	109046.9	1088.1	1151.3	2074	1407.2	4692.8	810.9	286.4	406.5	19583	19912.6	1044.6	1466.4	202.8	11447.2	623.6	1899.8	2268.7	198.9	5095	3115.6	559.7	6432.1	720.1	223	1071.5	16401.4	3544.9	133584.4	35879.2	365.1	1299.9	3941.5	523.1	895.2	416.1	1347.3	1248.1	1250.5	340.9	642.7	495.8	15421.5	7441.7	3151.1	2259.7	1141.4	1199.5
2732.4	930.7	125618.9	782	1345.3	3047.5	1372	4995.4	800.4	252.6	356.8	24675	27771	697	1360.6	176.8	15729.7	770.8	2511	1590.2	194.8	2421	2439.2	471.6	6104.3	639.2	270	1805.8	24083.1	7070.4	189545.8	40309.4	389.2	1073.9	3242.3	635.4	883.1	358	1843.7	1386.2	1163.1	314.4	703.8	428.1	7334.8	5510.1	3064.2	2385	1547.1	1094.1
2134.4	839.3	76889.3	637.1	1334.7	2246.8	1377.1	4521.9	938.1	256.8	286.1	20044.4	19585.7	1487.9	1545.6	181.1	13532.9	532.8	1833.3	1219.7	212.1	4151.1	4552.1	529.5	4414.9	692.7	245.9	1195.2	16686.3	8800.7	106366	20785.6	388.5	1462.2	3796.3	683.1	803.2	327.4	1704.6	1364	1368.8	275.1	682.1	585.9	18108.1	4235.5	2666.2	2221.2	1261.5	1408.7
3881.7	762.1	122076.3	316.6	1126.2	1098.6	1522	3365.4	1068.5	325.1	268.2	15367.3	14292.9	2548.7	2225.9	183.1	8597.3	479.1	2155.9	886.1	324.7	9904.1	4095	591.8	4535.3	578.2	118842.1	993.3	18846.9	2286.7	78581.1	28364.9	355.5	1162.6	4308.1	3071.7	554	691.9	1542	1662.1	1387.3	548.4	713.7	575.2	10512.2	4256.7	3692.8	2517.8	82253.7	1145.5
7239.2	1162.8	112485.5	596.6	1316.6	3505.2	1293.6	4724.6	1109.8	262.1	402.4	24164.7	27639.5	915.1	1975.3	207.5	15999	1016.7	2075.4	1462.2	194	4161.4	3145.2	517.7	5193.2	535	259	1763.4	15336.1	3488.6	38243.1	32422.8	352.8	1114.4	3897.5	601.8	844.8	406.8	1676.4	1349.6	15960.8	382	771.3	438.3	11175.8	9766.6	3461.5	2383	1081.9	1273.3
2363.1	966.4	119300.6	842.8	1339.6	1288.9	1430	5287.4	851.4	326.3	340.5	10946.5	8402.6	1083.7	1951.5	190.2	7557.1	494.4	1953.6	1060.8	248.4	6782.6	3406.3	556.1	2800.5	653.8	310.2	1927.6	15659.1	6573	57104.4	67074.6	461.9	1244.5	3910.9	671.9	903.7	478.5	1363	1239.7	1197.2	186.5	581.3	721.6	13542.7	3778.5	2644.1	2098.1	1788.5	1408
3074	809.5	75069.1	605.5	1482.3	1612	1258.2	5382.8	906.2	230.9	294.8	16908.7	16310.6	1228.5	1464.7	153.5	11420.8	511.5	1913.6	1759.4	178.8	2118	2838.9	454.9	3746.8	496.2	280.2	1330.4	20946.7	16218.5	64136.1	30077.5	362.7	1242.4	3485.8	725.5	785.2	332.2	1475.1	1475.8	1180.8	323	593.5	399.7	12440.5	2971.6	2408.5	2117.9	1056.9	1480.1
4331.7	846.1	101977.7	573.2	1210	2011.4	1273.4	4796.1	1141.1	421.8	474.8	14330.4	14411.2	1350.8	1659.2	268	11092.2	700.5	1901.7	2405.6	511.5	2117.1	2846.7	537.1	4513.6	630.6	242.8	1441.6	15612.9	15766.2	46101.2	27044	422.2	1258	2881.5	652.7	1460.4	450.5	1467.9	2024.1	1193.8	543.5	704.3	521	10853.4	4871.9	3658.8	2795	1040.1	1274.7
3019.8	796.5	74859.2	622.4	1312.6	2351.6	1212.4	4264.6	808.8	287.3	502.2	17952.1	17136.3	1166.5	1158.3	190.7	8449.3	689.2	1912.1	1859.2	180.4	2502	5977.8	557	5151	691.9	480.7	1416	19713.2	12430.9	87988.3	41201.2	339.7	1153.6	3058.7	573.1	637.5	397.7	1668.4	1245.1	1257.7	312.1	666.7	573.8	7884.6	2874.6	2375.8	2388.9	1389.5	1327
923.9	1052.9	23668.6	639.3	1502.2	812.9	1443.5	7783.3	1367.5	335.9	447.3	28372.9	6563.2	667.4	886.2	269.1	8793.3	486.2	1969	1089.6	526.2	2558.6	3914.8	558.5	2685.7	352.8	312.9	2107.9	6110	5843.5	32498.9	33138.5	495.9	1402.4	2361	679.7	856.7	676.5	1514.8	2735.2	1205.2	391.2	514.4	1093	35816.5	11217.8	1794	1651	2093.4	1329.6
3946	1071.6	108070.3	626	1268.3	1714.6	1427	4153.5	836.9	249.5	319.8	18866.2	15946.6	850.4	1779.1	176.5	13112	685.7	1820.1	1195.9	219.1	2311.8	3788.2	503.8	4829.8	588.4	233.9	1113.6	19469.6	2583.9	83070.8	36156.3	391.8	1421.9	2444.9	604	1186.7	389.7	1441	1167.9	1481.1	349.3	623.3	552.9	9851.4	3460.5	3445.2	2190.6	999.1	1422.4
5484	951.8	75530.9	607.7	1207.5	1132.7	1212.4	4820.5	767.6	236	398.7	14318.2	12819.2	1389.1	1715.6	188.2	13915.3	528.7	2153	1357.3	177.7	3560.4	2454.4	622.5	4846.1	644.5	199.2	1526	21741.8	1792.9	53396.6	31383.3	331.1	1003.8	3181.3	681.1	698.1	373.3	1613.5	1228.1	1272.4	348.2	893.3	472.5	11049.4	4882.8	2490.7	3029.3	4858.8	1383.4
2218.5	820.2	110092.3	621.6	1343.8	1585	1391.5	4560.4	988.6	252.9	290.5	19424	18312.1	1575	1718	175	11244.1	582.9	1873.4	1256.5	205.8	3013.7	3881.9	514.4	4950.2	567.4	251.8	1288.4	20119.2	29867.7	60784.7	27708.6	399.2	1154.5	5518.5	625.6	625.2	343.9	1405.6	1194	1189.9	294.6	582.7	595.2	19521.9	6543.1	3267.9	2034.2	994.9	1359.8
3156.5	794.6	132242.9	623.2	1143.7	4031.1	1363.8	4379.1	1384.4	310.9	569.1	30897.7	27853.8	1112.2	1634.4	280.1	18704.8	857.9	2098.7	1710.9	398.1	4526.6	3721.3	522	7211.8	840.5	259.8	1294.2	13672.4	3569.4	178987.2	60212.5	349.1	909.7	4211.7	596.6	1102.1	454.4	1982.4	1664	1315.6	394.2	808.3	782.2	9344.8	3787.2	3802.9	2720.8	1311.3	1436
3551.2	867.4	77986.5	1363.9	1503.7	1881	1292.8	4981.6	1058.7	737.4	306.4	13678.4	12812.3	1975.4	2404.3	200.7	12027.2	620	2132.5	1253.6	206.2	2544.5	3582.1	470.9	3656	467.1	257.6	2175.6	20396.2	13743.4	42345.3	39612.1	357.9	1261.7	3267.5	691.2	1144.5	362.1	1208.6	1757.9	1430.1	413	674.5	820.5	14158.7	5258.1	2939.1	2381.5	1326.5	1278.4
2072.3	961.8	79331.8	671.6	1742.2	2109.4	1369.4	5306.7	1444.3	262.9	335.3	13214.3	12723.5	811.2	2298.3	198.4	7778.7	537.4	2652.5	1509.2	250.5	4544.7	6951.4	602.8	3445.1	483.4	291.8	1369.1	5069.8	7173.2	15310.6	47223.5	436.3	1010	2660.4	698.4	693.3	358	1202.8	1293.2	1674.4	235.9	813.8	648.3	6813.1	7425.3	2442.6	1860.4	1565.2	1232.9
1837.4	1047.5	77120.7	731.8	1588.8	987.4	2700.6	4733.7	1543.1	377.9	398	8159.9	6450.9	5103	1840.1	229.3	10869.3	420.3	2120.7	1075.2	223.4	4888.6	2883.3	516.8	3189.1	544.6	255.4	1515.6	9794.1	8043.8	36625	27652.1	443.2	1400.2	4552.2	718.8	659.9	384.8	1350.6	1518.3	1358.5	237.8	654.6	658.6	11290.4	17163.8	2649.9	1975.4	1744.9	1317.7
15767.7	948.9	93298.9	668.1	1266.3	2501.4	1390.1	4802.5	798.6	251.8	315.1	30642.3	35709.5	1102.4	1216.7	189.3	23260.8	878.4	2132.1	923.8	208.6	3431.3	3215.2	504.7	8255.1	528.8	256.4	1369.3	16571.6	11355	117913.2	29229.3	374.6	959.5	3955.3	653.7	872.1	406.2	1765.9	1298.3	1168.4	320.6	736.5	451.5	16763.4	17928.3	3620.2	2460.1	1562.9	1037.6
3461.4	940.4	62943.8	663.6	1366.2	1109.5	1256.7	5885.2	1193.4	258.2	409.3	12263.9	9485.6	1864.9	1617.1	468.8	7256.9	409.2	2032.5	1560.8	192.4	5031	10893.7	503.5	2796.2	703.8	697	1374.5	10926.8	19861.7	24018.7	38271.6	458.4	1421.9	5519.9	704.9	777.5	631.5	1460.2	1971.5	1233.7	417.2	594.4	571.7	9413.6	5968.5	2148.4	2323.1	1450.5	1277.4
2210.9	937	84837.5	631	1654.2	885.3	1586.5	4508.2	1137	257.2	317.7	10296.4	5936.1	1089.8	1765.3	181	4812.3	444.1	1915.6	2498.8	220.7	5180.5	1600	471	2421.9	556.6	378.7	1397.7	15836.6	4944.4	28803.5	52406	446.6	1224.1	2613.3	660.3	703.2	349.4	1496.2	1304.8	1100.8	256	571.4	1113.7	8317.9	3927.4	2340.3	2111.5	1221.4	1358.3
4381	1051.6	115386.3	726	1250.5	3236.9	2259.5	5749.1	1219.7	337.9	449.5	21721.1	21261.9	1108.6	1456	222.2	18485.7	757.8	2013.3	1360.1	181.5	3987.4	5242.2	502.6	6302.3	620.2	402.7	1199	17015	11467.6	59929	28814.6	505.3	1192.1	2728.3	737.5	869.8	576.5	1588.7	1315.8	1253.7	590.1	666.5	557.7	9385.5	9169.7	3009.4	2303.8	1312.7	1538.7
2728.9	979.4	110690.9	615.6	1447.6	2144	1311.4	5286.2	1192.4	231.7	508	13703.5	12204.7	1371.1	1974.9	285.1	9355.8	655.8	2105.9	1533.7	217.6	6720	4925.1	485.2	3092.2	664.8	262	1382.1	19049.7	3489.5	5565	48520.1	342.8	1327.2	4504.5	529.2	856.6	368.3	1243.5	1274.2	1314.4	381.2	702.3	1045.9	10925.8	13445.6	2337.8	2443.2	1717.2	1521.5
3345.9	1049.4	113169.1	690.1	1522.9	2330.3	1554	5621.7	933.8	270.2	378.1	16548.9	15748.1	1550.5	3870.3	198.7	9668.2	551.8	2131.3	1861.6	222.7	4325.6	2487.9	586.1	3363.3	668.3	384.7	2660.8	11327.8	14788.9	36549.4	29405.7	409.5	1282.4	4258.1	730.6	777.4	358.7	1232.2	1638.1	1724.8	518.6	915.8	701.6	13056.3	9730	2923.3	2341.8	1891	1382.8
1256.4	1006.8	73776.9	806.3	1606.2	1631.7	2082.4	6337.5	1648.5	360.8	551.3	13579.6	13747.8	3869.9	1751.8	218.8	10575.1	472.2	2251.4	898.9	220.4	6903.2	7710.6	576.4	3929.1	629.1	288.6	1531.7	14792.8	7023	55306.9	31667.7	556	1293.3	3931.8	923.4	836.6	508.9	1425.4	1422.8	1577.6	345.2	750.1	653.2	10833.7	7527.8	2889.5	2195	1295.3	1297.9
2117.9	1282.5	100723.6	707.1	1774.8	3518.4	1579.7	7189.6	1043.6	280.1	1103.7	27883.9	24440.2	1357.4	1584.6	299	25722.9	653.3	2364.8	1034.2	218.8	15887.2	5583.1	664.9	5508.1	597.7	257.5	1298.9	10087.8	3685.1	142335.2	30647	414.3	1260	6001.5	2237.6	1144	408.2	1639.8	1798.9	1452.5	592.2	709.8	537.3	11063.1	7660.5	3006.5	2238.8	1655.5	1665
2487.5	901.4	103128.1	707.9	1258.1	2629.4	1757.2	4568	879.3	355.7	386.9	20072.2	18641.4	1474.7	2111.3	176.8	33454.4	557.3	1846.8	1416.8	191	3425.8	5021.7	435	4744	673.1	274.5	1123.1	11726.9	10531.9	96071.6	39842.2	362.6	1338.2	3438.6	681.1	844	324.5	1683.3	1541.7	1115.8	275.7	593.1	490.9	10440.4	12605.6	2540.7	1801.8	1487.5	1083.2
2717.5	756.5	99975.4	579.1	1564.4	950.6	1275.4	4539.4	879.1	251.9	296.8	9183.1	6495.8	2652.4	2190.9	187.4	5313.7	406.3	2367.1	1062.8	209.5	4282.5	2057.9	519.9	2660.1	612.8	447.2	2798.8	13650.6	9379.5	23823.7	30901.4	402.6	1342.9	5371.3	730.4	694.7	306.2	1152.1	1479.1	1587.7	373.4	618.3	604.5	18010.8	7268.5	2196.7	2366.7	1493.9	1347.8
2526.2	1061.9	45737.4	813.4	1674.6	1729.8	1321	6545.6	880	270.7	307.2	13066.4	11110.6	1418.5	2071.5	182.4	8327	537.2	2793.5	1496.9	217	8105.9	5711.4	463.7	2781.2	533.3	247.2	928.8	8223.5	7610.5	3285.3	31579.5	416	1102.9	2937.1	729.1	878.2	522.3	1202.8	1350.6	1145.4	193.7	729.9	555.5	8982.2	4344.8	2421.5	1738.8	1940.4	1249.8
1491.4	1177.6	77803.9	668.1	1432.3	1181.9	1345	5213.6	832.9	245.3	354.5	11223.6	8383.1	2016.7	2040.2	179.1	8358.5	473.7	1819.6	805.3	194.7	3225.7	3255.8	453.5	3514.3	523.1	258.2	1652.2	13762.5	21014.8	93242.7	27659.7	381.5	1362.4	5154.3	741.3	815.2	367.5	1585.4	1998.4	1618.9	365.1	574.3	733.8	29509.8	8828.3	2351.8	2008	1336.9	2274.4
1195.9	765	58225.3	548.9	1229.2	676	1110.9	5718.6	4488.2	247.2	374.4	6828.8	4312.7	1269.6	1770.2	169.2	4096.3	344.7	1448	1831.1	227.5	7491	3029	462.7	1844.4	514.4	274.7	1815.1	9621	4248.3	17814.2	42354.4	391.9	1377.2	3976.1	791.4	727.7	325.8	1232.2	1311.8	1273.5	362.3	496.6	621.5	24445.3	17633.1	1592.3	1850	1169	1353.2
1543.8	1182.3	95240.2	755.8	1383	1346	1475.1	5644.2	781.1	870.4	310.3	12783.9	10398.1	1997.2	2147.8	212.4	8827.5	572.9	1977.2	1065.4	229	3126.7	2226.9	557.6	3521	504.5	262.5	1005.2	15545.9	15481	67521.9	31705	436.3	1217.1	3247.3	723.1	846.2	366	1480.3	1330.7	1267.5	224.9	609.4	443.7	16939	13152.1	2403.6	1999.7	1252	1458.7
1683.6	907.7	59124.9	696.6	1532.3	1059.8	1648.8	5630.6	1003.5	333.2	391.1	9271.4	6062.7	1980.2	1683.2	276.3	7299.7	13082.7	2168.5	967.4	240.6	8066.1	6649.5	532.5	2432.2	479.4	503.4	1238.2	7774.3	95625.2	5047.9	32119.8	695	1379.5	6350.3	1436.1	737.2	376.1	1053.7	1523	1167.6	259.1	736.3	488.2	20243.7	5095.2	2463	1803.5	2400.1	1675.3
2086.5	1381.7	71155.2	873.9	1450.9	1803.6	1575	5110.7	968.8	279.1	299.7	12982	10729.7	1306.3	1734.3	182	6824.5	607.7	2333.6	1161.2	214.9	5101.9	2991.3	567.9	3069.3	645.7	305.2	1066.2	7263	4782.7	17482.8	46904.8	419.7	1210.4	3157.2	706.9	722.1	360	1476.4	1136.3	1146.9	334.1	569.9	510.7	15965.7	7690.4	2385.5	1704.6	1353.8	1219.9
2082.7	1036.7	57450.2	730.5	1578.6	1652.3	1526.3	6141	1017	248.7	301.1	11674	10151	1608.6	1382.6	187	10022.2	493.5	2172.9	1729.1	246.1	3944.4	2793.8	611.1	2865.6	371.8	337.7	1649.6	7348.3	31461.9	13149.6	30204.5	466.8	1714.4	4603.1	883.6	641.1	413.9	1505	1450.9	1748.8	435.2	839.8	479.4	30097.9	27825.1	2208	2225.5	1519	1087.5
2512.7	1094.6	111461.5	869.2	1675.9	1821.5	1498.1	5839.6	857.1	343.1	325.7	17011.8	14631.4	2779.5	1553.4	221.3	21742	696	2105.6	1515	194.9	3086	1651.2	526.1	3779.2	558.4	226.4	1211.6	9756.8	17679	75081.5	28224.6	401.6	1103.1	2796.6	615.2	981.9	549.3	1502.3	1357.4	1308.7	318.4	560.7	471.6	16081.6	20027.5	2661.3	2030.7	1090.3	1172
3394.3	902.2	74353.7	575.8	1321.6	2310	1451.9	4869.2	1491.7	244.6	282.4	12896.8	21367.6	1522.3	1311.7	497.1	13336.3	520.5	2274.9	2579.2	211	13101.9	2971.5	472.5	2948.4	603	299.1	1077.1	13479.5	27103.6	4914.1	19837.7	382.1	1582.5	4854.6	681.6	668.9	452.7	1161.2	1363.5	1963.7	150	695.3	1146.3	7630.1	6001.2	3181.4	1887.2	1599.1	1902.9
4727	695.9	78157.9	419.3	1224.2	3875.3	1498.1	4396.7	768.3	335.4	442.1	18945.6	27113.7	1282.6	1267	289.4	19949	933.2	2303.5	1178	168.3	2275.7	5692.4	499.7	8021.6	710.6	215.7	1065.7	20401	39567.8	121030.3	28650.2	325.3	1084.9	2457.3	897.5	995.9	392.8	2067.5	1207.5	1126.5	280.8	685.3	458.2	11810.3	3457.2	3344.8	2615.8	986.9	1143.7
939.9	899.2	50887.8	683.6	1609.6	1205.8	1322.2	5031.4	1378.8	264	281.6	11102.1	9418	1652.4	1376	194.9	6376.1	426.8	2135.3	2403.5	207	2298.9	4159.6	476.3	3078.2	416	285.6	2089.1	10091.9	42231.8	57774.3	36803.2	448.8	1364.4	4701.1	699.3	666.2	375	2023.3	1975.7	1645	325.3	670.6	496.2	9139.1	6215	2255.8	2019.9	1185.9	1071.3
5489	872.1	72530.7	690.8	1198	3360.3	7223.8	5032.8	1227.3	287.9	396.4	21408.1	22010.8	758.6	2053.8	193.6	20296.2	832.8	2074.2	6752.5	212.4	4975	7669.5	549.5	4091.3	541.1	285.3	1181.5	15408	4086.8	6923.7	29778.7	444.1	1234.8	3071.7	3905.9	1239.5	401.3	1743.3	1576.6	1428.5	411.1	1057.4	554.6	17284	6318	3785.5	2340.1	1908.2	1389.3
2460.1	1240.5	42450	566.2	702.9	1013.2	1594.9	4347.3	1457.4	264.7	201.2	6192.6	4460.2	4478.8	8108.2	235.1	15465.3	237.4	1315.6	837.6	323.9	39647.4	7407.9	351.2	1931.1	1472.9	1321.3	1422.8	6624	29361.7	3252.9	6845.8	286.1	1688.5	23142.8	643.6	509.5	395.4	1509.2	2934	2002.5	608	451.1	633.7	20677.4	62227.2	3195.3	2529.7	2745.7	6214
1027.1	912.2	82986.1	896.6	1427.4	1723.7	1396.8	5360	1026.3	292.1	350.2	16738.7	13934.3	1888.2	2173.5	194	8804.4	551.3	1950.7	1057.5	243.9	3879.5	3581.1	546.1	3447.8	606.7	333.9	1522.1	12747	10081.9	70482.3	29769.4	404.5	1267.7	4113.2	712.9	765.7	327.2	1567.5	1495.5	1322.7	270.9	747.9	503.9	29297.4	17770.7	2259.7	1638.9	1423.9	1134.1
1863.8	790.7	57200.3	717.3	1589.8	2373.1	1392.6	4787.7	1773.6	277.7	305	20875.5	21834.2	1978.4	1310.4	179	22648.3	561.3	2082.1	1380.9	293	2261.9	2828.8	610.5	4020	354.9	318.3	1045.8	13889.7	3618.9	52552.5	42267.8	388.1	1398.9	3365.2	693.3	959.2	340.9	1648.5	1709.2	1243.9	504.4	662	425.2	20858.8	21784.5	2580.3	2080.3	1181.9	1038.1
2233.6	816.3	73263	706.5	1361.2	2360.1	1698.5	5067	877.4	300.5	286.9	16904.7	13511.8	1410.1	1662.6	200.4	8216.9	612.5	1814.4	1894.7	219.9	3518.6	5557.4	468.4	3152.4	507.6	338.9	1778.6	10528.1	17568.6	16333.7	37947.5	396.5	1809.7	4364.1	701.4	776.5	316.4	1127.5	1492.2	1352.9	382.5	685	532	22893.2	15730	2969.4	1985.2	2082	1289.2
2455.1	847	84866.7	786.8	1166.1	1196.1	2009.4	4122.9	951.4	268.9	386.5	11604.8	9429.1	1529.6	1566.1	188.7	9978.4	461.5	1798.3	1853.1	209.1	4941.1	4497.2	437.3	3518.3	627.7	256.9	1094.7	16627.1	5548.2	90329.2	26794.5	369.9	1367.5	3117.2	574.6	823.4	379.1	1259.4	1403	1234.8	329.5	650.1	659.9	11613.1	6179.4	2714.3	2516.2	1232.4	1449.9
2853	1012.3	44679.7	823.1	1299.5	1701.6	1364.6	5843.8	1020.4	241	345.8	11814.1	9163.2	1225.4	1579.3	153.2	8241.1	453.6	2058.2	1199.1	209.8	5121.8	3378	462.3	2453.7	410.1	303.8	1456.8	8359.6	5960.1	9149.5	41293.6	425.8	1452.4	3521	648	618.8	326.2	1108.4	1367.3	1520.8	405.3	614.9	547.8	19251.4	5255.3	2101.1	1796.8	1659.6	1651.7
1786	1148.5	110946.2	841.6	1277.5	1161	2044.3	5600.3	1087.9	398.6	8250.3	12421.3	9958.9	1065.1	2367.6	211.1	8356.7	491.4	1984.8	1218.7	202.4	3913.8	4722.5	519.3	3842.9	751.1	339.5	1242.9	14175	4651.7	72515.8	40792.1	381.2	1309.1	4404.8	877.4	928	684.6	1570.2	1376.8	1615.2	283.4	631.6	369.5	11123.3	19813.7	2627.3	2075.1	1142	1441.4
2059.9	1037.4	99817.6	784.2	1536.9	3171.2	1252	4616.1	818.9	250.9	346.4	22098.3	25644.9	1227.3	1339.2	222.7	13777.1	639.7	2186.9	985.4	197.9	3508.7	3326.3	456.3	6400.6	604.5	242.2	1832.4	17572.1	25294	137259.4	27040.7	366.7	1121.7	3025.2	604.5	1126.4	1026.1	1576.7	1446.1	1484.9	494.9	747.4	341	10681.5	15258	2711.6	2385.6	1081.2	1560.8
2015.2	1337.2	115504.3	3340.9	1485.8	1445	16185.7	5428.9	1341.3	390.6	352.4	16217.8	14058.5	1424.7	1338.2	665.5	13591.5	530.9	2328.3	1290	229.6	5926.8	2506.8	552.4	4290.2	660.6	303.4	1395.8	14518	7964.8	102088.8	35791.2	424.9	1350.6	5730.3	627.7	808.4	399.8	1582.2	1527.5	1725.3	310.6	669.9	318.6	12751.1	5750.6	2834.1	2219.3	1556.7	2240.7
3891.8	915.1	126320.5	687.2	1491	4676.5	1409.4	4731.1	832.1	324.2	468.6	28384	33310.6	950.4	1670.4	257.5	17801.8	901.8	2252.5	2759.1	361.8	1558.3	4101.2	605.7	8637.4	664.1	235.4	1125	17281.3	35050	187235.7	45039.6	416.4	1404.8	2590.1	691.8	1072.1	437.5	1982.1	1370.1	1218.7	427.6	693.3	538.4	11266.2	4175.8	3237	2513	1639.3	1332.7
1371.8	832.2	76324.5	710.7	1440.7	1959.8	1260.4	5713	1294.7	322.3	492.2	17381.8	18807.4	1205.3	1518.8	217.1	10661.3	579.8	2036.2	2815.3	277.1	2699.4	2428	606.9	4249.8	622.2	268	1065.4	15859.1	6930.4	109020.4	36381	422	1551.5	3507.5	637	1042	399	1733.3	1213.1	1535.8	202.9	694.5	364.8	12264.4	14573.4	2390	2322.3	1177	1210.3
3372.4	1179.3	65979	1140.1	1400.9	1834.8	1592.4	5663	1147.1	305.2	370.7	18454.6	17869.4	1102.5	1250.3	205.2	17956.4	625.6	2125	1234.5	242	4578	2887.4	563	3680.1	368.4	263.5	1518.7	14114.8	20827	24427.9	25991.4	449.5	1673.1	4483.6	756.1	824.4	377.1	1856	1584.4	1422	533.1	652.4	471.8	18495.8	6405.2	3238.5	2132.6	1573.3	1299.8
2227.6	689.9	128296.8	583	1255.9	2045.2	1315.1	4234.1	902	262.6	308	17683.6	18381.7	995	1397.4	208.3	11597.2	492.7	2020.5	1155.6	184.7	5974.2	2960.5	463.5	6992.1	683.9	304.8	1748.6	15500.2	21207.3	87884.1	35500.9	341.3	1019.2	2302.1	585.6	940.3	349.8	1880.9	1137.9	1155.1	296.2	603.1	608.6	10329.3	8127.4	2655.8	2420.4	934.9	1171.2
2324.3	1079	51120.4	836.7	1640.8	2118	2311	5556.1	984.8	322.8	325.7	14493.8	12591.2	1558.1	1468.7	207	20909.8	527.8	2546.1	1210.2	226.1	9155.4	4204.6	575.3	3311.4	534.3	273.5	1308.5	11988.1	31272.6	17357.5	44200.9	462.7	1513.9	5064.7	755.4	1106.3	371.9	1427.3	1726.2	1706.8	273.6	728	410.7	13145.1	6509.1	2813.2	1828.5	2918.6	1058.8
1485.6	928.2	85908.8	736.9	1465	1551.6	1457.6	5887.7	841.7	380.6	267.9	13461.4	10587.3	1833.9	1991.8	174.6	11128.4	450.4	2155.2	1338.3	223.5	5194.7	3523.6	519.3	3487.9	641.1	397.4	1222.9	12749.2	5775.9	80892.5	31633.1	452.6	1260.2	5667.5	642.1	779	337.6	1675	1316.3	1096.8	203.4	578.1	339.1	15226.3	5085.4	2579.8	1922.8	2005.7	1348.3
2982	912.1	90813.5	647.3	1683.7	2258.4	1627.4	5624.6	1135.7	282.6	294	13789.8	14469.3	1728.5	1578.9	215.2	9616.4	689.7	2421.5	1309.2	354.5	5512.7	5358	576.4	3365.9	560.3	337.1	1989.9	12706.1	5990.1	20416.6	22041.4	412.8	1441.2	4671.2	1055	623.8	354.6	1221.2	1810.3	1278.7	497.4	713.5	374.3	10575	7345.2	2723.4	8564.9	2078.1	1257.7
2695.4	843.3	127581.2	654	1264.9	3096.3	1362.6	4676.9	942.1	293.6	365.2	24941.5	26823.3	1157.2	1202.7	204.2	12676.5	670.1	1803	1038.9	208.6	4012.5	2037.1	550.5	4514.2	652.2	236.1	1857.2	16891.3	10660.1	116728.3	35663.4	383.6	1200.3	3663.6	601	932	381	2051.5	1316.3	1216.3	321.6	673.8	493.6	13377.4	23813.7	2799.4	2330.5	1255.1	1111.8
1654.2	998.9	84570.9	727.7	1293.9	1150.8	1329.7	9940.2	1485.9	287.2	312.7	8615.4	6044.2	2566.1	2335.2	413.9	10350.3	396.9	1985.6	1175	225.9	5268.1	1780.8	504.6	2930.8	548.8	330.5	1113	15513.3	6026.3	46263.8	34020.6	430.3	1327.1	7028.1	703	821.3	334.4	1256.3	1551.1	1406.5	341.3	668.8	467.5	15049	15123.6	3576.7	1998.2	1644.1	1219.8
4557.5	875.4	92971.7	638.9	1377.8	3555.1	1571.5	4590.6	768.4	406.5	738.4	18917.5	24281.2	1454.9	7888.3	234.1	16891.6	848.3	1911.8	1152.7	165.3	5143.7	4224.7	426.8	3952.1	478.8	282	1510.3	16410.1	6333.9	16928.1	42989.6	376.6	984.5	4040.4	561.1	887.8	8591.2	1165.3	1467.4	1134.7	390.7	697.3	541.2	14170.9	19837.6	2616.1	2196.8	1350.8	1286.9
2176.1	1088.4	80793.8	725.4	1536.9	1197.8	1561.5	5955.6	843.5	255.6	294.5	10862.8	8150.9	1935.9	1431	333.8	8512.2	414.7	2202.8	980.6	235.6	4955.7	2112	521.3	2899	591.3	354.4	1789.5	7832.9	15149.5	18873.9	36193.1	399.8	1364.1	3950.6	731.5	691.6	388.2	1193.9	1621.3	1200.8	278.3	636	523.1	18968.7	4061.1	2223.9	1861.8	1608.1	1172.9
4322.1	978.1	95220.8	745.4	1310.3	1526.3	1520.4	4624	1063.5	1890.2	311.4	15280.2	13615	968.6	2045.8	183	11428	540	3117.8	975.2	204.7	11102.6	3053.8	424.3	3579.9	764.9	236.5	1246.3	22715.2	8462.5	18733.3	39006.6	371.4	1308.2	3192.6	728.3	757.1	390.4	2362.1	1288.8	1654.5	330.9	719.2	588.4	19785.5	19558.6	3831.3	2183	2263.4	1420.7
2427.6	1044.8	85729.1	747.3	1397.5	1625.6	1340.6	5231.6	2632.7	302.9	356.1	14164.7	9504.4	970.2	1674.7	222.3	9348.1	520.3	2036.8	1514.4	244	5351	3878.6	571.3	3562.8	560.5	271.1	1311.3	17125	1851.8	55770.6	41245.6	447.3	1198.3	3658	704.4	977.2	407.8	1262.7	1445.7	1154	288.9	631.5	1422.8	17299.4	13610.7	2375.5	1923.6	1376.9	1634.7
1831.9	924.4	89086.6	784.7	1457.1	1847.1	1420.4	5367.2	808	287.8	311.3	15585	13403.8	1517.7	1809	187.7	21412.9	508.1	3190	1140	231.6	8967.1	2962.5	552.4	3618.7	591.4	259	983.5	14327.9	8819.5	47082.7	27349.1	414.2	1076.8	6425.6	699	739.4	428.9	1280.9	1718.6	1240.3	497	677.7	534.8	12226.9	7286.8	3035.5	1993.5	1774.3	1499.6
6209.7	639.3	102145.9	583.6	1405.9	3279.8	1145.7	4361.6	1080.2	281.1	349.3	21828	21271.1	1521.8	2032.5	203.1	13128.3	761.6	2082	1264.3	186.1	4117.2	3927.3	693.7	4132.2	875.7	315.1	1145.3	18117.2	6202.6	48808.1	33376.2	362.3	1222.1	3440.1	1471	693.1	315.2	1428.1	1234.6	1588.8	327	798.9	578.8	16908.6	14003.3	3340.8	2267	1973.6	1256.5
2323.7	923.1	100291.5	737.6	1197.6	1264.3	1440.5	4793	921.3	242	294.5	13910.8	10030.2	1487.4	1550.6	156.6	9128.8	475.1	1729.5	1283.9	194.1	5392	3124.5	550.6	2603.5	502.2	266.3	2121.6	20823.4	17785.8	49330.6	36392.8	374.7	1326	2899.7	643	933.7	330.7	1452.7	1415.2	1225	933.8	693.3	518.7	11278.1	6066.5	2861.6	2135	2997.4	1174.9
3099.9	1353.5	80645.5	719.7	1558.9	2556.8	1370.5	5574.5	1064.7	279	331.9	16723.4	15208	1349.7	2173.1	190.9	12138	626.1	2305.1	1111.7	225.3	3398.1	4540.2	551.3	3554.8	508.6	1274.5	1231.5	12482.7	14042.7	24196.1	31003.1	460.9	1369	3588.2	797.5	769.6	373.7	1621.4	1287.1	1536.7	338.4	626.2	614.3	31702.5	4735	3115.6	1921.8	1425.3	1453
2948.2	1416.5	111503.8	703.4	1323.9	3269.2	1883.2	4908.5	836.7	248.7	283	18233.2	23027.8	1243.8	1509.4	167	10502.7	650.5	2231.3	1314.5	178.4	5219.9	3142.5	470	5336.8	499.3	276.7	1139.2	14844	3938.4	155234.4	37876.3	551.5	1059.3	3154.2	588.6	638.9	317	2553.9	1217.5	1236.5	281.9	615.4	515.5	14096.6	18284.9	2649.5	2051.2	2059.1	1222.4
1800.3	814.2	104967.3	648.7	1450.5	1485.6	1148.3	4617.3	924.8	273.9	362.4	16299.3	11855.1	1358.7	1534.7	210.1	10300.7	487	2003.6	1057.7	222.5	3911.7	5149.2	577.8	3468.7	524.6	404.5	1609.5	16169.7	11689.7	50172.4	21332.1	395.3	1360	3634.9	711.7	732.1	333.7	1465.9	1281.3	1268	494.9	609.1	480.8	15618.2	22146.4	2357.7	1922.5	1103.1	1165.8
2713.6	910.2	104956.9	675.5	1249.3	1830.3	1267	4613.2	834.3	224.9	298	20404.6	15290.8	1153.4	2474.3	191	16203.1	563.4	1943.8	1447.5	200.5	4764.2	4797	490.7	4190.4	608.5	258.4	951.1	14609.8	4981.2	51352.5	47828	923.9	1380	3679	707.5	1315.6	364.3	1364.5	1359.3	1463.2	386.3	760.9	779.7	14300.9	14060.8	3064.1	2162.1	1759.9	1486.8
1799.8	1054.2	50325.9	925.2	1650.6	993.5	1681.1	5903.6	2061.8	286	528.4	9081.2	6164.8	1716.5	1731.5	227.5	6306.9	421.2	2235.6	1150.8	224.9	6205.8	3077.4	573.3	2405.2	543.1	572	1208.4	14112.6	7760.8	44954.9	33828.2	400.8	1299.5	3521.1	648	870.5	532.9	1364.9	1244.5	1413.5	261.1	533.8	580.9	11514.6	11829.7	1656.2	2515.6	1651.7	1422.4
1043.9	666.2	91432.1	545.2	1317	986.4	2298.7	4825.1	1020.2	297.6	315.3	11067.3	9970.8	1221.8	2325.9	202.2	6116.2	399.6	1794	1747.8	296	4080.2	3325.7	549.1	3090.6	557.2	298.4	2233.9	11641	7253.6	75170.7	27427.4	390.3	1449	3770.2	674.6	773.8	383.1	1719.4	1459.4	1463.4	325.2	653.6	590	9487.5	7970.3	2460.6	1945.9	1473.7	1064.4
2561.1	1113.2	80760.4	844.9	1319.5	2601.4	1539.9	4757.5	1065.5	267.4	310.5	21361.6	21394.1	1684.6	1695	184.8	15374.5	630.6	2068.8	1251.3	217.9	1752	3387.3	518.6	4445	600	374.3	1323.9	19277.5	24664.7	92827.2	33782	388.7	1265.7	2168.8	686.6	834.4	390.2	1363.1	1061.7	1316.6	242.7	730.8	631	18791.7	3968.2	2913.9	2040.2	1105.3	1540.1
2324.7	1036.6	62765.7	702.4	1478	701.1	1316.9	4937.4	1112.7	303.1	354.7	8793.9	4850.2	1349.2	1496.6	168.4	5312	692.3	1910.8	8099.4	224	6499.7	1905.1	442.2	1945.2	340.2	246	1207.5	6065.8	34629.4	12538.6	48601.3	452.7	1561	3399.8	744.4	703.9	328.3	1156.6	1176.9	1198	188	587.6	595.3	12397.7	6620.9	1922.8	1839	7327.6	995.9
1565	828.7	99276.4	666.3	1550.1	1560.3	1963	4912.8	1078.2	303.5	347.4	19638.4	18793.1	1669.1	1545.4	193.8	9277.4	574.9	2040.1	877.7	223.5	3592.4	2455.8	540.8	3750.9	533.7	268.1	1736.2	14699.3	14564.7	88144.6	49763	399.7	1481.4	3224.6	877.5	982.4	348.8	1319.4	1704.7	1125.1	435.1	642.2	594.9	20146.2	13972	2463.7	2200.8	1842.2	1373.6
2465.3	1220.9	98621.6	748.8	1497	1683.4	1567.3	7984.4	1048.1	328.5	422.7	14883.3	13811.9	1496.9	2083	226.5	16494.5	593.7	2166.5	1037.2	230.2	3606.3	2842	2584	3970.2	419.9	311.2	1386.2	25021.9	10204.3	97114.1	34339.6	475.2	1228.1	2990.9	950.4	871.9	490.3	1341.8	1103.3	1593.8	344.2	671.9	443.7	26942.4	11481.3	2428.8	2071.9	1447.1	1413.7
4260.1	1116.3	114887.2	811.6	1188.7	1915.3	1336.3	5103.5	864.8	263.3	381.7	17850.4	17800.2	1265.7	1270.5	332.5	13704.6	794.4	2156	1508.3	203.6	4637.8	1229.7	525	3809.2	571.4	246.8	886.1	16536.2	3429.9	55799.8	37691.1	383.2	1146.7	3331.4	642.8	895.6	416	1562.3	1187.3	1349.7	272	674.4	579.4	8339.6	3908.3	3494.3	2274.8	1346.4	1166.2
2102.3	1104.8	82491	648	1651.7	1447.5	1575.3	5891.3	1123.9	304.1	401.7	14471.2	13880.4	920.4	1423.2	207	12273.8	456.6	2202.5	1140.8	224.2	2392.6	2187.6	548.7	4492.8	448.4	451.8	1659.8	16370	24064.2	51461.7	44107.9	441.8	1507.2	3966	761.9	865.3	414.5	1596.2	1451.4	1505.3	424.4	694.3	484.1	22242.7	5349.6	2534.6	2261.5	2565	1088.2
2233.9	908.8	133712.3	816.1	1491.3	1992.1	1393.2	5100.1	730.9	258	353.6	16267.1	17775.7	2413.9	1812.2	308	12084.8	706.9	2149.8	1004.7	196.3	2737.1	2949.7	572.8	4383.4	716.6	250	1317	17631.6	27235.5	150292.3	27762.7	413.3	1309.6	3597.6	691.1	799.2	422	1459	1085.9	1267.5	442	737.5	633.6	6561.8	4937.7	2759.7	2344.6	1110.2	1237.8
1737	850.9	60804.3	639.4	1467.5	1258.3	1516.1	5108.1	1008.5	341.3	335.4	13539.6	11585.8	1541.1	1186.4	172.3	7531.1	442.6	1982.3	1499.6	270.3	2393.4	5267.4	469.9	3129.8	429.8	287.7	2512	8257.6	3328.2	33619.7	24500	373.8	1524.5	3542.1	612.4	767.3	415.8	1513.7	1653.6	1803	493	552.8	560.5	10859.8	6159	1969.8	2142.7	1257	1044.6
1756.7	993.9	81199	1081.4	1534.7	792.8	1626.5	5156	899.6	334	308.4	8962.9	6517.9	1520.8	1602.9	204.7	6524.4	428.3	2085.6	1646	249.7	6617.5	1729.5	495.4	2859.2	454.1	774.6	1930.5	15151.1	5906.6	46756.1	48281.6	565.3	1377.2	4647.4	751.2	1302.8	437	1267.5	1428.9	1171.1	352.9	570.5	408.4	12718.1	4338.5	2054.5	1888	1121.2	1171.8
1332.8	808.2	70247.3	754	1343.8	998.6	6148.4	4942.6	860.6	264.1	504.2	10853.5	8447.6	1087.9	1892.8	228.5	5775.5	513.6	1883.6	1186.4	314.7	4185.4	3371.3	508.2	3727.8	566.5	257.9	1924.4	10439.3	10045.3	47813.9	34688.4	395.7	1208.3	3953.9	792.5	745.3	335.7	1594.3	1555.4	1401.6	284.8	689.1	718.7	12231.2	4853.8	2232.5	1851.4	1161.1	1291.3
5608.1	1257.4	78898.3	713.3	1489.5	3913	1492.5	5335	974.3	290.2	778.8	22174.1	16453.4	844.6	1351.6	234.8	16990	1068.2	2611.4	1382.1	226.5	10890.7	1849.1	1638.8	6725	506.2	258.7	1871.7	19171.2	28199	19542.6	71851.3	734	1265.8	4786.8	707.1	905.5	392.3	1632	1402.3	1227.7	293.5	695.4	835.1	15533.4	5435.4	3446.9	2202.5	1819.9	1441.5
1302.9	877.7	101851.6	780.4	1040.7	1446.5	1295.9	4362.8	1017.1	299.2	276.6	16537.7	15153.8	985.7	1634.6	219.5	10434.4	442	1659.8	1237.6	244	2193.5	2477.8	441.6	4524.3	602.8	253.4	1333	16944	5743.4	101526.6	27604.5	363.5	1212.9	3506.5	538.6	868.6	443.2	1510.5	1844.4	1365.3	235.3	537.6	555.9	14879.1	4710.4	2640.4	2102.3	1407.5	1154.8
3216.5	900.6	84669.2	1758.7	1304.8	1978.1	1243	4503.6	864.5	521.2	359.2	16024.8	16696.9	1511.2	1956.5	213.5	12280.7	649.7	1919.3	910.8	179.7	4381.7	3596.6	522	3966.4	548.5	261.7	1331.3	17566.9	37134.7	27183.7	45709.6	422.9	1214.4	4747.2	667.2	798.1	358.7	1425.1	1407.6	1423.3	358	685.8	674.4	11002.4	17773.8	2814.5	2130	2071	1110.7
932.8	747.8	67269.8	707.4	1378.9	980.1	1346.4	4844.5	1183.9	279.9	298.8	11557.1	9644.2	26875.4	2385.1	165.9	5926	416.7	1813	1568.7	210.7	7047.9	1881.1	498.1	3120.8	613.7	267.4	2351.3	10414.1	15965	74076.2	29065.2	469.7	1229.1	6194.3	706.2	760.3	333.5	1700.7	2204.8	1322	383.3	542.9	620.8	11216.8	11142.8	2150.3	2014.5	1258.4	1009.3
2400.7	2173	90258.8	1882.6	1620.1	3390.6	1529.9	6065.3	1037.8	382.5	383.2	23609.2	27708	1078.3	1423.7	218.6	16912.4	749.3	2344.2	1146.3	232	3772.9	4622.1	600.2	4947.8	572.1	420.9	1084.2	6758.2	3862.7	121649.1	40299.9	468.7	1405	3929.9	661.2	912.9	564.5	1467.9	1506.9	1243.4	380.2	831	369.2	20909.4	12351.4	3037.5	2235.1	1229.3	1209.4
3849.7	814	91753.1	690.8	1167.9	2377.3	1381.7	4113.5	1018.5	282.7	311.9	16901.3	16025.5	1553.6	2075.6	342.5	10549.5	623.6	1787.9	1282	231.8	4903.4	2407.5	535.4	3128.4	600.7	266.9	1236.3	9358.8	8749.2	12144.7	36510.4	412.9	1395.4	6016.2	862.2	582.7	307.4	1417.9	1214.2	1377.3	357.9	682.2	599.8	18877.4	24833.8	2943.2	2067	1683.5	988
1556.5	1035.4	77115.7	671.6	1522.2	927.6	1238.3	5870	819.4	252.4	304.4	11525.7	8875.8	1255.1	1659.2	186.9	6578.7	438.6	2417.1	1110.5	237.2	6172.7	2670.2	495.1	2651.1	386.9	298.8	1403.6	9565.1	2782.8	12521.4	46493.1	408.8	1236	3577.3	722.9	719.4	376.6	1559.3	1323.6	1431.7	403.2	713.8	479.1	6368.5	11994.7	2480.4	1818.7	6699.2	1077.9
1938.4	885	90166.4	561.1	1501	2116	1329.9	5111.6	918.1	284.3	385.9	14996.5	16841.8	2048.8	1875.2	241	11487	560	2428.5	904.1	212.3	8670.5	3454.5	533	4816	658.9	347.5	1380.4	17636.5	20972.4	62604	35386.4	444.3	1049.5	6179	563.2	763.6	415	1397.7	1248.6	891.7	384.1	882.5	600.8	6208.8	18724.4	2284.8	2068.5	1183.3	983
1430.1	795.5	93467.6	1229.8	1336.4	2737.4	1166.7	5467.2	837	425.8	373.6	22333	28683.4	1747.4	2042.5	200.9	24833.8	614.7	2072.6	1364.4	346.9	3935.9	3651.4	517.3	5957.4	503.3	260.2	1365	20659.5	21009.9	127093.1	41093.1	395.1	1046.3	3768.8	633.1	683.7	382.4	1579.8	1532.6	1094.2	317.2	598.9	352	15570.1	6952.4	2536.3	1989.1	1891.4	1331
2907	815.2	115210.5	557.6	1373.7	1648.5	1084.7	4716.3	870.4	251.9	318	15846.7	17245.7	1680.3	1819.1	182.4	14418.6	558.3	1968.5	1658.5	183.8	4987.7	2200.9	449.6	4063	702.4	221.6	1730.7	15617.4	4302.8	43522.6	37367.1	396.9	1406.4	5076.7	684	737.8	328.7	1506.3	1426.1	1329.5	371.9	541.8	597.7	25643.7	23725.4	2378.8	2156.9	1310.7	1179
2196.7	1057.3	85247.7	893.9	1457.6	1776.8	1835.4	5328.4	1563.8	265.2	227.6	10680.3	10622.3	3685.8	1410.2	146.9	11131.2	400.8	2134.9	1650.4	394.3	4734.3	3512.6	468.1	3429.2	655.8	187.3	2151.4	6714.4	18971.4	28648.3	23610.9	317.7	1882.1	4953.7	525.3	1002.6	235.8	1520.3	1493.4	1620.4	214.4	828.4	306.5	35817.3	7610.6	2779.3	2282.5	1653.2	1567.4
1555	937.4	88697.4	638.4	1282.9	1809.3	1352.1	5097.7	986.3	332.7	427.6	19862.6	19272.1	2053.2	1436.8	3269.5	14306.7	514.8	1883.4	1056.5	216.9	7728.6	4003.6	544.8	3895.3	559.1	272.5	1795.6	15064.8	19152.6	87778.4	33822.7	384.3	1622.8	9272.6	676.6	818.3	362.1	1800.9	1405.7	1456.5	503.7	657.8	464.4	15210.6	3787.4	2271.3	2233.5	1211.9	1214.7
4958.1	914.1	100283.5	616.2	1221.4	3610.8	916.3	4054.1	752.4	316.2	443.6	20715.3	14246.9	1261.2	1313.8	256.4	17439	754.3	2444.2	1072.2	219.9	5498.9	2945.1	462.8	4101	645.2	241.4	1685.9	17420.4	29684.5	10240.2	56344	353	1014.4	3310.7	480.7	1081.2	423	1554.3	1667.2	1130.8	456.2	687.2	1185.5	7579.3	14611.3	2656.7	2776	3134.2	1236.4
1112.8	1060.3	27976.5	14828.8	1313	885.1	1343.3	6849	3604.6	808.2	394.6	8947.7	5394.3	885.4	1059.6	271.2	6755.9	362.8	5715.2	6452.2	249.5	23922.1	3884.4	714.1	2255.2	400.6	1228.5	1284.7	10805.3	30649.6	6368.8	34879.6	3665	1260.5	2531.6	633.1	794.7	484.6	1994.8	1278.8	1051.8	217.3	590.8	644.4	15137.5	3650	2509.6	1702.1	8693.9	1314.1
3673.5	1032.6	80502.1	839.7	1566	2877.7	3434.4	5105	861.3	280.9	349.2	20084.4	16162.7	978.2	1809.8	196.3	10556.8	696.1	2212.8	1549.7	208.6	4403	1752	522.4	3603.7	573.5	257	1485.3	11620	3074.1	35416.6	41714.1	422.3	1117.3	2942.3	824.8	793.6	399.8	1417.5	1527	1567.8	256.6	685.2	697.2	9680.8	6925.8	3146	1695.6	1208.5	1877.7
2474.2	480.4	181121.4	414.9	1048.8	2191.3	2812.8	5193.9	1134.4	305.1	368.7	19744.3	14404.7	1264.3	2920.8	246.8	10424.2	658.8	1727.6	1094.8	187.1	2925.9	1582.2	441.7	4518	563.8	208.7	1525.3	16548.8	5682.9	142396.1	41096.3	442.5	1441.7	8542.1	539.4	1133.6	454.4	1391.2	1330.3	1246.4	1420.7	613.8	638.2	19778.1	13537	2398.2	2615.2	638.1	1263.3
3123.4	965.1	126508.4	696.1	1200.9	1803.9	1267.1	7695.9	837.4	386.8	361.7	15372.6	15219.8	1447.6	1487.9	400.1	11809.5	568.9	1831.5	1092.5	194.1	4067.9	3427.6	485.1	5056.6	655.3	255.9	1710.6	17409.4	19147.6	83329.9	38519.6	392.4	894.7	4734.5	522.2	778.9	694.8	1393.3	1218.2	1047.1	223.9	673.7	605.1	12714.9	20859.5	2695.8	2347.2	1235.8	1645.2
1704.3	1206	72322.1	756.7	1400.8	935.4	1435.5	9632.2	1085.9	334.4	4287.2	11061	8311.4	2473.1	1595.2	202.4	7056.9	437.9	1921.7	1075.3	238.2	3430.8	5346.4	553.3	3329.1	553.8	253	1093.1	13030.1	4058.1	38614.1	35156.2	415.3	1462	3964.4	802.6	906.9	394	1655.7	1420.3	1231.4	267.3	713.9	422.9	15526.9	4260	2341.2	2304.1	2142.9	1982.4
2471.7	887.7	84446.9	787.9	1329.7	1964.6	1376.7	5340.9	992.4	354.5	372.8	23613.5	12991.5	2003.5	41019.9	570.9	7594.7	657.7	1964.3	1224	246.5	6941.4	5195.3	614.1	3518.8	558.5	316.2	1223.7	12506.8	13460.9	40144.7	26573.5	457.4	1342.2	3860.9	671.8	740.3	469.7	1376.7	1457.1	1203.9	289.1	780.4	661.4	12108.2	14556.1	2489.2	2275.7	1299.9	2221.9
4767.1	646	116322.2	475.8	1207.8	2482.5	1422.4	4664.7	737.9	249.9	374.5	19816.3	24782.9	941.1	1426	203.5	17598.9	681	1917.6	4578.5	165.7	5904.3	2982.4	452.7	6081.6	689.2	291.7	985.2	21899.8	5244.1	60218.1	28803.5	335.9	1165.3	3372.6	545.8	1245.3	351	1755.4	1205.9	1491.3	566.8	707.9	513.8	14093.3	4693.9	3456.5	2569.4	825.3	1156.6
2691.2	1017.7	55090.8	730	1679	2663.5	1419.8	5326.2	971	315.8	350.8	18205.6	15125.1	603.9	1232.5	215	16598.8	739.4	2426.1	1156.6	252.7	5618.9	2415.6	737.8	3168.9	330.8	266.2	2371.9	16888.7	2644.5	3176.5	62089.4	731	1484.6	2531.4	632.7	1116.3	591.7	1423.2	1446.1	1277.7	320.4	770.1	892	16348.9	15820.9	2737.7	2272.6	1825.4	996.6
2397.7	911.7	65485.8	757.3	1340.3	2992.8	1199.7	7244.2	1017.2	366.6	602	19085.7	23203.1	1480.2	1894.4	257.1	28335.9	772.6	2092	1363.4	178.3	2855	2633.6	519.5	5840.8	687.6	334	1177.2	15096.2	17339.4	135558.1	35416.3	328	1068.4	3367.4	613.5	2725.4	425	1881	1218	1204.2	276.6	673.8	504.8	8138.9	8361.8	2221.5	2422.1	1466.3	1301.2
1901.1	1031.4	115006.1	782.2	1356.9	1492.7	4705.7	5888.3	1319.8	382	375	14373.8	11530.4	1635.1	2445.3	235.7	8367.1	516.2	2079	1050.5	236.3	11046.9	3462.6	692.7	4208.8	855	310.5	1300.7	16212.5	63830.7	112850.6	35132.1	399.7	1397.1	6989.3	705.4	835.4	433.7	1477	1095.6	1379	273.2	635.9	444.3	19845.9	6644.7	2478	2179.6	1893.7	1543.2
1797.6	927.6	90217.9	756.2	1402.3	1753.7	1675.3	4914.4	909.7	262.9	349.5	20180.3	20528.8	4235.3	1539.4	191	10561.2	476.6	2219.5	1928.6	227.8	6895.8	6272.8	493.3	5424.7	499.4	233.6	1385.1	10184.2	18200.2	131597.5	27172	405.7	1394.6	4319.3	707.8	826.9	373.6	2166.5	1520.9	1404.8	353.1	657	434	19692.1	19588	3329.1	1973.4	1208.9	1546
1302.3	492.4	55086.3	480.2	1811.9	2168	1065.9	4096.1	921.7	510.8	330.6	15724	15686.2	1609.9	1607.5	238.5	8917	633.5	1583	5311.1	321.2	1943.2	4848.5	564.5	4993.9	554.5	288.3	1427.3	6639.4	4228.8	99701.9	28483.7	395.9	1216.9	3850.8	571.5	962.1	439.1	1873.4	1240	1404	313.8	1053.7	1924.4	28646.5	14688.5	2000.7	1887.5	1119.7	1013.1
2414.9	897.7	117607.5	516.3	1384.8	1844.4	1064.9	4711.9	808.5	308.7	446.6	12634.7	12783.6	1446.2	1556	234.1	12245.8	596.9	2218.2	1202.5	201.6	4094	2226.1	553.7	4653.2	689.4	932.3	672.5	23795	14487.8	107968	59490	362.3	997.8	3174	563.1	1056.1	408.1	1761	1454.3	1138.5	238.9	668.5	436.6	11374.7	3721.5	2502.2	2456.9	1328.3	936.3
2835.1	806.6	89500.8	934.1	1381.9	952.6	1384.2	5114.7	1252.2	2952	321.7	11484.6	9501	1006.5	1742.8	182.3	9693.5	377	1986	1056.3	300.4	2671.1	1950.5	1580.3	2677.6	602.4	317.5	1969.8	15237.8	38735.3	50962.6	40169.7	453.6	1352.3	4382.3	730.5	766.5	431.7	1649.8	1144.4	1311.3	299.3	713.7	444.9	17753	5230.4	2378.9	1982.2	1116	1930.6
1339.1	973.2	107100.1	862	1670.5	2044.9	1597.1	5699.6	939.3	307.8	339.9	17994.3	16387.6	2472.8	2453	202	18221.3	540.7	2348.5	2208.5	197.8	2992.1	1658	515.6	4373.5	571.9	355.7	1047	7336.4	2656.8	67136.1	42937.3	362.3	1415	3322.7	724.2	807.8	392	1416.5	1574.9	1355.2	325	702.4	531.9	11934.3	4848	3257.8	2034.4	1525.6	1274.4
1149	958.8	91374.3	815.9	1296.1	1120.2	1312.3	4924.9	993.2	298.5	514.2	12296.4	10316.5	1224.4	1968.3	506.2	6072.8	352.2	1803.7	1007.9	230.3	4011.4	4237.2	493.8	3013.1	754.1	405	2553.5	9292.5	61726.6	48783.9	33745.3	429	1377.5	5865.6	678.8	614.8	395	1295.4	1300.7	1544.1	426.8	629	594.2	19806.8	8017.7	2307.9	1822.6	1324.7	2752.4
1647.4	1067.4	89896.7	786.9	1529.9	1406.4	1511.9	5201	920.6	361.8	511.2	14029.7	12050.6	1264.6	1756.4	281.9	19121	521	2218.9	1244.1	781	3258.1	7238.6	1502.7	3845.5	560.9	771.8	1470.1	14670.7	5959.4	75801.4	40163	568	1370.1	4936.1	884.8	1308.4	386.8	1783.2	1478.1	1569.3	344.2	664.2	725.2	10976.3	4146.5	2554.9	2289.1	3351.5	1386
2674	885.6	123984.2	738	1242.5	1387.9	1504.4	5354	1064.5	445.7	405.8	14011.6	11590.8	3109	1691.8	205.5	8849.9	771.1	2163.3	1165.1	285	4209.7	5470.9	536.5	4577.5	899.5	380.5	1505.2	18274.7	4646.1	141725.8	42612	371.5	1063.3	2480.5	623.3	984.6	414	1677.9	1233.2	1303	228.8	645.2	467.6	12101.3	5849.9	3104.5	2219.2	1079.6	1323
3952.7	1012.8	107336.4	743	1443.3	2632.2	11800.1	4407	827.6	272.7	320.9	19182.7	19221.9	2454.7	1624.6	208.1	12189.9	614.9	2064.7	1211	218.5	4481.1	2843.1	511.1	4570.6	574.5	256.3	922.9	13669.3	2047.7	47632.5	37156.6	387.1	1078.7	3653.3	701.7	823.9	346.9	1336.4	1334.9	1181.5	282.6	699.1	437.8	8090.5	6402	3216.1	2097.5	972.1	1201.1
3023.4	989	119156.3	1241.3	1267.3	2490.9	1470.7	4785	822.4	291.1	319.6	21752.4	24058.8	1421	1283.9	179.5	15263.8	585.4	2081	1059.8	405	3626.2	4259.3	554	4719.5	624.6	356.1	1153.3	15525.3	11577.1	80125.1	35450.8	399.3	1301.3	4909.3	967.9	1301	665.9	1341.1	1291.9	1404.2	315.7	709.2	407.6	25744	11674.3	3085.2	2272.8	1481	1243.5
2017.3	1137.8	61514.2	778.8	1767.3	1894.6	1411.4	6163.2	1070.3	331	536.8	12230.6	12883.3	2026.2	1422.2	278	11688.8	596.3	2019.8	3697.9	229.6	3799.2	3703.6	642.9	3734.2	626.4	279.6	2056.9	18721.8	11128.8	90521.5	38384.6	440.4	1297.4	3407	661.8	965.9	428	1715.6	1602.5	1378.4	266.3	643.6	443.8	13124.4	4611	2217	2554.9	1438.9	1307.6
1128	943.3	97480.1	684.3	1301	1981.1	1414.6	4700.6	875.2	269.3	320	16904.5	14687.3	1221.1	1821.1	241.9	11722.7	441	1996.4	1188.1	220.2	4412.6	3452.6	561.1	3531.2	512	3277.1	2609	15996.6	44546.4	61447.9	30195.1	430.1	1317.5	5756.4	698.6	725.5	340.1	1595.5	1444.8	1502.1	649.5	630.2	612.1	13673.1	26006	2793.3	2032.5	1208.2	1679.3
2846.2	1441.6	115507.3	664.7	1236.3	2046.1	1646.8	6137.1	979.8	275.9	486.5	17760	16350.5	1065.8	1719.3	255.6	13461.6	546.5	2057	1070.6	401.6	7720.1	4802.4	904.9	4444.2	483.6	289.3	838.2	17269.8	6801.1	78119	35365.9	370	1330.9	3042.8	662.8	907.6	554.2	1648.2	1431.2	1804.5	385.7	641.7	392.4	9261.2	9438.2	3173.2	2232.7	1183.1	1128.5
1313.7	1082.8	84131	2364	1282.9	1918.9	1595.7	5728.9	1176.6	3496	355.7	19487.8	12347	2719.7	1834.2	251.8	12809.7	765.3	2060.3	4882.8	12305.1	15571.5	4589.5	639.5	3180.8	635.3	265.8	1012.8	7855.1	5836.9	50852	51335.5	381.7	1150	5900.5	791.5	834.1	523.7	1542.1	1671.4	1307.8	434.2	879.8	1297.7	13369.5	7372.7	2423.1	2176	7095	3016.1
1946.4	850.4	78514.6	605.9	1331.5	1586.8	1546.9	4575.9	676.3	323.7	352.6	12309.4	11637.6	920.1	5549.5	196.8	8628.4	519.8	2066.7	1068.1	226.4	3715.6	2373.3	505	5224.5	746.7	246	1003.6	20089.1	2154.6	129554.3	36181.8	361.9	930.3	2852.1	633.1	1005.9	386.7	1349.9	1320.5	1097.7	227.7	701.1	402.4	7764.3	9799.2	2453.1	2049.1	1514.5	1025.1
851.1	835.9	73697	758.9	1591.8	877.9	1628.5	4845.4	888.3	286.2	361.9	9205.4	6679.6	1639.3	1660.9	183.5	5478	397.5	1936.1	915.7	217.8	3654.1	1896.8	566.4	2796.9	480.8	295.2	1962.4	11705.8	10680.7	60867	32217.8	390.2	1461	6198.4	750.7	774.7	315.9	1764.9	1543	1198.5	497.3	594.9	615.2	13576.9	7503.1	2093.2	2206.3	1166.6	1320.1
1467	714.2	78733.6	690.4	1315.5	1879.4	1122.2	5369.7	941.2	276.7	464	14671.3	16081.3	1997.2	1207.2	234.4	11337.4	489.6	1886.9	1483	257.8	3757.7	3875.4	617.8	4664.4	702.3	404.7	1470	8794.5	8719.7	96107.2	37267.3	370.4	1426.4	3125.2	615.2	928	394.7	1219.4	1306.7	1512.5	614.8	682.4	465.3	8723.9	5779.8	2298.6	2525.5	891.1	1141.6
2438.1	813.7	79712.7	587.1	1226.4	2012.6	1686.6	3976.6	874.2	281.2	328.2	16872.8	15938.1	3712.6	1822.9	2707.5	10491.8	466.8	1853.7	1365.6	196.5	4582.4	3591.8	492.1	4765.8	636.9	240.7	851.2	14068.5	27219.5	127279.8	34805.3	363.5	1169.3	3770.4	623.1	762.7	332.1	1318	1084	1469.2	220.8	634.4	433	11270.5	4494.5	2599.7	2044.3	944.7	1464.1
6328.5	1162.3	70659.9	1119.5	1476.5	2465.4	1497.7	4849.9	852.2	258.6	313.5	16959.7	14877	1459	1542.9	183.7	9565.5	565.2	2167.8	1510.6	200.4	4991.6	3527.1	753.6	2756.1	428.1	251.7	1523.1	8505.3	6100.3	3814.3	37943.3	375.4	1464.5	4107.7	634.7	649.4	350.9	978.3	1301.5	1192.3	418.6	771.5	778.5	20341.3	12103.2	2748.3	1948.2	1941.9	1131.4
4013.6	757.1	105257.3	566.3	1705.5	424.5	1282.3	4368.5	871.9	340.8	470	22040.1	28532.8	1496.2	1275.1	615.8	15220.8	1048.1	1987.9	2009.8	271.1	2831.1	4076.9	556.7	7421	850.9	277.5	877.1	14126.9	4783.3	61741.1	29235.1	366.1	1179	2136.9	545.5	881.5	408.3	1884.9	1321.6	1393.8	347.2	684.3	477.5	8864.4	10401.6	3055.6	2357.6	799.3	1068.3
2942.5	1280.5	64073.4	745.4	1761.9	1545.6	1611.7	5760.1	1028.7	446.7	363.4	13514.2	9286.8	1030.1	1670.5	222.9	11092.1	533.1	9811.1	1538.7	251.6	4994.1	4692	559.5	3553.7	471.6	252.1	2254.2	14599.8	34357.7	34813.2	42338.8	457.5	1494.8	5722.8	805.2	822.8	421.9	1671.6	1780.4	1474.2	545	635.4	489	19674.3	16663.9	3027.3	2226.5	1938	1670.4
1449.9	827.6	76463.6	525.2	1443.4	1661.4	1308.4	6245.5	2315.7	268.5	413.3	18578.6	14388.3	2268.1	1453.3	199.5	9962	521.2	2172.5	1199	212.3	3533.7	7924.1	470.5	4211.8	629.9	254.9	1635.3	12220.6	8006.5	81353.2	33159.5	428.3	1240.2	4508.8	702.9	711.4	354.8	1209.6	1240.8	1120.4	380.8	602.8	456.7	14697.5	14832.2	3049.6	2257.7	1159.7	1336.7
1080.5	854.1	63728.9	783.8	1488.5	818.2	1485.8	5741.8	3293.3	345.4	317.2	8105.5	5691.4	2075.6	1871.7	203	4579.2	406.5	1788.1	4818.7	225.7	3128.4	3856.7	748.2	2518	520.9	473.6	1540.4	3040.8	3203.3	44204.5	35229.2	491.6	1450	4216	840.4	822	540.1	1594.9	1374.7	1338.6	383.8	554.7	653.8	13966.5	4473.9	1775.1	1513	1372.7	1207
1966.6	951.1	64818.4	749.2	1265.7	1634.8	1306.2	5583	794.7	405.9	359.2	12932.2	11365	1154.3	2397.6	211.2	8080.9	463.6	1928.1	1328.7	271.8	4775.3	3013.7	492.3	2856.9	468.5	260.9	1002.5	7497.2	8308.1	22618.2	36800.4	701.5	1449	3769.7	826.8	1037	407.5	1276.7	1221	1190.3	238.9	584.8	605.1	14681.9	2473.5	2193.9	1790.8	1424.3	1621.4
1469.4	825.8	90821.6	563	1237.4	1904.7	2732.5	4960.2	807.6	365.6	310.3	12586.6	12698.3	1636.7	1722.2	178.2	7879	527.6	1684.1	1137.1	200.1	3065.7	4026.3	486.9	3744.2	459.6	297.9	2349.5	8504	8439	136515.6	31528.5	435.1	1682	4576.1	2201	519.9	318.3	1738.4	1283.4	1430.1	365.4	1174.8	569.9	17854	6810.6	2318.8	1970.2	2536.3	1579.2
2543.7	1053.9	116711.2	943.6	1431.3	853.2	1560.3	6538.8	943.8	313.8	330.2	9479.6	7133.5	1295	2003	201.8	10530.9	476.3	1806.6	2332.8	228.9	5749.9	3372.1	550.9	2985.7	621.1	322.8	1978.9	13411.6	6552.3	29595.8	35863.1	526.7	1245.4	3742.4	700.2	901.6	333.6	1359.9	1237	1320	406.8	555.9	757.8	12399.7	6471.5	2295.9	2047.6	1223.7	1841.8
3496.7	885.8	97460	800.3	1396.2	2579.9	1459.6	6870.9	837	269.4	329.6	18479.1	16167.6	1095.9	1986.9	166.8	11680.2	655.6	2109.6	1333.3	511.6	3464	3984.2	592.2	3939	631.3	279.6	1489.5	19028.2	16205.9	36546.6	41549.8	411.1	1361.6	2948.4	711.2	883.8	395.7	1623.2	1406.3	1512.3	376.7	680.8	688.2	27627.3	17456	3342.3	2269.1	1236.6	1274.6
775.8	983.8	44788.7	782.8	1354	771.9	2230.4	5648.4	929.4	319.6	360.4	8604.1	6133.1	1098.4	1372.5	209.4	5202.2	382.2	1809.5	1114.6	240.7	3370	4313.6	855	2428.2	476	266.4	1430.2	4601.2	16404.8	23313.5	29288.6	460.2	1564.5	4596.9	691	789.3	413.5	1478.4	1182.7	1373.6	297.9	485.7	586.7	16979.6	5669.3	1881.1	1530.7	1777.3	1397.6
2867	1418.8	50248.7	638.2	1132.2	2376.8	1367	3987.2	903.2	305.7	493	16132.6	16710.9	490.3	1105.4	171	16131.6	700.9	2028.1	1323.7	236.6	3114.4	6904.4	723	5947.1	9888.4	295.7	1216.1	13343.1	3402.4	101100.3	28229.9	334	1352.3	1546.9	458.4	1072.1	344.3	1693.4	1169.3	976.4	266.4	533.6	623.8	13727.9	3521.6	2618.7	1989.5	2077.2	968.2
2640.1	1164.5	54283.2	875.1	1103.5	825.4	2408.7	4775.6	979	4652.6	1012.6	12355.3	5642.2	3232.8	1793.7	201.8	6054.7	433.2	1851.6	1311.1	479.5	13158.5	2661.1	707.7	2410.6	3157.1	497.3	1495.5	11878.3	3954.4	39135.3	57729.1	379.8	2317.3	3677.3	633.5	22277.9	665.2	1651.4	1474.3	1238.6	855.6	699.6	626.6	24920.3	15710.3	1979.9	1957.5	1140	3061.5
1073.5	885	67199.1	752.5	1764.7	1163.5	1769	5374.4	1485.3	396.9	485.6	10697.6	8834.7	2112	2076.3	266.4	5211	364.7	2121.6	1606.9	223.7	6782.1	2990.4	543.6	3802.9	563.9	546.2	1189.8	8397.5	9696.7	34593.1	41399.2	443.2	1403.7	3914.6	897.5	765.5	441.2	1274.4	1234.4	1596.4	292.3	672.7	683.5	6340.3	15773.7	2473.9	1753.1	1512.8	1768.5
3710.6	896.6	87820.1	626.5	1589.6	3158.8	1925.7	4617.9	704.7	275.7	516.5	16440.7	15514	1370.4	1504.5	241	8861.1	808.5	2484.3	10813.5	199	4011.7	3160	517.3	3681.1	686	227.9	938	21760.6	14367.9	31929.2	49734.7	388.7	1040.4	3947	594.8	663.3	394.5	1854.2	1065.3	1166.3	209.7	753.2	498.1	4293.3	2979.5	3037.5	2147.8	1740.5	1279.1
2199.6	835.4	118558.4	569.2	1148.3	1479.4	1301.1	4624.7	892	266.4	321.9	16454.4	13288	1753.2	1712.3	227	10774.3	486.9	1723.7	1110.5	196.1	4197.8	2878.1	472.1	4726.4	692.3	239.9	1033.4	16899	13857	117352	37701.5	321.5	2150.3	3995.1	833.8	937.4	341.2	1411.9	1262.6	1614.8	319.7	576.7	436.4	21058.4	4845.5	2795	2170.7	958.8	1285.8
4362.4	819.9	95515.3	673.4	1505.1	2300.3	1555.7	4627.8	745.8	233.7	264.3	16531.6	14795.6	1945.5	1741.6	172.1	8699.8	628.6	2239.2	1287.7	225.1	7004.6	2127.3	822.8	2940.6	468.2	248.9	1411.5	15836.7	11790.4	11404.1	48003.5	430.6	1087.1	4249.1	737	636	435.3	1278.5	1284	1251.5	299.2	653.6	493.8	10694	5144.5	2833.2	2040	1329.2	4054.6
1380.1	784.8	70277.4	599.1	1045.8	1250.8	1098.8	3748.9	851.7	280.5	242	9061.3	7907.5	1176.9	2141	156	9245.6	439.4	1495.7	1919.2	167.5	2670.9	9678.9	536.9	3127.8	625.9	218.3	1664.1	4677.1	8688	69709	30481.9	294.3	1193.7	7083.7	567.1	659.1	268.4	1303.8	1267.1	1178.7	402.5	457.2	760.5	16537.1	12584.8	1997.8	1846.2	1094.2	1039.6
1914.1	1309.3	54945.2	688.2	1163.4	1199.6	1926.2	4600.5	981.9	255.5	295.7	10136.8	6985.8	1570.6	2440.7	175.2	7137.6	440.2	1616.6	1946.7	3178.9	3464.6	5190.2	568.6	2653.1	618.7	265.8	1538.4	10228.9	27819.5	24113.7	23555.3	402.2	1442.7	3745.2	622	673.4	331.8	1542.2	1360.6	1565.2	330.6	552.1	544.2	28448.2	4149	2653.2	1751.8	4714.9	1684.8
1753.3	913.3	67909.5	720.9	1392.6	1528	1242.5	5099.7	941.1	388	318.4	12872.5	13165.6	1994.6	1359.3	195.9	14498.9	506.4	2008.2	1478.4	258.9	2565.3	2196.1	527.9	3633.1	412.7	298.3	1575.8	19655.6	55793	79603.7	34771.4	440.3	1438.3	2609.1	671.3	1064.6	409.6	1321.5	1295.8	1201.4	398.2	596	617	11821.9	4695.1	2820.9	1950.5	1648.3	1095
1542.9	1004.8	82941.8	791.1	1308.1	866	2551.5	4967.1	870.6	263.8	495.4	8793.4	6241.4	1827.4	2253.4	200.1	5786.7	395.9	1822.3	3603	242.5	3274.5	3570.8	541.1	2534.6	498	648.6	1237.8	11647.1	11091.2	42295.6	29743.9	465.7	1316.2	4674.7	756.3	782.4	336.7	1551.9	1282.5	1662.7	216.3	588.1	802	34354.6	18388.3	2497.4	1634.7	2561.5	1454.2
1012	1102.5	87104	973.7	1336.4	1049.3	1656.8	5070.6	1141.7	445.4	354	12664.1	9751.8	2086.8	2518.3	208.6	5810.4	389.7	2340.7	1318.1	333.2	5280.9	3220.2	606.1	3338.8	730.6	428.3	1139.8	5607	44888.2	93385.1	30367.4	452.7	1453.5	5911.1	718.9	878.8	397.6	1628.8	1622.8	1783.3	551	663.2	454	14803.3	20407.4	2327.2	2252.8	1276.8	1190.7
1784	830.7	111805.3	662.3	1744.9	987.8	2808.3	5734	1493.2	294.1	324.6	15861.8	7565.4	2294.2	2474.6	191.6	6246.7	377.2	2168.5	991.5	237.2	6130.3	2781.3	712.9	2977.4	530.2	370.3	1709.5	17647.9	3111.6	38491.2	27340.7	503.4	1357.3	6819.5	4420.7	894.9	432.4	1583	1383.3	1522.9	427.1	708.5	678.9	25974.2	17569.9	2467.1	2168.8	1206.9	1641.8
2888.3	931.9	82515.7	744.6	1707.8	2353.4	1343.6	7814.2	1439.5	380.1	547.6	17080.1	17514.4	869.7	1773.6	278	12053	620.4	2241.7	1594.3	216.1	2494.6	3357.8	557.9	4622.9	454	261	1393.8	14357.7	4759	67336.6	26638	392.5	1261.2	2803.7	779.7	949.4	695.8	1604.7	1333.4	1510.1	319.1	819.7	408.2	17294	4577.8	2680.4	2194.8	1837.5	1276.8
2141.4	770.3	91571.8	701.3	1361.2	1758.3	1437.1	5736	926.9	269.1	314.1	17398.1	16740.2	1456.1	1710.9	201	11903.9	484.9	1810.2	1409.5	229.4	2779.3	4097	569.8	3648.2	505.9	462.7	1335.2	10718	2578.9	81777.6	36811.1	486.8	1424.8	3364.7	716.1	732	289.4	1313	1205.5	1495.4	360.5	648	503.6	18833.9	13285.6	2402.9	1741.4	1069.2	1323
1286.7	1142.7	54989.4	942.3	1568.1	1292.3	1302.8	5348.4	1013.9	306.8	296.7	14709	15305.4	1870.6	1608.5	258.5	9592.5	494.8	2146.4	1190.5	300	5739.8	2632.5	861.5	3640.5	504.9	254.9	1618.8	15089	28110.9	73358.2	34536.7	384	1498.2	5648	713.7	982.5	372.9	1731.6	1490.7	1467	345	579.1	476.7	11263.1	15797.5	2770.6	1953.7	1400.6	1384.7
3210.2	926.1	111382.1	776	1434.5	2132.4	1467.8	4755.3	960.5	283	375	18326.9	15983.9	3058.6	1689.2	214.3	10669.5	567.4	2059.2	1767.9	229.7	3702	3861.2	947.3	4468.6	547.5	510	1134.2	16431.9	2499.8	127812.1	35657.3	409.5	1063.9	4238.3	648.4	1240	392.1	2349.9	1057.3	1131.8	221.6	637.9	375.9	8063.6	4405.5	2276.3	2181.8	2426.3	2559.4
[truncated: 1,255 more columns]

## Sheet: 2 Manifest HF
Source dataset 2: Outpatients with manifest heart failure.
CHIP	CEBPB	NSE	PIAS4	IL10Ra	STAT3	IRF1	cJun	Mcl1	OAS1	cMyc	SMAD3	SMAD2	IL23	PDGFRA	IL12	STAT1	STAT6	LRRK2	Osteocalcin	IL5	GPDA	IgA	LPPL	HEMK2	PDXK	TLR4	REG4	HSP27	YKL40	Alphaenolase	ApoL1	CD38	CD59	FABPL	GDF11	BTC	HIF1a	S100A6	SECTM1	RSPO3	PSP	ApoptosisregulatorBclW	VEGFD	SOST	FAM3D	CSH	EFNB1	SNP25	LYPD3
641.9	978.6	40829.5	959.2	1546	866.7	1405.8	5303.8	1008.6	300.9	277.1	7519.9	4784.7	1493.8	2186.6	170.5	3811.6	390	1722.4	1054.8	209.3	2532.1	2159.7	655.1	1890.1	393.2	267.5	1717.7	4791.5	5140.2	24943.6	37396.1	414.1	1953.1	6075.4	771.8	721.8	339.2	1595.5	1776.6	1624.6	456.2	561.9	720.1	23610.6	19668.3	2001.2	1778.5	1613.6	1302.8
1132.9	675	27183.7	726.3	1427.3	1163.2	1234.8	5047.4	937.1	369.7	543.6	5962.1	4777.6	1000.9	1947.8	301	3238.8	372.5	1469.8	869.6	217.1	2768	6230.4	591.4	2468.2	669.4	325.5	1951.6	2425.1	86283.3	37800.5	32029.9	370.1	1961.9	3048.6	623.3	841.6	549.9	2143.4	1708.2	1685.9	565.5	489.7	719.4	11886.6	4550.2	1284.8	1957.8	1851.2	1219.8
813.2	886.3	50879.2	859.6	1325.9	851.4	1275.7	4819.2	903.5	274.1	318.1	7448.9	4969.9	1460.8	1134.4	181.4	5318.5	387.9	1684.1	954.8	227.1	1998.9	4746.6	595.5	1929.4	459.6	457.9	2007.7	2934.9	28617.5	30514	22924.1	402.3	1513.8	2802.9	705.3	698.2	367.4	1563.4	1699.7	1462.8	540.3	591.2	784.5	31404.3	23954.5	1841.2	1570.1	1725.4	1051.4
590.7	830.4	36261.6	883.3	1444	845.2	3542.6	5014.8	1092.4	267.8	302.4	6762.9	4317.5	2439	2738.7	169.4	4681.9	319.8	1765	1249.6	223.9	4804.4	3668.3	526.8	1681.8	393.3	264.6	1727	1597.8	19507	19073.3	26031	406	1996.7	7512.8	731.1	644.7	321.7	1531.7	2495.6	1489.5	452.4	688.6	961.5	32562	19222.1	1806.2	1892.3	2545.4	1045.7
603.8	1110.7	30223.3	932.5	1360.6	549.8	1352.1	10531.8	1245.1	359	460.9	7538.4	4432.9	2261.5	1244.5	220.3	3071.2	336.8	1661.7	805.1	217.8	2759.9	2164.4	566.1	1457.4	480.8	264.6	2631.1	1697.6	10722.5	21179.3	29831.3	439.7	1871.6	3594.6	706.6	788.2	460.7	3123.1	1685.7	1650.5	851.1	500.9	637.2	12097.3	7921	1632.6	2016.5	1542.5	1201.6
1583.6	1147.8	73482.9	1868.5	1373.9	2473.3	1814.4	7636.9	1059.2	396.7	456.9	16722.6	17230.8	1596.1	2189.7	228.4	12320.6	562.7	1595.1	921.3	215	1603.2	179.2	535.4	3248.9	611.7	353.5	3929.9	9140	28792	97902.5	28478.8	415.3	1978.3	5989.6	743.3	892.8	716.1	1893.3	2679.6	1848.1	1351.3	1144.1	595	19907.5	10531.9	2395	2216.9	1648.1	1273.5
1165.3	929	65376.3	810.8	4995.7	2225.4	1758.9	4473	1043.6	254.3	321.8	11553.9	7888.1	2576.8	2475.3	168.9	6137.1	1753.2	2941	2859.2	220.1	5114.4	4938.7	473.7	2879.7	687.8	359.4	1745.8	5037.3	7604.9	30979.9	22023	548	1802.9	6002.3	770.4	766.9	314.6	2616.2	3952.2	1142.3	265.7	540.7	1023.3	14452.9	22394.7	2346	2311	1166	1210.7
1940.2	1263.8	53491.2	886.1	1082.7	2697.5	1381.8	4101	1441	775	227.8	14368.2	15068.9	880.5	3717.6	3354.3	13712.3	405.4	1529.7	751.5	161.1	4736.8	5811.7	670	3411.5	749.5	177.1	2360	7940.9	20746.2	63579.4	20294.7	309.9	1692.8	8385.1	620.7	553.5	372.1	4067.4	2769	1355.8	1023.2	456.8	717.8	16420.1	38788.1	2873.2	2185.1	947.1	797.4
550.3	1082.1	41098.8	964.5	1660.6	703	1309.4	4860.1	1225.5	271.4	390	4440.4	2652	2881.6	1930.1	167.9	3280	300.7	2178.7	1285.2	228.6	6208.8	3433.3	572.6	1531.5	492.8	323.2	1904.8	2435.1	7421.9	19626.8	25466.2	425	1660.8	10229.9	877.1	625.1	319.4	1634.6	1462	1351.1	306.5	576.2	632.4	10100.4	11886.4	2084.3	1636.4	2018.7	1098.6
631.8	950	41591.9	1003	1300.4	1044.8	5636.1	4511.7	1193.6	217	349.5	5923.7	4214.3	3156.5	2643.4	154.1	7562.1	1515.5	1655.5	1404.7	214.1	2884.6	7256.8	462.9	2212.8	381.3	281.5	1836.7	4105.6	20373.4	33985.7	17335.8	392	2221.7	8481.7	743	701.8	381.9	1190	2084	1844.7	1111.2	573.1	1435.5	32926.4	10009.4	2486.5	2175.2	3132.8	1286.3
1424.2	1511.1	64080.3	1064.3	1407.4	2094.4	6043.3	10293.1	3630.1	400.3	333.2	15700.1	14557.1	884.8	1416.3	209	9273.6	553.2	2655.2	1562.1	237.8	5209.4	5219.4	620.9	2798.6	466.1	270.9	1181.4	7920.9	66703.8	65606.4	30780.7	412.1	1497.1	3878.5	781.9	770.5	436	2351.7	1478	1513.6	422.7	622.9	595.6	21451.2	23253.5	2334.2	1605.5	1311.3	1377.7
465.7	920.8	29700.6	502.3	1171.4	536.6	1525.6	4631.4	1164.3	731.7	381.2	5374.5	2781.6	1883.9	2153.2	208.9	2649.1	311.7	1232.1	1790.2	257	2697.7	3924.3	452.6	961.9	434.5	399.5	1899	2199.7	8985.6	13350.8	32044.9	387.7	1423	5063.8	2161.7	723.1	385.5	1819.3	1529.1	1127.3	481.3	537.4	719.3	30644.2	29499.8	1820.7	1223.7	1021.9	1801.6
995.7	1003.6	57181.4	833.5	1503.1	858.9	1629.6	5272.9	1638.8	286.2	311.2	8122.4	4904.8	1290.8	1902.7	283.2	4582.4	396.3	1828.2	889.7	236.5	4294	4987.5	537.5	1899.8	404.6	310.2	1616.6	4565.2	3413.5	25303.9	40088.2	476.4	1445.7	7715.5	849	676	329.6	2167.1	1407	1213.6	596.7	611.9	583.2	19390.8	21415.7	2051.3	1642.1	1337.9	1250.9
1222.4	1047.2	70512	967	1446.7	1449.8	2152	4990.5	2354.3	262.7	315.2	12417.9	9772.3	1910.6	2667.2	172.4	5388.5	389.6	1745.2	925.9	258.7	1515.2	15315.9	613.1	3020.1	504.6	264.9	1914	5005.2	11559.3	57936.3	22103.7	485.8	1965.1	3097.1	818.2	817.2	338.1	2099.8	1336.3	2103.9	405.3	703.5	594.9	12230.8	9630.8	2872.9	1924.5	1190.1	1903.8
1222.6	1393	53416.8	1208.9	1340.4	1185.4	2298.8	7753.9	847.2	591	633.5	8615.1	5752.3	1721.1	3671.1	281.8	3906.4	402.9	1664.3	1164.8	207.8	2592.2	6157.2	543.1	2104.3	556.4	241.6	1262.7	4492	10069	34593.1	27447	428.1	1255.8	8017.3	778.7	619	328.8	1394.1	1435.3	1727.2	337.1	506.5	618.9	25995.7	17962.5	2502.3	1534.3	2029.1	1365.9
891.6	949.9	46377	784.8	1377	1466.6	1173.4	4827.8	1099.5	260.6	315.6	8330.9	8284.3	1716.7	1610.9	299	4383.2	370.4	1816.4	3703.1	203	8029.2	3542.8	458.9	1700.4	530.6	301.4	2137.6	5716.9	10050.4	31530.9	39333.8	369.6	1812.5	9270.1	624.1	788	377.3	1670	1663.8	1520.6	555	668.1	592.9	10147.2	6694.1	2495.9	2244.5	1902.3	1225.1
1096.9	806.7	45042.8	739.7	1296.5	1852	1753.3	5051.6	1147.1	364.2	278.5	12321.3	12038.9	2492.9	1778.1	188	7432.3	475.1	1847.1	20066.2	226.5	56160.6	3608.4	649.3	2420.8	540.4	570.5	1563.2	9510.3	12266.5	89711.5	39344.5	508.4	1243.2	5203.7	657.7	677.5	486.9	2490.8	1663	1655.1	462.9	755.6	668.3	17666.6	5581.6	3008.9	2020.8	1199.3	1581.3
905.1	675.6	47870.9	647.8	1042.6	994.3	1666.4	4990.2	3835.3	231.8	217.4	6712.9	4777.5	1897.5	5381.3	154.5	6866.5	297.5	1251.9	1088.1	1244.5	3230.1	11580.1	409	2372.1	418.4	275.9	3169.7	3445.2	20294.8	23614.2	12167.2	384	2222	12279.7	766	559.7	273.9	1703.9	2394.8	1952.5	1314.6	510.7	1170.4	15385.4	44457.8	2508.1	7720.6	1063.1	2065.5
1027.3	833.1	41427.8	729.7	1425.1	594.3	1512.4	4514.2	1618	329.4	433.9	5210.3	3165	3244.5	3107.5	184	2669.4	302.8	1588.7	2871.9	221.2	2378.2	6432.3	603.3	1765.9	499.5	342.4	2759.1	1326.4	7788	18620.9	22899.1	433.9	2271.5	8137.5	750.8	705.7	410.7	1203.6	2591.3	1935.2	926.9	728.6	797	28074.3	40350.8	1614.6	2376.8	1170.9	1638.9
2113.9	927.5	46732.4	997	1383.1	738.3	2700	5190	1226.8	309.9	349	4784.5	2856.7	1940.8	1821.7	377.8	4567.7	431.9	1963	1005.2	355.4	1438.6	4568.8	651.8	1934.6	473.8	326.3	1449.8	1311.1	9631.7	20666.1	25914.1	490.9	1553.6	4752.1	938.8	734.8	358.4	1873.4	1682.6	1634.7	446.7	614.6	526.1	19149.1	9245.8	1575.3	1833.7	1289.6	1411.3
523.8	1172	48855.4	641.7	1551.2	820.8	1105.1	4244.9	1303.8	282.9	297.8	6824.9	5428.6	946.1	1067.9	206.2	3358.8	1054.8	2116.7	1105.7	210.3	3046.9	3065.9	441.8	1714.8	548.2	254	1275.2	3123.9	7915	32866.1	31914.7	388.1	1241.2	2739.4	627.4	660.4	426.5	2204.7	1270.7	1180.2	205.7	459.1	516.1	10599.7	13074.3	1512.5	1416.5	993.1	944.1
917.7	839.2	82667.3	948.2	1437.6	1750.5	1340.8	5376.6	915.6	321.7	395.9	12414.9	12752	2590.1	1347.7	224.3	9226.6	478.5	1864.7	766.9	229.8	1593.3	2869.1	547.9	2934.2	569.8	272	2752.5	12436.8	86127.6	76861.5	40318.3	419.1	1162.6	3873.1	622.4	805	501.8	2062	1597.6	1292.3	413.1	687.4	587.5	24192.3	7670.7	1910.1	2086.2	1249	1380.9
2231.6	852.8	129847.6	711	1208	2762.5	1444.2	4729.8	1080.3	291.2	556.7	21464.5	23498.9	3539.3	1468.1	240.5	19635	659.6	1671.7	1044.6	220.9	2092.6	4998.9	566.1	5330.7	587.6	257.1	2201.6	18078.4	9518.1	152193.1	22583.4	754.5	2266.2	3968.9	668	852.3	404.1	1604.6	1996.4	1825	993.5	688.7	611.6	28901.8	8136.8	3486.3	2955.6	1090.5	1192.5
806.4	809.3	61550	810.4	2020.4	1509.2	1610.3	5544.6	1093.2	296.8	338.2	10043.9	7077.1	1130	2362.5	193.6	4852.9	441.1	2240.9	6528	272.4	2804.4	3544.1	585.1	2893.6	507.3	294.2	3007.4	5215	15462	43354.5	38224.6	455.1	1472.2	3817.9	778.1	775.3	331.7	1792.4	1642.5	1264.9	447.4	662.1	655.9	21513	8016.6	1994.9	1854.3	1520.2	1183
616.8	977.6	39324.6	923.3	1436.8	514.7	1568.6	5867.9	1077.4	301.6	353.4	6060.3	3173.4	1040.2	1428.1	191.9	2126	333	1753.2	903	289.3	2647.4	4439.7	609.5	1576.7	444	322.1	3549	2719.2	55425.8	20972	38117.5	423.3	2072.3	5711	659.8	732.1	377.4	2556.9	1793.2	1412.9	866.9	580.3	672.5	36747.9	9733.5	1639.1	1602.4	1635.8	990.2
479.9	969.1	32038.3	564	1343.4	411.6	1371.1	5793.6	1330.1	340.9	479.3	5884.1	2652.2	1831.6	3670.3	258.3	1924.4	283.9	1769.4	999.1	230.5	3144.8	5209.9	617.9	1432.9	480.5	311.6	1403.7	1730.6	2855.9	10625.4	27410.2	365	1388.3	5089.8	772.1	695.1	356.4	1742.8	1600.5	1906.4	331.9	799.8	459.4	27578.6	4999.1	1815.8	1565.8	6050.8	1241.8
1116.8	1029.7	51437.3	857	1201.6	1316.7	1929.5	4930.1	1234.4	287.7	315.7	9194.4	6925.9	2999.9	2890.5	237.4	7868	392.8	1504.1	1041.9	228.5	5571.6	4543.7	582.7	2025.7	760.6	335.4	1865.9	5382.6	56659.2	41285.1	23294	428.7	1865.3	24186.9	765.4	821.4	454.6	1846.6	2199.5	2102.1	723.9	1038.5	1057.5	55158.3	20436.1	2374.1	2047.6	1249.5	1279.5
765	863.3	51639.7	1708.4	1452.2	1408.3	1209.2	5060.2	2486.9	298.1	280	11752.3	10078.6	1760.6	1828.9	192.3	5275.6	444.1	1928.5	1249.1	217.4	2371.7	1897.8	568.4	2137	424.9	419.2	1068.4	5352.2	39991.8	50655.5	43981.3	500.2	1193.4	3678.3	788.1	614.8	303.2	1763.7	1134	1142.2	305.9	645.7	350.4	15637.9	20410.2	1781.9	1506.8	1149	888
1252.2	915.2	68521.7	734	1425.7	1601.7	2198.4	5183.2	1076.7	1037.6	300	10141	8646.2	2655.8	3865.8	205.9	7621.1	442.2	1792.1	1901.6	203.5	2530	6434.2	542.3	2635.8	504.8	284.3	2002.1	8028.8	34652.3	48574.8	28749.4	545.1	1939	7421.1	724.2	768.8	425.4	1497	1938.3	1693.4	513	593.9	1201.2	10979.7	16659.3	2429.2	2648.6	1124	1126.1
732.2	975.4	42212.1	1002.1	1578.3	573.1	1411.7	7607.9	867.2	439.7	469.4	5348.7	3136.5	1499	2088.8	547.3	1844.9	361.7	1855.6	1211.3	281.4	4110.8	3863.7	659.8	1562.1	455.9	412.4	1754	1836.4	14227.6	12763.7	31390.4	410	1386.4	3887.6	898.8	1154.9	522.4	1572.5	1734.7	1222.3	330.4	712.1	468.8	10734	5313.7	1636.4	1711.4	1379.1	1411.1
527.1	779.7	39495.5	903.6	1506.8	633.5	2302.9	5127.1	1127.2	255.5	356.2	6085.7	3731.5	916.1	1923.4	340.8	3083.4	378.1	1718.3	990.7	219	3763.9	8820.2	698.3	1804	498.1	256.3	2437.2	2945.8	10096.8	18740	16310.7	403	2118.4	7448.1	712.1	1260.3	365.9	1388.4	1904.9	1819.8	728.3	532.8	751.8	41759	45403.8	1719.8	1649.6	1305.2	1538.3
742.9	878.9	31678.3	765.2	1627	547	2261.5	5395.5	928.1	280.8	319.8	5354.7	2853.5	1400.2	1582.4	172.6	1933.5	332.6	1923.4	1055.9	221.8	2526.1	5179.4	465.2	1437.7	428.9	542.9	3839.9	1682.5	9172.2	14546.7	34169.4	447.1	1591.7	5152	742.2	587.2	329.3	1574.7	1711.8	1231	522.4	576.6	579.4	27506.8	25439.8	1448.4	1679.3	2187.3	1125.9
867.4	808.8	44362.1	847.1	1345.7	641.2	4732.8	5356.2	1165.9	273.8	280.2	4558.5	2582.6	1823.5	4120.2	139.7	2534.4	300.1	2606.6	839.4	218.2	2434.1	3654.2	655.9	1460.8	489.3	458.7	2846.4	1154	13197.8	13069.4	27082.2	522.2	2620.9	11806.4	1321.4	556.8	398.8	2000.4	2522.7	1650.6	954.8	579.1	1531.4	26929.7	8674.3	1515.1	2652.2	1353.6	1022.9
1556.8	920.1	49192.3	850.7	1496.5	590.9	1760	4843.5	980.2	273.2	291.6	5988.3	3406.7	1526	2003.5	204.3	2084.4	343.7	1678.9	827	261.9	2513.4	3586.7	598.7	1550.8	426.3	281	2109.7	1391.2	5440.3	12247.3	22232.3	439.4	1767.8	5717.4	811.5	635.3	326.5	1657.2	2166.4	1813.8	705.5	703.5	552.9	35627.2	13622.1	1714.9	1729.5	1302.4	1098.2
753.1	813.1	54462.9	786.3	1410.4	949.4	1342.9	7326.7	818.9	290	284.7	7574.3	5647.6	2660.8	3021.9	200.7	4464.4	415.4	1727.6	1506.8	223.7	2926.3	4488	924.7	2046.9	625.2	270.6	1425.5	5030.9	9139.2	35813.1	31314.4	482.3	1309	3725.4	837	841.3	317.6	1433	1405.4	1566.8	443.3	497.1	648.9	22160.8	12651.9	1835.8	1896.5	1081	1554.4
1186	742.3	59605.7	539	1436.4	1477.4	1477	4428.2	947.6	308.4	290.2	10787.8	6981.5	1758.5	1859.6	262.3	6728.5	477.1	1825.8	2106.9	236.2	3410.7	6356.9	678.3	2417.7	534.7	343.1	1673.9	9380.8	9079.4	40356.4	53087.5	430.8	1478.9	5700.5	749.8	881.2	288	1606.7	1522	1553.1	361.5	576.5	762.2	58173.1	8983.1	2556.1	2092.8	1099.2	1454.3
1829.1	931.6	66549.2	765.3	1285.9	1580	2657.5	6387.3	1266.5	311	358.6	10504.8	8686.9	6255.5	2874	191.5	6217.5	459.8	1620.5	1391.1	237.1	2926.9	4904.9	583	2266	584.7	485.6	2847	6944.3	8315.8	39363.3	27177.3	476.9	2588.1	11781.5	671.7	661.6	347.2	1440.6	2591.9	1451.7	631.5	564.5	589	19468.2	14731.9	1969.1	2403.3	1179.8	1127.2
872.8	1111.4	42389	1106.4	1894.5	1253.2	1720	16042.5	1013.3	332.8	323.2	7965.7	7843.1	2614.3	2713	210.2	5161.4	409.5	2206.5	1033.3	252.3	2010.1	8473.3	600.7	2514.6	398.9	387.6	3051.6	5633	55221.9	45247.5	31015.8	712.9	1644.6	5100.7	920.7	750.3	355	1328.8	1971	1344.9	781.5	755.3	829.8	20144.8	21906.8	2688.4	2649.5	2058.5	1522.8
531.8	1029.3	35976	1095.2	1673.8	708.3	1645	5732.8	953.9	325.6	305	6856.3	4047	2217.1	1719.9	191.9	3371.5	334.1	2023.8	1010.4	232.6	1459.8	2579.5	561.9	2262.8	360.7	258.2	1731.8	1940.2	74815.4	21566.6	33090.1	504.5	1388.1	2876	839.1	659.3	397.4	2347.4	1311.4	1354.1	313	578.9	733.6	16077.6	3892.5	1607.7	1827.5	1584.9	1619.1
613.6	887.5	42095.3	815.7	1202.7	579	1876.7	4784.1	891.1	282.1	284.8	5974.2	2877.1	1960.1	1986.4	164.7	2556	302	1436	936.7	219.9	2854.1	3755.4	527.4	1612	459.4	305.3	2575.3	2247.3	35401.4	14228.6	23337.3	440.3	1654.7	8417	674.7	607.8	365.7	1341.2	1765.3	1585.5	547.8	570.4	742.7	37948.8	8525.4	1526.8	1508.6	1506.7	1101.5
518.7	652.8	39566.7	521.6	1119.2	516.1	1313.4	4838.5	863.9	273	282.6	5325.1	2509.6	1481.2	3160.2	198.1	2153.2	244.7	1591.7	821	228	5064.2	4818.8	472.7	1353.2	573	270.1	2327.7	2016	4828.6	14761	28983.4	376.9	1127.5	7082.2	804.2	558	529.3	1352	1118.8	1594.7	391.9	540	841.5	15714	9661.7	1979.1	1344.2	1166.4	1698.4
697.1	680.9	42656.4	614.3	1280.4	1173.1	1324.1	4851.8	759.9	372.9	514.6	7299.5	6056.1	1833	4082.6	584.2	4939.5	386.7	1400.9	1227.5	357.3	2208.2	3345.3	570.2	2378.1	729.8	273.2	2126.7	2861.7	24462.2	28499	24316.4	434.9	1244	3033.8	571.8	767.6	479.2	1718.1	1514.1	2064.6	639.5	433.4	616	9639.4	8154.3	1546.7	1507.7	854.2	1529.6
951	738.3	43292	649.8	1265.7	752.6	1252.9	4141	1356.9	322.2	309	5740.9	4109	3736.7	1731.4	214.6	3047	319.3	1420.8	1720.8	214.5	2120	5279.4	586.1	1819.1	538.1	473.3	2541.6	2582.6	110976.4	19479.2	33304.6	414.8	1821.3	8815.9	576.1	591.9	342.3	987.7	2190.5	1762.9	1025.5	561.1	629.5	26409.7	25017.1	1553.9	2282.2	1538.8	995.6
1122.7	887.9	53038.8	828.3	1224	795.9	12493.7	4773.3	979.8	390.7	328.7	6547.6	3978.6	1400.6	2531.4	693.1	3133.8	419.5	1566.6	1616.9	237.2	4761.4	5832.8	606.4	1973.9	684.4	345.1	2328.2	3244.1	36125.7	22076	31814.1	415.5	1441.9	11977.1	752.4	650.5	400.8	2026.8	1546.1	2708.5	703.4	521.8	860.1	27667.3	8914.2	2389.6	1648.2	1078.1	1240.9
667.8	672.4	34342.3	663.5	1337.9	1545.5	1281.3	5083.4	887	335.1	576	8533.7	7586.4	1429.9	2038	301.5	8748.7	448.7	1586.4	2600	181.6	2299.7	5930.9	644.5	2858.3	856.5	257.8	1586.2	1872.1	45009.4	43697.6	25510.2	423.8	1374.9	2575.9	750.6	857.7	486.9	2760.7	1898	1776.6	958.7	438.6	588.3	12823.9	13196.2	1693.3	1872.2	866.3	1321.6
1047.2	1098.5	42880.6	721.2	1265.7	980.4	1606.8	4998.5	1156.8	633.2	566.1	7909.1	5922.5	1858.9	2486.4	239.6	4979.4	395.2	1516	853.2	229.5	2514.2	6246.7	545	1949.9	576.2	319.4	1733	2086.6	3721.2	30405.4	26612.7	461.2	1893.4	5384.3	708.5	857.9	1309	1530.2	1598.4	2092.8	548.6	759.7	846.7	21167.2	21000.6	2294.8	2354.3	4322.3	1296.3
549.1	989.3	48146.5	819.1	1496.8	556.1	1422.3	5452.2	988.8	324.1	282.1	5499.8	2378	3167.5	2482.4	186.2	2482.8	316.8	1579.8	983.8	244.9	2971.4	9288.4	565.5	1961.4	478.3	372.3	2785.9	1941.6	10244.9	11086.2	23696.1	451	1823.3	7018.8	794.1	644	393.7	1477.3	1907.9	1940.2	591.2	557.4	569	32111.6	71637.8	1741.5	1766	1286.7	1903.7
493.7	795.8	37287	769.4	1604.4	512.6	1432.8	5051.2	1194	282.8	317.6	6443.1	2919.1	1192	1798	187.5	2376.1	292.7	1700.2	2815.5	226.8	2287.2	3366.9	700.2	1363.7	448.4	337.2	1136.2	1179.8	30968.1	10358.1	25268.3	430.3	1703.6	3935.4	716.5	616.6	323.2	2129.6	1510.8	1721.3	606	572.5	568.2	18351.8	7745.6	1885.4	2980.8	1299.2	1379.6
517.4	705.8	36281.7	841.5	1308.6	586.1	1341.9	4672.4	743.1	683.3	362.4	5444.2	2930.6	904.1	2015.2	202	1651	278	1458.4	881.7	213.5	3286.9	3001.4	484.2	1427.5	716.3	268.2	2488.4	1393.1	35388.4	21612.7	33711.5	402.8	1538.4	4566.2	590.8	635.7	396.1	1329.6	1519	1279.1	216.6	504.2	491	18108.4	23001.2	1737.6	1440.9	4129.5	2485.2
1907.4	928.7	46294.5	949.5	1246.3	2633.8	2238.4	4709.8	1658.5	226.9	244	15316.1	16995.9	1548.9	2705.6	169.4	29058.9	487.9	1740.8	908.3	201	1331.8	5278.6	524.8	3385	349.4	2368.1	1678.1	8354.2	13467.4	93700.7	31586.6	482.8	1395.8	2873.4	702.5	683.6	446.3	2066.8	1970.1	1903.5	426.4	574.1	1030.2	13351.7	5733	3212	1924.9	1227.5	1206.8
1452.7	1473.8	66387.7	920.6	1654.4	2278.3	1606.3	5726.1	950.5	275.5	365.2	12705.5	10423.6	1061.6	1771.8	195.9	7912.1	608	2059	11144	219.4	2589.3	2773.3	547.5	3236.6	577.1	308	2464.9	8152.1	19652.4	62442.3	29392.7	419	1551	3478	691.3	779.2	337.5	1923.7	1827.2	1229.9	403.7	536.6	532.6	17322.4	22444.4	3301.7	1880.2	2938.3	986.5
662.3	742.1	33511.2	821.8	1542.8	704.4	1167.1	5771.2	974.3	251.1	263.3	4203.1	2639.5	1422.4	2787	473.3	3277.3	337.7	1663.5	902.6	308.9	2660.1	7343.3	508.1	1616.5	497.3	282.9	2026.1	1006.6	47173.3	11148.6	25097.8	541.9	1896.7	4154.7	1916.6	2028	375.6	1736.6	1982.6	1815.1	650.1	588.2	915.8	34512.1	14599.9	1494.8	2775	1748.2	1088.7
586.6	716	37831.7	944.4	1223.4	920.8	1291	5002.3	1491.3	283.1	228.5	5482.3	3473	2156.6	2915.7	182.7	5961.1	345.8	1467.1	5388.4	198.4	5123.8	5947.5	422.7	1835.7	542.2	324	3169.2	2050.6	10470.8	17279.9	26885.2	607.6	1907.2	13113.9	637.4	636.3	309.8	1964.3	3387.5	1766.7	1036.8	551.7	1209.5	29152.6	5968.5	1749.5	1902.9	1080.3	1169.1
1801	865.6	35723.7	732.8	1476.5	418.9	1400.7	4979.1	1645.8	221.9	270.9	4362.7	2168.6	2323.5	2009.2	153.1	1325.1	255.6	1882.5	881.9	292.8	2826.7	5819.7	536.6	1390	410.3	262.7	2253.6	1095.9	26877.8	9297.8	33414.7	438.2	1958.7	3862.8	668.7	554	289.2	1783.5	1353.8	1607.1	403.8	567.9	614.4	18516.8	22029.2	2125	1739.3	1788.3	1435.7
1502.7	926.7	39582	736.7	1377.9	831.4	1990.3	5348.9	1159.3	285.9	266.3	5837.8	2160.7	1678.2	1700.6	170.3	3157.4	293.4	2264.1	1327.3	200.2	13337.4	3296.2	529.7	1697.3	1108.9	637.9	1864.9	2113.6	4552.4	12367.3	30884.7	477.7	1547.7	35897.8	793.1	652.6	552.3	1634.7	1461.4	1497.2	617.6	551.5	636.3	23746.8	24780.4	2944.2	1740.6	1495.7	1353
513.1	2708.1	32222.5	872.4	1347.1	464.8	1327.6	4861.1	1022	2857.9	264.8	4301.5	1914.7	1168.3	1985.6	177.5	1479.8	273.1	1893	761.1	216.5	6650.4	3491.1	566.2	1190.4	503.9	267.4	2340	987.2	115708.6	10304.7	30801.4	411.4	1637.9	6285	741	8178.9	414.1	1403.9	1597.2	2094.2	393.7	564.2	536.9	19794.4	8597	1774.9	1543.6	1213.6	1184.9
699.8	695.9	60390	410.3	1330.3	473.3	1715.1	5008.3	1379.4	305	478.3	5146	3070.9	1346.2	2420.9	193	3408.2	280.8	1679.9	1332.3	504.6	3097.1	14912.3	1007.4	2017.7	709.6	1341.9	2670.5	3835.9	18418.1	23475.8	26994.5	419.4	1935.4	6213.6	1374.2	1437.1	1150.1	2224.8	2495.7	1944.5	773	1217.7	749.2	17476.1	7129.4	3883	3216.1	4898.4	1592.4
664.9	883.4	41110.4	883.8	1655.6	658.9	1494.9	6368.8	1096.4	301	342.5	6375.2	4271.6	1769.1	2180.7	722.8	3063.6	344.9	1701	1254.9	301.6	2958.2	7037.5	753	1791.7	573.7	426.3	1527.2	3786.6	23415.3	25177.9	24497.1	616.1	1492.2	4251.5	728.6	770	378.3	1875.5	1438	1625.2	339.3	590.1	479.5	17802.9	18836.2	1616	1552	1401.7	1577.5
959.7	1222.2	45423.1	1046.6	1562.3	912.6	1480.1	6173.6	941.4	461.7	516.5	7879.6	5295.6	1276.3	1852.2	291.9	4849.7	431.2	1876.2	1010.1	216.1	3887.8	4429.9	438.7	1944.4	611.1	285.1	2518.1	3984.5	7190.9	26559.2	26551.5	489.4	1418.6	18401.2	868.2	851.9	426.9	1909.5	1223.1	1160.1	528.8	624	527.2	23362.1	11363.3	1789.7	1672.1	1271.8	2044.2
741.9	788.9	54697.3	600.1	1601.9	917.5	1380.2	5293.3	1529.2	370.6	316.8	10121	8247	1530.9	1479.6	226.4	4257.4	364.4	2017	1104.2	296	3624.1	1948	637.6	1967.4	734	363.9	3311.3	3733.5	26016.6	32169.4	26842.7	510.3	2242.8	8386	698.8	762.9	357.3	1647.1	1863	1301.7	628.1	572.1	534.6	23420.9	13433.4	1865.2	2110.8	2170.6	1132.4
1743.3	842.5	68798.2	938.3	1247.2	1809.4	1508.6	4685.2	3058.4	264	417.5	11198.9	10125.9	5080.8	2196	157.8	11776.5	480.8	1451.9	1429.4	201.7	4274.9	2867.4	453.1	2572	696.5	389.2	2742.4	8223.2	28006.3	64739.4	27283.5	389.3	2015.8	13484.3	637.1	844.6	506.3	1346	2193.3	1880.6	806.6	598.7	687.7	11886.3	34571.8	2169.5	2867.3	1194.2	1249.4
1505.5	1065.2	67748.3	976	1394.1	1883	1628.7	5071.5	1163.4	315.2	419	14540.5	14281.8	1857.2	1584.2	205.5	12604.5	670.5	1880.7	1846.5	231	4242	2583.4	525.4	3258.6	516.7	326.7	1837.5	13198.3	7168.4	99661	28184.6	436.3	1436.7	7638.3	796.3	956	372.6	1842.3	1532.1	1343.3	338.8	627.6	402.1	25400.5	28987	6635	2164.7	2755	1187.2
937.7	863	38852	882.7	1448.9	592.2	1680.3	5580.9	1014.2	285.8	331.5	5150.8	2751.4	3630.5	2680.4	170.2	4397.6	277.7	1812.8	1567.6	241.6	2166.8	5775.5	581.7	2130	457	319.4	2885.4	2946	42836.9	18259.6	22080	440.4	1901	7933.9	793.5	763.2	377.6	1963.5	2257.5	2322.5	472	625.5	1144.2	33502.7	12364.4	1913.6	1979.6	2112.3	2014.6
1079.8	835.3	60676.7	851.9	1461.6	1100.5	1489.2	5494.3	4424.3	254.8	639	7867	5532.3	1474.2	2774.1	209	4239.8	337	1738.8	1863.4	320.7	2991.2	2949.4	481.4	2268.8	427.2	363.4	2500.2	6252.5	49918.6	36072	20544.5	8499.8	2353.1	11188.7	865.3	1258.5	379.4	1261.1	2679.4	1903.8	1085.4	637.1	942.1	32615.7	12612.2	1897	2743.2	1343.9	1644.5
854.6	824.1	53739.3	816.3	1448.5	1429.1	1266.8	4343.2	1088.6	269.6	352.2	9343.3	8027.7	2470	1555.3	204.3	10520.5	394.1	1629.4	2550.8	229.5	1810	6987	473.9	2293.6	615.5	308.3	1980.4	3174.1	67548.5	36110.4	25599.1	428.5	2062.1	4125.6	666.8	701.6	493.6	1640	1957.8	1426.5	604.5	628.4	648.5	38053.9	10698.4	1677.7	2722.6	1592.3	1179.3
720.9	852.8	55982.4	782.9	1709.8	841.7	1427.7	5654.3	1031.3	297.6	356.2	8866.6	7340.2	2509.8	1872.8	207.8	5962.5	346.4	1921.2	2258.9	405.9	4612.6	2007.3	594.7	1978.8	457.5	288.9	1997.1	4844.3	3558.3	32982.5	25875.3	412.8	1580.9	8313.8	888.5	746.5	323.1	1524.2	1519.9	1514.7	476.1	611.2	515.6	35591	5878.6	1923.9	1539	2083.5	1448.8
601.2	941.2	40762.9	939.1	1668	801.7	1706.8	5903.6	947.8	338.2	286.3	5180.1	2899.3	1610.7	2741	249.4	2474.2	335.9	1907.3	2396.5	246.8	2437.6	3373.1	575.6	1879.2	492.8	796.5	1259.7	1742.8	9725.6	17876.3	26145.7	450.1	1346.5	5726.4	957.6	647.5	514.6	1482.1	1356.2	1787.8	278.3	577.4	1040.8	21782.6	17179.7	1858	1576.1	2256.4	1148.7
564.3	803	26920.4	754.5	1160.4	575.6	2390.7	4789.3	818.7	327.9	512.6	5475.6	4106.3	1243	1966.9	235.5	2753.6	296.1	1364.1	884.6	213.3	1691.3	6290.5	559.3	1748	577.5	221.2	2414.7	1784.6	17392.3	21196.4	35270.8	435.3	1403	3975.9	571.9	738.9	494.6	3089.1	1219	2002.7	487.9	399.6	674.5	18140.2	4772	1305.1	1528.3	1031.9	1166.9
566.4	922.2	29679.7	820.4	1334	512.1	1564.2	5976.9	1066.3	295	408.2	5515.9	3803.7	1787.7	3720	277.9	3246.8	274.6	1545.5	4752.4	253.7	2720.2	3053.8	788.5	1444.8	578.6	288	3197.9	1933.1	14734.3	11147.5	22912.2	394.1	1749.6	5930.9	743	635.3	678.5	1748.2	2769.3	2433	1190.8	496.3	871.3	14963.2	39382.6	1680.6	2090.2	1140.4	1363
475.2	966.2	47570.8	864.2	1524.3	604.4	1454.4	8162.3	1466.9	305.2	349.1	4649.5	2925	1849.2	2108.7	212.9	2732.1	279.8	3218.4	1046.3	226.5	2904	4234.9	634.8	1741.3	372.6	271.6	3182.1	5506.7	21074.6	14460.7	22148.6	435.5	3372.4	8555.6	859.3	779	488.3	1450.4	3403.1	1769.4	2008.2	592.8	1361.2	28538.9	22311.6	1403	3628.3	1325.1	1066.8
933.3	1785.9	40662.9	824.6	1595	645.5	1374.3	4865.8	1474.9	312.9	374.7	6653.2	4267.4	1517.9	3045.2	233.7	2146	529.1	1728.4	3768.1	215.7	2496.5	4157.2	467.6	1535.7	510	338.4	1292.7	2207.6	8733.1	22384.2	32556.3	503.9	1105.9	3137	989.7	878.6	575.6	1479.6	1251.5	1141.3	250	1242.1	478.4	8600.5	4959.7	1649.2	1364.9	1928.8	1452.6
715.1	1039.2	45076.6	714.7	1366	817.2	1680.1	5362.8	1199.5	425.8	440.6	8535.1	6113.5	1499.9	1756.4	226	5341.6	350	1654.2	894.9	241	1968.2	5592	881.6	1883.4	559.5	373.2	1766	6173.3	17827.8	35468.5	28349.8	495.3	1564.4	2969.7	757.5	946.2	407	2430.9	1489.8	1671.2	374.6	631.4	621.8	29496.8	6500.9	2098.6	1786.6	1189.4	2463.9
667.2	740.5	50450.5	663.8	1496.5	671.8	1526.9	5127.7	1327.7	278.8	267.1	6892.9	4715.3	1153.5	1953.8	199.2	2340.6	345.8	1884.5	1121.5	235.4	3267.9	12001.6	1157.7	1786.9	560.3	450.6	1958.8	2938.4	6273.5	28213.6	20970.1	662.6	1566.3	4454.8	839.1	860.7	402.6	1978.3	1205.1	1578.1	504.4	583.8	548.4	13034.7	26923	2079.6	1536.1	2266.7	1236.9
735.7	1090.5	49848.2	1089	1412.2	991.6	1678.5	5542.7	896	646.3	299.4	10110.7	6477.3	790.1	2231.5	158.4	8652.4	384.9	1736.8	996.1	212.4	3670.5	4070.4	510.1	2000	504.2	255.2	4091.3	3821.9	5950.8	26448.8	36414.8	509.7	1337.9	7080.6	751.4	633.7	410.8	1983	2313.3	2158.7	836.2	511.1	610.5	30718.2	16139.1	2236.8	1655.7	1316.8	1729.5
647.9	989.3	46950.2	911.9	1277	905.8	1665.3	6230.8	1377.5	462.5	426.7	5610.5	3586.5	3776.8	2219	386.9	3139.8	419.9	1338.8	2279.9	208.9	3394.6	4138	597.3	2522.5	561.1	279.5	2262	1931.5	38452.1	30319.3	27731.6	504.7	1885.7	9856.7	808.6	709.3	394.9	1597.7	2031.7	1752.6	717.9	679.8	749	27001	8521.4	1596.4	2501.5	1135.3	1222.5
1559.4	984.3	71256.2	827.8	1526.1	787.2	1669.6	4962.5	1071.1	249.4	346.6	7713.3	4535	1426.6	1925.4	177.4	2822.4	350.1	1659.7	924.3	244.8	2842.8	1817.2	473.7	1890.9	560.2	256.6	1742	3102.5	36540	32506.5	22892.2	404.5	1525.9	8518	1071.2	602.8	342.4	1756.1	1815.7	1519.2	509.2	591.3	576.6	13276.2	31247.5	1780.4	1722.5	1304.9	1411
625.3	1029.9	35080.2	895.6	1729.1	656.8	1245.3	5670.4	877.8	320.6	331.9	6774.1	3843.5	1091.2	1785.9	277.7	2815	316.1	2189.8	1474.2	225.6	3214	2575.4	555	1921.3	302.2	493.9	1504.8	2196.5	60284.5	21077.2	32525.3	447.1	1387	2922.3	750.8	749.5	458.5	1970.2	1427.7	1383.4	245.3	471.9	387.3	35421.6	13013.8	1906.9	1347	1736.8	1120.3
1365.2	808.6	39396.2	787.7	1398.2	798.1	1466.2	4857	944.7	251.1	315.1	7042.2	4425.6	1812.8	1533.6	170.4	2893.4	331.2	1672.3	1058.8	233.4	5221.6	5721.8	1008.4	1610.3	481.5	301.6	2803.2	3621.9	12119.7	24289.5	31912	440.2	1919.8	7256.1	686.9	611.4	327.7	1382.1	1521.7	1462.8	380.9	530.4	663.7	18126.3	6315.1	1806.8	1867.7	1218.8	1200.4
431.1	799.8	8387	592.6	1501.8	546.2	1506.7	7480.2	786.3	350.8	565.8	5554.7	2207.5	1595.1	1926.8	294.2	765.3	484.8	10133.5	1070.5	186.9	3408.5	3386.4	708.9	6823.6	1339.7	348.9	1521	2002.1	18461	13459	30254.7	369.2	1364.2	7310.7	703.8	771.4	649.5	3156.7	2233.8	1132.1	661	402.2	545.2	7244.5	8699.5	3414.2	2804.1	1160.2	1736.2
473.6	932.3	29963.4	725.2	1510.7	487.1	1467.5	5091.7	1391.8	237.7	317.8	4669.6	2443.5	1325.8	1608	147.6	1980.7	301.1	1797	1158.9	274.9	2185.3	3977.4	632.6	1365.3	356.7	283.2	2031.7	1491.9	8283.5	11054.4	24151.3	428.9	1551.8	2431	762.1	537.9	326.8	1378.2	1590.8	1023.7	495.4	478.9	459.8	35008.4	16115.9	1591.1	1402.5	1195.6	1136.7
844.5	5322.3	53189.1	2939.4	1864.8	772.8	2401.2	68388.9	1415.5	507.3	8564.5	8656.9	6587.1	4059.9	3632.3	815.7	3241.5	835.5	1293	1010.7	380.6	2334.1	6125.2	483	1576.7	407	294.4	1321	2947.7	5222.4	24081.8	20582.3	400.9	2023.8	4127.9	3119.1	18825.9	703.5	2612	2294	9773.3	854.9	1921.2	1394.4	26891.8	8490.1	1739.5	2136.7	5543.8	8030.1
1667.7	782.1	73765.3	1010.4	1729.3	2834.2	1371.3	4624.3	929.1	293.3	319.1	17297	19827.5	1672.3	1319.8	214.5	13038.1	591.3	1800.2	1446.4	237.5	3016.9	5491.5	561.7	3604.5	488.2	278.2	1193.8	14008.1	7059.3	114424.2	54118.2	408.5	1232.9	4102.8	664.9	844.5	341.7	1773.7	1068	2134.8	260.8	662.7	428.2	11222.6	5313.9	2810.3	1939.2	1178.5	1760.8
1207.7	829.4	56009.2	826.9	1183.2	1169.2	1892.9	5550.2	1138.1	256.3	492.3	9376.7	8165.7	3344.8	2671	160	6318.9	385.1	1524.7	2156.3	241	4201.7	7583.4	434.4	2135.5	539.1	230	2471.7	20595.3	94684.9	37836.1	17330.8	400.5	2197.7	11180.7	809	667.2	1605.9	1458.5	2958.2	2747.6	893.6	619.9	1394.2	17548.8	13497.9	2162	2337.6	1079.3	1963.3
1833.5	834.5	76135.9	854	1489.6	2852	9316	4898.3	866.6	229.7	277.8	16918.7	18925.6	1202.7	2395.7	188.5	14266.9	559.4	1884.8	6603.8	239.8	2500.2	4306.1	495.7	4236	506.9	298.7	1947.7	9743.6	14055.5	86888.2	19466.2	401.5	1502.7	5605.8	681.5	785.3	385.2	1288.7	1596	1322.5	470.9	597.3	559.9	18509.5	8932.8	2590.4	2050	6199.1	1141.3
2080.1	819.3	94433.8	524	1434	2895.6	1263.1	4291.3	989.2	324.5	370	19079.2	19976.6	1544	1255.9	227.2	12470.1	818	1944.8	1189	272.7	4534.1	4986.1	730.5	4252.2	584	278.3	810.7	16357.4	5917.2	62157.5	34576.4	336.5	1105	3527.2	558.9	761.5	386.2	1743.7	1173.1	1274.9	256.1	800.5	388.6	9749.5	12830.6	2942.4	2362.5	1301	1385.8
[truncated: 1,255 more columns]

## Sheet: 3 Validation
Source dataset 3: Summary statistics obtained from the BioVU cohort for validation of associations with manifest heart failure.
Protein	Odds ratio	P-value
cAMP-regulated phosphoprotein 19	0.74	0.21
MAP kinase-activated protein kinase 3	1.02	0.95
Ribosome maturation protein SBDS	0.88	0.57
Calcineurin	0.99	0.98
Tyrosine-protein kinase Tec	0.9	0.65
Serine/threonine-protein kinase PAK 6	0.95	0.81
MAP kinase-activated protein kinase 2	0.9	0.66
Mitogen-activated protein kinase 3	0.9	0.64
Mitogen-activated protein kinase 14	1.36	0.19
Pyruvate kinase PKM	0.89	0.63
Mitogen-activated protein kinase 1	0.91	0.69
Glycogen synthase kinase-3 alpha/beta	0.85	0.49
Translationally-controlled tumor protein	1.02	0.92
SUMO-conjugating enzyme UBC9	0.84	0.44
Methionine aminopeptidase 1	0.97	0.9
Proliferation-associated protein 2G4	0.92	0.72
Alpha-soluble NSF attachment protein	0.68	0.11
Sorting nexin-4	1.26	0.33
Aflatoxin B1 aldehyde reductase member 2	0.75	0.22
Ubiquitin-conjugating enzyme E2 N	0.78	0.29
Protein kinase B alpha/beta/gamma	0.79	0.32
Amphiregulin	0.94	0.79
Glycylpeptide N-tetradecanoyltransferase 1	0.9	0.66
Hsp90 co-chaperone Cdc37	1.18	0.49
Elongation factor 1-beta	0.98	0.92
14-3-3 protein family	1.07	0.77
Stress-induced-phosphoprotein 1	0.89	0.6
Glucagon	1.67	0.04
Casein kinase II 2-alpha:2-beta heterotetramer	0.93	0.75
Ras-related C3 botulinum toxin substrate 1	0.69	0.12
Complement C1r subcomponent	1	0.99
Lymphocyte antigen 86	1.06	0.81
ATP-dependent RNA helicase DDX19B	0.76	0.28
Heat shock protein HSP 90-alpha/beta	1.16	0.51
Protein kinase C beta type (splice variant beta-II)	0.64	0.07
Tyrosine-protein phosphatase non-receptor type 6	1.28	0.28
Sphingosine kinase 1	1.06	0.81
Protein disulfide-isomerase A3	0.77	0.29
Fibroblast growth factor 16	0.92	0.7
Carbohydrate sulfotransferase 15	1.96	0.02
Chloride intracellular channel protein 1	0.69	0.12
Proto-oncogene tyrosine-protein kinase Src	0.79	0.31
C-C motif chemokine 5	0.37	0
Pyridoxal phosphate phosphatase	0.85	0.48
Inhibitor of growth protein 1	0.77	0.26
Rab GDP dissociation inhibitor beta	0.74	0.21
C-C motif chemokine 15	2.34	0
Tyrosine-protein kinase Yes	2.14	0
Peptidyl-prolyl cis-trans isomerase E	0.97	0.9
Follistatin-related protein 3	4.22	0
Vasoactive Intestinal Peptide	1.04	0.85
beta-adrenergic receptor kinase 1	0.99	0.96
Matrix metalloproteinase-9	0.65	0.08
Ubiquitin carboxyl-terminal hydrolase isozyme L1	0.57	0.04
Eukaryotic translation initiation factor 5A-1	1.37	0.2
Desert hedgehog protein N-product	0.99	0.97
Ribosomal protein S6 kinase alpha-5	0.92	0.73
Vacuolar protein sorting-associated protein VTA1 homolog	0.87	0.53
Peptidyl-prolyl cis-trans isomerase A	0.9	0.65
Cytochrome P450 3A4	0.78	0.29
Platelet glycoprotein VI	0.67	0.1
Nascent polypeptide-associated complex subunit alpha	1.25	0.34
Ribosomal protein S6 kinase alpha-3	0.95	0.82
Carbonic anhydrase 13	1.05	0.85
Tumor necrosis factor receptor superfamily member EDAR	0.57	0.04
Tyrosine-protein kinase CSK	0.72	0.16
Complement C4b	1.12	0.61
Peroxiredoxin-6	0.86	0.51
Small glutamine-rich tetratricopeptide repeat-containing protein alpha	0.84	0.47
Complement C3b	0.85	0.46
Interferon lambda-1	0.87	0.55
Tumor necrosis factor receptor superfamily member 19L	3.9	0
Histidine triad nucleotide-binding protein 1	0.87	0.55
Tumor necrosis factor receptor superfamily member 1A	4.48	0
Peptidyl-prolyl cis-trans isomerase D	0.91	0.69
Phospholipase A2, membrane associated	1.92	0.02
S-phase kinase-associated protein 1	1.04	0.85
Transketolase	0.74	0.19
Cofilin-1	0.74	0.21
Cytokine receptor common subunit gamma	0.99	0.97
Ubiquitin-conjugating enzyme E2 L3	0.92	0.72
C-C motif chemokine 21	1.3	0.28
Dual specificity protein phosphatase 3	0.86	0.53
Insulin-like growth factor-binding protein 4	2.11	0
Fatty acid-binding protein, heart	2.43	0
Mitogen-activated protein kinase 12	1.03	0.89
Alcohol dehydrogenase [NADP(+)]	0.9	0.66
Annexin A6	0.81	0.35
Protein kinase C delta type	1.24	0.38
Dual 3',5'-cyclic-AMP and -GMP phosphodiesterase 11A	0.85	0.48
Neuroblastoma suppressor of tumorigenicity 1	5.77	0
Macrophage migration inhibitory factor	1.17	0.48
6-phosphogluconate dehydrogenase, decarboxylating	0.69	0.12
Kunitz-type protease inhibitor 2	0.94	0.8
Pancreatic hormone	1.38	0.19
Secreted frizzled-related protein 3	1.08	0.74
Tyrosine-protein kinase Lyn	1.06	0.8
Cadherin-3	0.96	0.87
C-type lectin domain family 1 member B	0.31	0
Triosephosphate isomerase	0.83	0.41
Vitamin K-dependent protein C	0.44	0
Histone H2A.z	2.5	0
Carbonic anhydrase 1	0.95	0.83
Renin	5.95	0
DnaJ homolog subfamily B member 1	1.06	0.81
Complement C3b, inactivated	1.31	0.24
Tyrosine-protein kinase BTK	0.84	0.47
Proteasome activator complex subunit 1	0.75	0.23
Eukaryotic translation initiation factor 5	1.19	0.45
Angiogenin	1.99	0.01
Endoplasmic reticulum resident protein 29	1.35	0.21
Trefoil factor 3	3.42	0
Calpain I	0.83	0.4
Tyrosine-protein phosphatase non-receptor type 11	1.07	0.78
Interleukin-19	1.59	0.06
Junctional adhesion molecule C	1.16	0.53
Endostatin	6.4	0
Growth arrest-specific protein 1	1.21	0.43
Platelet factor 4	0.52	0.02
Sonic hedgehog protein	0.81	0.38
Tyrosine-protein kinase Fer	0.98	0.94
Protein 4.1	0.63	0.07
Prothrombin	0.45	0.01
Cyclin-dependent kinase 8:Cyclin-C complex	0.88	0.62
Trypsin-2	2.24	0
Peptide YY	2.39	0.01
Urokinase plasminogen activator surface receptor	1.57	0.08
Interleukin-3 receptor subunit alpha	1.08	0.73
Histone deacetylase 8	1.11	0.72
cGMP-specific 3',5'-cyclic phosphodiesterase	0.95	0.82
P-Selectin	0.36	0
Spondin-1	2.69	0
Cystatin-C	6.22	0
Carbonic anhydrase 3	1.13	0.6
Ephrin-A4	3.55	0
Beta-2-microglobulin	3.87	0
Coagulation factor Xa	0.55	0.03
Drebrin-like protein	0.78	0.37
Periostin	1.51	0.1
Ephrin-A5	3.3	0
Non-receptor tyrosine-protein kinase TYK2	1.2	0.43
Seizure 6-like protein 2	0.95	0.84
Platelet-activating factor acetylhydrolase IB subunit beta	1.22	0.39
C-C motif chemokine 3-like 1	1.55	0.12
3-phosphoinositide-dependent protein kinase 1	0.83	0.41
C-X-C motif chemokine 10	0.93	0.77
Dynein light chain roadblock-type 1	0.84	0.45
Peptidyl-prolyl cis-trans isomerase F, mitochondrial	0.95	0.82
AH receptor-interacting protein	0.95	0.82
Coagulation Factor X	0.46	0.01
Tyrosine-protein kinase Lyn, isoform B	0.96	0.85
Insulin-like growth factor 1 receptor	1.16	0.54
60 kDa heat shock protein, mitochondrial	1.15	0.55
Thrombospondin-2	4.52	0
Vascular cell adhesion protein 1	1.02	0.94
Protein kinase C alpha type	0.74	0.22
Bone sialoprotein 2	2.39	0
Lactadherin	2.01	0.01
Galectin-3	1.55	0.07
Tumor necrosis factor receptor superfamily member 1B	2.66	0
Erythropoietin	2.84	0
Asialoglycoprotein receptor 1	0.9	0.64
Luteinizing hormone	1.05	0.85
Cathepsin S	1	1
Eukaryotic translation initiation factor 4 gamma 2	1.08	0.75
Caspase-3	1.41	0.17
AMP Kinase (alpha2beta2gamma1)	0.96	0.85
SPARC	0.31	0
cAMP-dependent protein kinase catalytic subunit alpha	1.04	0.87
Platelet-derived growth factor subunit A	0.31	0
Stanniocalcin-1	2.11	0.01
Retinoic acid receptor responder protein 2	5.12	0
Cathepsin B	2.08	0.01
Insulin-like growth factor-binding protein 7	2.17	0.01
Phosphoglycerate mutase 1	1.36	0.2
Vascular endothelial growth factor A	1.57	0.07
Interleukin-27 receptor subunit alpha	0.71	0.17
Dickkopf-related protein 1	0.36	0
Receptor-type tyrosine-protein kinase FLT3	1.66	0.04
Reticulon-4 receptor	2.01	0.01
Hepatitis A virus cellular receptor 2	2.35	0
Dickkopf-related protein 3	1.43	0.14
Calcium/calmodulin-dependent protein kinase kinase 1	0.89	0.62
Bcl-2-like protein 1	1.22	0.4
Connective tissue-activating peptide III	0.32	0
Gelsolin	0.82	0.47
Mitogen-activated protein kinase 8	0.86	0.51
Nucleoside diphosphate kinase B	1.08	0.72
Superoxide dismutase [Cu-Zn]	1.04	0.87
Lysozyme C	2.19	0.01
Secreted frizzled-related protein 1	1.42	0.14
Granulins	1.1	0.68
NSFL1 cofactor p47	1.22	0.41
C-C motif chemokine 17	1.17	0.5
Azurocidin	0.91	0.69
C-C motif chemokine 3	1.46	0.11
Calreticulin	1.47	0.11
Neutrophil-activating peptide 2	0.37	0
Interleukin-18 receptor 1	1.51	0.08
N-acetyl-D-glucosamine kinase	0.97	0.91
Platelet-derived growth factor subunit B	0.24	0
Ubiquitin-fold modifier 1	0.99	0.96
Phosphatidylethanolamine-binding protein 1	0.78	0.3
Gro-beta/gamma	0.42	0
Catalase	0.68	0.11
Platelet-activating factor acetylhydrolase	0.45	0.02
Atrial natriuretic factor	2.68	0
Coagulation Factor VII	0.49	0.01
Brain natriuretic peptide 32	0.97	0.91
Heparan-sulfate 6-O-sulfotransferase 1	1.25	0.35
Ephrin type-A receptor 2	3.94	0
Adenylosuccinate lyase	1.27	0.31
Elafin	3.61	0
Trypsin-1	1.51	0.09
GDNF family receptor alpha-2	1.11	0.63
Tissue-type plasminogen activator	0.85	0.49
Ubiquitin-fold modifier-conjugating enzyme 1	1.67	0.06
Semaphorin-6A	1.26	0.33
Macrophage mannose receptor 1	1.43	0.13
Cathepsin Z	1.35	0.21
Brain-derived neurotrophic factor	0.14	0
Tenascin	2.19	0
Basal Cell Adhesion Molecule	1.28	0.3
Annexin A2	0.87	0.57
Matrilysin	1.94	0.02
Tyrosine-protein kinase receptor TYRO3	1.43	0.16
Fibroblast growth factor 7	1.05	0.82
Apolipoprotein B	0.97	0.88
Cation-independent mannose-6-phosphate receptor	1.15	0.53
Neutrophil gelatinase-associated lipocalin	1.04	0.87
Glucose-6-phosphate isomerase	1.11	0.65
72 kDa type IV collagenase	1.52	0.08
Glutathione S-transferase P	1.6	0.06
Tyrosine-protein kinase receptor Tie-1, soluble	0.73	0.18
Endoglin	1.05	0.82
C-C motif chemokine 27	1.17	0.5
NKG2D ligand 3	1.14	0.57
GTP-binding nuclear protein Ran	0.61	0.05
C5a anaphylatoxin	1.44	0.13
Protein kinase C theta type	0.75	0.21
COMM domain-containing protein 7	1.02	0.92
dCTP pyrophosphatase 1	1.49	0.11
Thrombin	0.44	0.01
Eotaxin	1.2	0.43
Ficolin-3	0.45	0.01
Interleukin-1 receptor-like 1	1.64	0.04
Tyrosine-protein kinase Fyn	0.73	0.19
Fractalkine	0.96	0.87
Granzyme A	1	0.98
Copine-1	0.93	0.75
Oxidized low-density lipoprotein receptor 1	0.68	0.11
Lymphocyte activation gene 3 protein	1.39	0.18
Leucine-rich repeat transmembrane protein FLRT1	1.12	0.61
Pappalysin-1	2.14	0.01
Lipopolysaccharide-binding protein	1.4	0.18
ICOS ligand	1.07	0.75
Alanine aminotransferase 1	0.67	0.12
Galectin-3-binding protein	1.49	0.1
Cryptic protein	1.1	0.67
Kremen protein 2	0.86	0.5
S-formylglutathione hydrolase	0.84	0.47
Inosine-5'-monophosphate dehydrogenase 2	1.66	0.03
Leukotriene A-4 hydrolase	2.44	0
Hyaluronan and proteoglycan link protein 1	1.17	0.5
CMRF35-like molecule 6	1.32	0.27
Protein kinase C iota type	0.85	0.47
Neurogenic locus notch homolog protein 2	1.07	0.78
C3a anaphylatoxin	1.42	0.13
High mobility group protein B1	0.87	0.54
Leukocyte immunoglobulin-like receptor subfamily B member 2	1.27	0.33
Neurotrophin-3	1.22	0.39
Nicotinamide phosphoribosyltransferase	0.89	0.62
Pulmonary surfactant-associated protein D	0.84	0.45
Dickkopf-related protein 4	0.29	0
Leukemia inhibitory factor receptor	1.09	0.71
Kinesin-like protein KIF23	0.81	0.36
Vascular endothelial growth factor receptor 3	1.19	0.44
Stem Cell Growth Factor-beta	1.35	0.22
Ephrin type-B receptor 2	1.55	0.08
Ras GTPase-activating protein 1	0.72	0.21
Proprotein convertase subtilisin/kexin type 9	1.63	0.04
Coiled-coil domain-containing protein 80	2.11	0.01
Kallikrein-6	1.33	0.25
Apoptosis regulator Bcl-2	0.88	0.58
Coagulation Factor XI	0.6	0.06
Matrilin-2	1.73	0.03
Adapter molecule crk	2.03	0.01
Amyloid beta A4 protein	0.21	0
CD27 antigen	0.56	0.02
Angiopoietin-related protein 4	1.61	0.06
Intercellular adhesion molecule 5	1.53	0.08
Glyceraldehyde-3-phosphate dehydrogenase	0.98	0.93
Peptidoglycan recognition protein 1	0.72	0.16
Methionine aminopeptidase 2	0.93	0.75
Cadherin-5	0.8	0.35
Fibroblast growth factor 6	0.87	0.55
Xaa-Pro aminopeptidase 1	1.36	0.22
Malate dehydrogenase, cytoplasmic	0.76	0.24
T-lymphocyte surface antigen Ly-9	0.88	0.58
Chordin-like protein 1	1.17	0.51
High affinity cGMP-specific 3',5'-cyclic phosphodiesterase 9A	1.16	0.56
Heterogeneous nuclear ribonucleoprotein Q	1	1
Cystatin-D	1.39	0.2
Proprotein convertase subtilisin/kexin type 7	1.21	0.4
Collectin-11	1.72	0.05
Kallikrein-11	3.78	0
Extracellular matrix protein 1	1.09	0.69
Fibroblast growth factor 18	0.94	0.79
Antileukoproteinase	1.84	0.03
C-C motif chemokine 14	3.13	0
Fibrinogen gamma chain	1.57	0.08
Roundabout homolog 2	0.95	0.84
Hepatoma-derived growth factor-related protein 2	0.95	0.82
Heterogeneous nuclear ribonucleoproteins A2/B1	0.84	0.46
Parathyroid hormone-related protein	1.18	0.49
Biglycan	1.54	0.09
Brother of CDO	1.17	0.52
Interleukin-1 receptor type 1	1.42	0.16
Importin subunit beta-1	1.08	0.75
Tumor necrosis factor receptor superfamily member 19	4.54	0
Mitogen-activated protein kinase kinase kinase 7:TGF-beta-activated kinase 1 and MAP3K7-binding protein 1 fusion	1.03	0.89
C-X-C motif chemokine 16	1.4	0.15
Fibroblast growth factor 19	0.87	0.57
Interleukin-23	0.94	0.82
Vascular endothelial growth factor C	1.84	0.02
Platelet glycoprotein 4	1	0.99
Low molecular weight phosphotyrosine protein phosphatase	1.16	0.51
Fibroblast growth factor 1	1.41	0.16
Histone H1.2	0.89	0.62
C-C motif chemokine 16	2.93	0
Heat shock 70 kDa protein 1A/1B	2.47	0
Scavenger receptor cysteine-rich type 1 protein M130	1.24	0.37
Interleukin-5 receptor subunit alpha	0.88	0.59
C-X-C motif chemokine 6	0.61	0.04
Integrin alpha-I: beta-1 complex	1	0.99
Carbonic anhydrase 4	0.96	0.85
C-X-C motif chemokine 13	1.46	0.14
Mitogen-activated protein kinase 11	1.08	0.72
Sialic acid-binding Ig-like lectin 7	0.87	0.54
Vitamin K-dependent protein S	0.54	0.02
C-C motif chemokine 18	1.7	0.04
Wnt inhibitory factor 1	1.05	0.83
Complement C3d fragment	0.8	0.34
Inter-alpha-trypsin inhibitor heavy chain H4	1.05	0.82
EGF-like module-containing mucin-like hormone receptor-like 2	0.68	0.1
Testican-1	0.81	0.36
Mitogen-activated protein kinase 9	1.79	0.04
Cytochrome c	0.86	0.49
Oncostatin-M	0.99	0.97
Cystatin-SA	1.56	0.08
Fibronectin	1.15	0.54
Ectodysplasin-A, secreted form	1.12	0.64

## Sheet: 4 Transplant
Source dataset 4: Protein abundance before and after heart transplantation.
Subject	Timing	CHIP	CEBPB	NSE	PIAS4	IL10Ra	STAT3	IRF1	cJun	Mcl1	OAS1	cMyc	SMAD3	SMAD2	IL23	PDGFRA	IL12	STAT1	STAT6	LRRK2	Osteocalcin	IL5	GPDA	IgA	LPPL	HEMK2	PDXK	TLR4	REG4	HSP27	YKL40	Alphaenolase	ApoL1	CD38	CD59	FABPL	GDF11	BTC	HIF1a	S100A6	SECTM1	RSPO3	PSP	ApoptosisregulatorBclW	VEGFD	SOST	FAM3D	CSH	EFNB1
1	PostHTX	719.4	794.4	44537.1	837	1220	1063.1	1334.4	4524.1	1015.5	297.7	268.4	10493.7	7359.2	1591.8	1504.4	164.7	6870.4	428.8	1602.3	884.8	200.3	3252.5	2283.7	454.1	1869.1	739.3	275.3	3294.3	2128.7	9467	19415.6	37193.3	353.3	982.3	5144.9	605.8	695.2	311.3	2565.2	1979.4	1175.7	635.7	508.1	479	14167.6	36443.7	1747.9	3239.4
1	PreHTX	1039.6	968.3	47894.8	1091.6	1155.3	1501.1	1514.1	5657.5	1285	295	269.5	14754	8279.1	1811.9	1227.1	168	14922.8	401.6	1857.1	1044.9	200.3	4253.6	2972.4	466.4	2252.6	682.4	303.4	1381.6	3554.7	6272.1	44219.8	37923.7	382	964.4	3910.1	682.9	756.8	337.8	2558.1	1353.3	1191.2	281.4	501.2	617.3	20378.7	16287	2366.5	3344
2	PreHTX	1178.7	819	72521.1	739.6	1079.9	1628.9	1715.8	4399	1772.2	269	376.9	10505.4	9079.1	2551.7	4567.4	198.1	7427.2	409.9	1286.3	844.1	178.6	4431	5818.1	625.1	2379.6	641.9	290.6	2450.3	1456.4	29806.5	35995.4	14494	392.2	2406	7102.8	733.4	702.4	443	2317.9	2296.4	1864.9	1913.4	543.1	853	18354.2	29148	2521.9	2449.5
2	PostHTX	1010.2	893.3	89352.7	835.6	1436.2	922.6	1921.9	4556.6	1683.6	278.4	241.1	14981.5	9936	982.9	3476.6	154.5	7406	398.4	1857.3	887.2	179.1	3655	2622.1	497.6	1805	1137.9	230.1	2073.5	978.8	14127.7	25539.8	31678.8	340.3	1705.3	6012.3	655.4	588.1	281	7128.4	2040.9	1578.2	865.9	440.9	490.7	11988.4	23455.3	1828	2060.4
3	PreHTX	1145.3	799.5	86290.4	803.3	1407.9	1527.8	3355.4	4848.5	1000.8	258.4	294.4	11804.1	10120.6	1774.6	1692.9	174.7	6613.9	918.7	1711	1015.4	197.5	5756.1	2268.8	542.4	2545.9	485.5	347.7	1396.2	6173	3738.9	45666.8	24303.9	424.9	1266.1	5083.5	775.9	687.7	325.7	1845.8	1359.9	1811.6	573.9	667.5	844.2	20686.8	19814.2	2314.3	1816.8
3	PostHTX	759.9	1637.8	46533	1237.4	1542.5	2474.1	2644.2	5154.5	1699.8	430.4	313.6	7862.8	6551.1	739.5	1473.9	188.2	7377.6	982	2038.8	1259.6	201	5225.8	1384.8	562.9	2796	1020.9	293.3	1388.9	2135.9	4301.8	45697.6	32178.6	444.7	1077.7	4321.4	772.1	680.1	361.4	3966.2	1475.3	1397.7	373.3	416.7	432.1	11198.3	11521.8	1616.5	1750.2
4	PreHTX	379.2	651.1	31078.2	458.4	1332.7	776.9	1007.7	2669.4	995	734.7	279.1	2794.9	2171.5	1764.8	2465.1	214.7	3862.3	279.9	1563.3	942.3	369.6	2278.5	7683.6	907.4	1862.5	634	193.9	3383.6	748.7	74051.7	15602.5	11701.5	343.6	5513.8	8225.4	746.2	1494.6	323.6	1418.6	3850.8	1670	2359.3	472.5	1330.6	11805.5	18277.8	1163.8	4218.9
4	PostHTX	756.1	974.2	49676.1	658.1	1514.4	1755.7	1431.8	3968.9	1856.1	565.3	262.8	7322.1	5686.8	644.1	2662.6	175.6	6126.5	474.2	1765.7	920.1	190.5	3541.7	2605.5	529	2556.3	903.7	220.6	2406.1	1376	65795.9	41469.8	24993.9	372.7	2523.2	6078.1	695.7	652.8	265.2	1354.5	2311.2	1251.4	1000.5	519.4	803	12902.5	19126	1733.8	2932.7
5	PreHTX	734	1161.1	38421.4	1248.5	1135.1	892.3	1435.9	5226.1	2292.4	317.1	304	7050.7	4321.2	551.4	3812.5	235.8	4193.7	330.9	1559.1	811.8	183.6	4336.5	7195.2	508.3	1606.7	489	297.6	1574.6	1917	15544.7	16509.6	26251.2	392.5	1366.5	4004.1	899.6	736.2	414.3	2046.5	1379.9	2056.2	3542	426	849.2	18757.3	7695.7	2010.1	1718
5	PostHTX	2269.3	879.5	72646	849.2	1336.2	2035.5	1817.3	4563.2	1059.3	356.6	287.7	14433.3	12584.8	1165.4	3203.3	378.4	33468.9	534.4	1630.1	909.4	209.7	3650.7	3405.4	496.3	2671	600.3	264.1	3050.3	7784.4	23244.5	64128.5	33156	467.1	1552.1	9250.8	1162.9	825.4	427.7	1640.6	3084.5	1653.3	1000.4	646.8	799.9	12477.6	12401.9	3439.5	2602.7
6	PreHTX	909.8	1027	56816.7	984.8	1099.6	642.8	1634.8	5015.7	1454.5	271	296.3	6388.7	4212.4	1447.3	10933.8	179.1	3427.9	249	1319.9	1017	235.4	4783.9	8460.3	539.2	1613.2	633.8	282.8	2403.1	1745.5	8857	9878.8	18805.3	396.7	2514	15754.8	742.4	675.7	413.1	2654.1	2007.9	1369.8	1280.5	582	833.8	21467.6	15710.5	2042	2352
6	PostHTX	1339.8	909.1	75066.8	887.3	1348.5	2200	1272.8	4453.9	1579.9	304.5	229.5	15991.7	11425.4	1001.1	4402.2	139.1	20734.4	600.2	1805.7	1112.9	174.9	2840.7	3564.5	436.2	2493.7	1246.3	209.1	1966.9	5378.5	5656.4	31374.3	37876.2	327.5	1874.1	10495.9	671.9	634.7	299.1	5784.2	2051.7	1154.4	650.5	427.3	608.7	8639.6	12400	2204.9	2075.4
7	PreHTX	1043.6	959	55315.5	1165.5	1192.9	1316.3	1583.2	5050	1218.5	267.8	288.8	8545.7	4623.8	1783.4	2425.2	181.5	3969.4	410.2	1812.2	785.9	365.6	4981.4	5599.2	609.4	2310.3	610.1	251.7	1958.6	3749.6	10106.9	37841.9	24554.4	396.2	1825.5	7722.7	905	764.8	361.4	1879.5	1206.6	2013.9	642.9	564.1	1044.1	16716.5	19004.8	2540.6	1655.4
7	PostHTX	662.4	981.1	55840.7	891.9	1446.6	2154.3	1460.9	4645.5	1884.8	450.1	283.9	7625.7	4581.7	714.3	2020.8	185.2	6558.4	597.8	1885.3	1019.2	250.9	2884	2235.3	574.7	2745.7	1018.7	259	4682	1805.4	23576.4	59601.5	65140	407.8	1738.1	4948.9	899.2	775.2	314.9	3308.8	2054.4	1769.7	551.5	425.9	663.4	10938.2	25903.9	2110.3	1787.1
8	PreHTX	1776.9	730.2	58972.1	885.3	1171.1	1797.4	1603.5	4847.9	1978.3	254	364.9	16406	10603.3	798.8	2011.3	581.3	13882.9	604.1	1770.5	1338.5	167.9	13168	5019.1	664	3164.3	836	281.8	713.8	3013.5	38535.5	56930.4	25438	372.8	1267.3	8327.1	544.1	611.8	360.6	4709.6	1367	1409	601.1	456.2	754.3	10133.1	6302.1	2950.9	1897
8	PostHTX	1431.5	1212.8	47321.5	918.4	1597	3268.7	1685.9	5368.9	2305.6	412.9	279.1	11987.5	9039	633.3	2136.8	524.4	11967.1	660.1	2408.4	1626	191.5	10515.3	2311.7	605.9	3740.7	1223.8	395.4	2006	6402	24165.5	88693.9	35998.3	420	1612.9	18910.8	702	639.4	309.2	2364.6	2076.4	1615.2	1110.4	529	436.6	5943.2	19081.4	3081.9	2095.6
9	PreHTX	985.6	1656.3	69394.2	1001.7	1220.1	1242.5	1607.4	10417.6	914.6	282	365.5	17792.7	13923	995.7	3144.1	198.5	5595.3	689.6	1787.5	8535.8	195.9	3497.3	5963.4	485.9	2528.1	1102	222.3	1220.4	3852.9	3642.1	39831.5	27132.9	418.2	1273.3	4125.4	590.9	677.9	340.2	7837.8	1317.1	1232.8	348.2	481.7	573.1	7570.7	4423.1	1980.9	1595.4
9	PostHTX	656.2	1207.9	35310.2	878.8	1253.4	1267.1	1585.6	6587	1112.5	341.5	297.3	8628.9	4375.7	565.8	1620.2	169.6	4159.2	597.8	1859.1	6507.7	244.1	4493.3	2539.7	568.8	2152.8	610.4	254.1	1292.5	2185.4	5707	24882.8	38857.6	633.9	1189.6	3433	650	692.6	326.4	2353.9	1574.3	1441.7	286.4	431.2	563.1	9651.7	5393.1	1890.1	1498.9
10	PreHTX	812.6	970.5	50107.3	873.9	1310.2	1245.6	1242.8	4828.1	1495	357.4	376.1	8411.9	7044	1851	2103.4	195.3	4843.1	371.3	1725.2	965.7	202.8	2797.7	6690.3	560.7	2272.7	448.2	261	1098.7	4320.1	13922.2	37827.2	34565.1	396	1869.2	5312.9	800.3	665.3	316.6	1684.8	1488	2297.6	411.8	563.8	1090.3	10805.5	12801	1798	1717.7
10	PostHTX	674.2	1011.4	33825.6	1083	1602.5	998.1	1327.1	5483.9	1478.1	357.6	386	7122	4278.4	965.9	1780.9	227.6	2787.4	387.3	1778.9	863.2	243.5	3704.2	3249.1	662.9	2071.4	604.8	333	1283.7	2206.7	12201	27583.4	42174.1	439.6	1557.5	4781.3	759.8	686.3	392.2	1461.8	1637.5	1577	328.3	551.8	610.8	8367.2	17169.7	1511.1	1810.8
11	PreHTX	1571.4	944.8	42363.8	764.3	1362.7	1231.7	1690.1	8617.9	1116.4	307	285.9	7478.7	4095.5	1391.1	1783.4	182.1	2629.3	355.7	1822.6	1534.8	286.8	10954.4	4990.2	757.3	1587.5	1245.4	424.3	1703.7	2158.8	11343.1	44176.5	20858.6	471.4	1653.2	27242.2	852.3	627.2	375.9	2486	1876.7	1421.7	382.3	534	1245.5	10854.7	12788.3	2356	1505.5
11	PostHTX	1561.9	1112.6	45082.1	748.4	1425.9	1789.4	1662.8	9772.9	1156.5	311.7	294.6	10582.9	7240.6	675.8	2163.6	182.1	14498.7	460.7	1998.4	1241.6	313.9	3169.7	3413.2	830.3	2357.1	962.6	349.2	1394	5239.9	10806.8	60830.2	35113.9	475.8	1708.3	4055.8	835.4	694.4	346.3	2302.5	1892.3	1483.9	298.9	541.4	761.7	9283.4	11121.8	2200.3	1736
12	PreHTX	1275.1	753.8	68259.7	659.1	1165.8	1924.2	1366.9	4396.3	1159.3	224.1	693.4	13267.4	10542.7	1316.5	4686.1	160.7	8656.3	455.3	1530.3	1209.4	206.5	2145.9	3710.3	410.1	3112.1	385.5	236.6	1444.5	8654.1	9233.5	55285.2	14591.3	360.8	1643.6	2823.9	719	720.5	282.8	2039.7	1372.2	2405.9	701.5	625.1	894	13463.3	17970	2625.2	1977.3
12	PostHTX	655.9	1229.6	28915.9	1066.1	1840.6	1589.7	1455.5	7166.8	1068.5	512.1	950.7	5758.5	3941.7	964.8	3690.6	211.7	3102.8	732.4	2169.7	1556.2	300.8	2841	1981.1	842.9	2352.6	557.1	314.6	1870	1678.5	4791.8	28651.4	29042.2	524	1454	3699.7	847.5	935.8	505.5	2261.2	2126.3	1607.5	609.2	648.7	586.6	9088.3	13713.6	1615	1765.5
13	PreHTX	743.8	730.7	41572.2	647.5	1420	632.1	1553.3	5706.8	3174.4	235.3	265.8	4437.2	2605.2	2006.2	4033.6	152.9	3612.6	365.5	1696	1063	441.5	2848.8	3704.3	409.4	1404.7	560.6	347.9	2364.3	2028.1	8433.3	13950.6	19228.6	384	1788	8611.1	662.7	587.5	355.4	1590.6	1996.8	1613.3	713.1	554	1084.4	23291	36615.2	1649.4	1599.2
13	PostHTX	1273.9	1098.8	65311.7	666	1495	2483.6	1850.5	5291.8	3840.1	246.5	254.3	10448.2	7446.5	805.2	2750.5	153.7	12831	578.2	2041.3	1067.4	279.1	4106.7	2030.7	467.3	2556.3	858.7	287.5	2204.3	4984.7	9232.5	49938	34564.5	372.2	2099.1	9033.9	714.2	599.5	317.8	2153.6	3626.6	1310.6	1816.2	570.4	957.2	15065.4	30389.6	2152.4	2634.1
14	PreHTX	688.4	922	51229.7	878.3	1415.9	820.1	1718.2	4950.1	1334.4	246.4	460.4	6823.4	5448.4	2650.7	1840.1	1286.1	4414	305.9	1877.4	1450.8	216.4	3818.6	2140.2	505.1	1866.8	546.1	239.7	2308.7	2580.7	11665.3	25982.1	34009.3	438.6	1924	6601.1	751	608.4	342.6	1392.8	1415.5	1734.6	341.6	691	968.7	18735.2	19907.5	1828.7	1744.7
14	PostHTX	1097.9	1154.4	56106.2	1224	1375.7	2717.8	1450.4	4767.5	1339.7	254.5	384.7	12640.7	9417.9	1225.7	1527.2	963.3	15901.6	549.5	2018.8	1394.8	191.3	3940.8	1507.5	459.4	3131.2	730.9	216.1	1849.6	6680	10833.2	76348.5	52478.1	368.1	1791.5	2746.9	712.2	725.7	316.1	1927.9	1515.2	1200.2	372.7	513.9	544.5	12648.1	14312.1	1736.5	2032
15	PreHTX	621.8	678.2	40314.1	540.2	1220.4	795.9	1584.5	4844	879.9	401.2	483.6	5963.4	3103.6	1137.3	1716.8	385.1	2920.7	362.5	1519.6	978.2	246.3	6094.5	4145.6	641.2	1892.9	795.8	322.5	1390.7	2823.8	15196.3	28017	34440.6	398.8	1423.4	5452.3	605.4	763.7	392.5	2003.2	1255	1789.8	364.1	507.4	1463.8	10934.9	6978.6	1667.3	1583.6
15	PostHTX	846.9	1230.7	35968.4	960.1	1568.9	1932.4	1948.3	4977.5	1562.2	454.5	338.3	8543.4	4919.9	743	2046.7	330.8	7719.9	547.7	2075.5	1017	241.1	7376.1	3179.5	572.4	2759.2	808.5	310.2	1490.6	3767.8	23355.8	47507	34037.1	435.9	1670.8	6076.9	745.1	786.4	350.1	2215	1642.3	1477.3	563.1	523.6	463.3	8131.3	8800.3	1981.4	1727.9
16	PreHTX	1232.3	1008.3	54270.5	956.7	1037.2	1198.8	4250	5796.5	1030.3	295.4	363.6	8974.3	6130.1	1085.2	2448.3	192.4	5429	1746.1	1424.8	1064.5	230	4034.7	6862.2	782.8	1978.5	424.5	256.4	1779.1	4850.2	4771.6	26222.4	13843.8	397.7	2044.1	2809.4	776.4	793.4	468.8	2311.4	1997.5	2887.6	750.6	489.9	993.1	30597.3	8228.1	2143.3	1959.4
16	PostHTX	2860.6	1025.2	78848.5	739.6	1229.6	4292.6	2175	4779.3	1592.7	301.4	320.6	23174.6	22860.6	507.9	1904.9	171.5	17791.3	1315.9	1684.4	1486.9	194.4	2796.7	2555.4	585.3	4920.2	839.6	242	1642.5	14009.8	4680.9	113202.3	29770.5	325.8	1437.5	3431.8	593.8	829.5	349.3	2073.6	1630.8	1686.9	472.4	476.2	416.7	11136.9	5300	3304.2	2474.2
17	PreHTX	553.5	957.2	32976.6	900.7	1355.8	528.3	39052.7	5113.3	919.6	270.5	285	5059.1	2638.5	1108.8	2353.3	218.6	2189.3	310.9	1782.2	1177.9	244.5	2860.6	7225.3	508.8	1512.8	341.6	239.7	1230	1546.7	14871.5	15557.4	20634.7	445	1727.8	10793.5	754.7	629.9	349.8	2029.5	1399.9	1383.1	367.7	558.9	810.3	12158.5	11517.3	2214.7	1411.4
17	PostHTX	685.3	1067.7	35524.2	966.2	1796.7	967.1	24430.3	5935.6	950.4	307.1	303.4	7334	4351.2	746.2	2009.8	217.7	8481.9	391.4	2075.8	1199.4	254.6	4967.8	3364.1	555.4	1907	433.2	270.4	1042.7	2633.7	16674.6	30511.3	46875.5	438.4	1711.5	5875.9	794.4	725.4	363.5	1677.8	1534.1	1106.5	348.5	644.8	501.5	8461.5	13145.7	2304.5	1713.8
18	PreHTX	770.7	908.2	62742.3	606.3	1121.3	805.8	1454.7	4792.4	1000.3	275.4	298.3	8024.5	6376.2	3654	2308	175.7	5359.3	321.8	1544.5	1064.5	225.2	5745.3	3510.8	537.8	1836.7	486.4	258.6	2114.9	3501.2	9255.1	31284.7	27458.4	479.5	1628.2	5004.6	699.3	608.4	304.6	1997.2	1523.1	2618.5	606.1	642.5	908.6	20303.6	32625.3	1966.4	1574.4
18	PostHTX	1493.6	1361.8	73344.4	1126.1	1590.4	3315	1512.6	5072.2	1856.6	276.2	345.9	12340.9	10381.1	720.1	2321.5	190.1	10026.4	881	1905.5	1204.8	203.3	2016.1	1824.1	559	4021.4	975.9	252.8	2155.4	6468.2	25266.6	95961.9	28947	445.2	1271.4	3553.1	680.5	685.1	362.4	2353.5	2302.2	1623.8	646.9	564.5	743.8	8768.3	37421.5	2270.8	2051.8
19	PreHTX	788.9	1035.7	32790.5	724.6	7881.1	566.2	1515.5	5590.3	1284.2	460.4	426	5928	2182	3145.6	1433.2	173.2	1591.5	292.9	1721.6	1040.1	207.6	3060.5	1275.4	416.2	1239.1	375.4	256.7	1360.3	1415.3	3773.8	15036.4	44328.9	412.7	1516.4	5551.1	668.2	600.8	362.6	1183.7	1261.1	1125.9	250.7	562.5	445.6	13860.8	6230.1	1985	1790.8
19	PostHTX	1042.5	1497.6	35448.5	1165.6	4220.9	2224.9	1779.2	5393	1414.2	320	329.4	9155.7	4840.8	861.4	2072.8	168.3	4075.4	566.6	1994.6	1033.3	229.3	5104.2	848.2	559.3	2541.8	776.9	256.2	1439.8	2471.9	4843.7	66407.1	39074.1	431.9	1179.8	3576.4	759.8	737.2	353.7	1634.9	1590.2	1184.5	276.7	532.1	468.1	9261	9238.7	2135.5	1728.8
20	PreHTX	774	1022.1	59379	840.5	1137.1	672.5	1499.1	8948.3	1052.4	267	272	6454.5	4169	3194.7	3604	374.8	4117.1	312.8	1459	1720.9	204.3	9529.9	3886.5	900.5	1892.7	486	978	1650.4	2289.2	63849	19717.2	33889.1	468.3	2042.6	7065.7	804.1	666.4	428.2	1697.9	1782.9	1705.4	835.9	513.7	1274.5	28567	24624	1689.3	1929.1
20	PostHTX	1460.1	1224.7	55851.4	1117.4	1305.7	3117.2	1516.9	6149.8	3156.1	364.9	258.2	11398.8	9663.1	619.4	3939.5	247.6	24723.1	717.4	1584.6	1175.2	200.2	4177.5	1624	593	3594.3	882.6	682.5	2717	6111.1	120581.3	60735.9	34911.3	405.3	2477.9	7293.2	690.2	785.6	362.5	1723.8	3279.6	1571.1	5084	510	985.5	18740.4	40207.7	2001.4	3022.9
21	PreHTX	1587.7	826.9	86903.3	705	1524.2	1540.3	1390	4349.3	776	297.4	278	11846.2	10081.7	2014.8	2862.6	166	6588.5	497.3	1990.6	1058.3	214.9	3349.3	3680.1	464.1	2527.8	586.6	249.1	1630.6	8642.2	13375.1	70477.9	20168.4	373.4	1470.5	7037.4	780.8	731.2	313.8	2099.8	1249.5	1626.1	494.7	628.7	926.1	9489.3	24678.2	2923.2	1819
21	PostHTX	666	1096.6	38005.1	839.9	1811.8	2716	1397.3	4824.8	2087.6	478.1	298.6	4985.2	3369.8	770.1	2246.1	175.5	5656.3	724.1	2116.7	932.9	227.8	2818.2	2598.2	585.4	2748.3	1644.8	276.3	2690.2	2912.8	12767.6	86788.5	34022.3	389.7	1434.9	5006.3	815.4	691	323.1	1682.6	1560.3	1422.4	442.8	504.2	534	6670.1	17625.6	1834.1	1807.1
22	PreHTX	785.8	953.4	45418.3	1064.5	1440.5	792.7	1428.4	4538.7	764.9	234.2	259.8	7085.1	5031.7	1213.5	2888.1	172.7	3910.8	344	1642.5	1082.3	205.3	2298.1	4749	574.1	1914.1	362.8	270	1631.2	4858.2	4402.4	19504.4	20046.6	520.7	1696.4	3692.2	703.3	705.2	281.7	1743.7	1662.3	1396.7	450.4	471.4	774.3	21774.9	15823.4	1673.9	1528.5
22	PostHTX	1493.3	990.2	58223	873.5	1462.7	2238.3	1572.1	4848.2	1395.7	274	334.8	12835.9	11742.9	598.3	2835.8	200	10686.5	640.9	1663.9	1069.4	204.7	2927.8	2436.7	642.1	3261.8	797.5	241.9	1657.5	9865	2976.5	54081.4	26888.8	463	1407.1	4636.5	755.2	867.9	354.8	1917.9	1622	1359.2	469.7	538.2	615.8	14711.9	22502.5	2544.1	2096.7
23	PreHTX	547.8	890.5	36282.3	618.1	1310.5	448.9	2332.3	4572.4	931	252.7	284.2	4144.2	2134.4	2675.8	3944.7	194.3	1725.6	1277.9	1475.2	886.2	179.9	2089.2	5594.9	731.6	1477.8	483.7	284	1536.6	904.8	38590.8	9167.3	15215.7	368.1	1737	4403.6	722.8	952.8	365.1	1664.7	1706.2	2115.5	621.3	473	1154.9	18581.8	8385.5	1660.4	1857.1
23	PostHTX	1174.2	1132.6	54268.3	784.1	1528.4	2563.7	2223.4	5145.4	1311	309.6	323.3	11520.3	9866.8	2061.7	2637.9	196	9762.8	531.2	1719.7	1480.3	198.9	2704.9	2975.5	638	3174.9	841.1	258.2	1895.7	4947.4	93839.7	81889.6	33594.2	404.1	1662.4	5127.6	657.3	1021.2	365.8	2074.6	1934.8	1872.2	578.1	479.1	724.9	12089.8	7045.4	2447.1	2343.3
24	PreHTX	729.7	806.8	42791	981.2	1413	1479	1345.1	4420.2	1257.8	247.8	266.6	8332.6	7227.2	2406.2	2352.6	578.7	19069.2	500.3	1728	825	186.7	3457.2	2201.6	444	2536.4	341.7	205.6	1941.5	5336.1	11866.6	46621.5	36902.8	354.9	2224.8	4864.7	710.4	584.9	975.9	1334.7	4003.1	2939	1792.5	518.1	473.9	8681.9	32594.3	1680	3123.9
24	PostHTX	1242.1	961.1	34813.4	858.6	1365.5	2804.8	1465	5259.4	1493	467.2	331.6	12220.9	12450.9	1017	2180.3	179.3	11677	838	1815.2	1095.9	215.4	2920.6	948.9	577.5	3368.3	705.7	265.6	2119.3	7845.4	12255.7	67809.6	33182.8	425.8	1479	4126.6	637.7	654.8	877.7	1869.2	2249.1	1580.5	1060.5	529.2	352.8	6336.1	29404.7	2521.9	2515.9
25	PreHTX	743.6	1015.2	57438.2	918.6	1406.6	1033.3	1502.2	4984.1	1496.8	299.1	307.4	7462.5	5552.8	2277.9	1984.7	350.8	5622.6	362.7	1643.1	1297.7	458.6	4403	3278	760.6	1856.6	736.2	363.7	2410	3865.6	16090	41707.9	26503.2	438.1	1602.8	11155.6	803.9	782.2	397.4	1641.1	2112.8	1866.3	1027.8	512.3	546.1	17992.9	12100.4	1704.4	2033.3
25	PostHTX	1084	922.1	63506.6	849.5	1496.6	1326.4	1496	4508.7	1384.1	236.9	249.6	8486.1	6409.9	762.2	2682.2	209.1	5641.1	382.3	1804.3	1074.1	531.8	3923.5	2204.6	497.2	2194.4	635.7	284.5	2974.7	6021.5	22289.4	40649.4	32673.9	389.6	2228	7749.1	727.2	689.6	315.2	1341.2	2402.2	1856.7	795.1	527	689.4	14989.6	13433.8	1947.7	2809.4
26	PreHTX	1406.5	741.4	73780.2	601.3	1479.3	1427.4	27437.4	5024.3	817.9	271.5	325	13778.8	10829.8	1159.9	3175.8	174.5	8392.1	489.5	2023.2	1054.7	224.6	2076.1	8022.3	558	3292.7	457	349	1811.7	5651	10821	62041.7	25884.2	431.2	1521.9	4082.3	774.7	928.7	338.7	2109.6	1491.1	1835	496	586.4	637.1	19112.3	6890.8	2678.6	1882.5
26	PostHTX	884.8	1132.1	37294.5	885.9	1398.2	2828.8	15503.1	4818.4	2589.8	276.4	311.6	7654.7	5492.8	1043.6	3380.4	164.5	8077.2	593.7	1808	917.9	206.1	1891	5518.5	583.1	3391.9	1235.9	293.3	1972.2	2368.9	44814.5	78782.4	23620.7	381.7	2226.2	3247.1	709.4	765.5	334.8	1524.8	2425.6	1473.8	1402.1	534.4	627.6	14424.7	5935.7	1712	2967.1
27	PreHTX	659.5	878.2	36399.3	805.1	1600.6	516.1	2385.9	6735	1288.7	345.7	347.1	5757.7	3437.7	1775.3	1593.7	238	2993.6	321.6	2295.4	933.7	254.4	4787.1	3458.2	650.7	1503.2	369.2	379.8	2021.8	4486.1	24491.6	18991.1	35786.8	493	1472.1	8921.5	749.8	717.5	531.1	1658.8	2056.7	1321	684.5	605.6	561.8	25428.8	13612.2	1569.3	1671.3
27	PostHTX	1484.2	1868.3	50739.4	1107.7	1463.8	3700.5	2812.3	6195.5	1496.4	348.6	356.9	12657	11098	665.1	1763.1	191.5	14128.7	923.7	1965.3	1367.2	208.5	3711.5	2749.8	688.9	4298.7	1215.3	242.7	1044.4	5358.2	4375.8	104885.3	31672.4	428.2	1530.6	5508.6	776.3	843.9	376.5	2432.4	1656.4	1394.9	274.9	701.4	379	8984.8	4259.3	2448.7	2138.7
28	PreHTX	989.1	1253.5	49232.3	948.6	1324.7	1024.9	1733.3	5511.9	1084.6	432.5	574.2	8411.1	6632.8	828.6	1990.8	280.6	5226.8	462.9	1611.4	1215.4	326.2	2793.3	3987.6	556.4	2070	485.7	265.3	1508	3635.8	39400.8	32525.6	18532.3	463.9	1559.9	3818.2	875.3	707.7	350.8	2693.9	1272.1	2247.7	463.2	533.6	750.8	13548.8	6406.4	1803.2	1603.1
28	PostHTX	868.6	1927	30881.8	859.6	1337.4	3740.9	1461.9	4618.8	1546.8	526.7	409.6	5018.3	3545	681.3	2219.8	211	6751.5	965.6	1863.3	1104.4	250.9	3936.9	2878.6	498.7	3379.3	1633.5	230	2002.8	1649.6	41842.1	72577.3	25670.7	384.2	1370.2	3774.7	804.6	748.3	338.3	2828.8	1486	2183.3	630.4	449.7	480.4	8069.2	4273.9	1635.3	1728.9
29	PreHTX	1086.7	1140.8	57324.5	968.9	1363.3	865	1650.7	5524.5	1015.3	300	313.4	10046.2	7220.3	1029.9	1869.9	182.7	5081.3	414.2	1813.1	1458.8	256.4	3223.3	4364.1	683.8	1741.5	583.9	245	1381.3	3042.8	2343.3	36916.9	23010	397.9	1422.6	3217.8	768.1	716.8	368.4	4197	1102.8	1385.2	425.2	500.1	676.9	14453.9	20653.7	2084.2	1471.1
29	PostHTX	690.6	983.4	31150.7	1004.8	1439.3	1514.4	1634.5	4514.6	1610.7	254.2	261.7	6089.3	3088.3	548.9	2405.9	161.6	4684.5	420	1603.1	811.5	216.1	4656.3	2671.3	464	1887.3	868.7	269.3	26660	2251.8	25935.3	45449.4	28678.7	408.4	2060	9794.3	712.5	567.7	427.5	1433.9	1314	1520.2	393.5	539.2	906.8	19014.7	22241.3	1927.5	2412.6
30	PreHTX	1322.2	921.3	58270	981.2	1048.1	1328.2	1520	5018	924	335.3	348.2	11910.4	10214.9	1010.9	1826.3	201.6	7275.1	489.4	1480.5	821.5	240.2	1674.8	7223	583.1	2250.4	451.3	252.8	2555.6	5589.1	27092.3	64263.5	15601.6	434.6	1581.3	3705.7	695.8	797.3	520.5	3486	1255.1	1472.2	550.6	491.9	689.3	20744.1	22202.4	2093.7	1625.3
30	PostHTX	759.7	1571.9	32703.3	1052.5	1623.3	2583.5	1537.2	5193.9	2018.4	416.4	312.2	5733.2	4166.7	709.4	2226.7	154.5	4408.3	847.6	2017	1522.4	263.9	3802.7	2530.9	655.9	2536.8	1293.7	270.3	2356.2	2486.5	3507.3	54696.1	33685.5	434.3	2047.8	5162.8	758.9	677.6	368.1	1901.9	1980.2	1278.8	846.7	508.3	642	8654.2	22743	1693.9	2175.4
[truncated: 1,257 more columns]

## Sheet: 5 Coronary sinus
Source dataset 5: Plasma protein abundance (in relative fluorescence units) in coronary sinus (cs) and femoral vein (fv) from patients undergoing septal alcohol ablation for hypertrophic cardiomyopathy.
Subject	C5a_cs	Gelsolin_cs	CXCL13_cs	TSP2_cs	ProteinC_cs	CRP_cs	Carbonicanhydrase13_cs	Contactin1_cs	C9_cs	DUSP3_cs	tPA_cs	IL18R_cs	PRKACA_cs	UNC5H4_cs	C5a_fv	Gelsolin_fv	CXCL13_fv	TSP2_fv	ProteinC_fv	CRP_fv	Carbonicanhydrase13_fv	Contactin1_fv	C9_fv	DUSP3_fv	tPA_fv	IL18R_fv	PRKACA_fv	UNC5H4_fv
1	6571.9	777	1665.6	10844.1	2083.2	34277.5	1097.8	297.9	63848.1	900.2	1445.3	7480.1	1260.8	1893.1	6546.3	768.1	1931.9	10248.4	2029	36402.1	1029.8	317.3	64691.6	889.4	1236.2	6928.8	1154.2	1807.9
2	13242.3	729.4	2972.7	17887.7	1795.1	35120.1	680	277.3	57667	468.4	888.1	10724.6	1240.8	5103.3	12246.5	657.2	2848.7	17278.3	1748.2	37994	873.6	277.8	59988.6	555	905.2	10944.9	1819	5019
3	19305.7	779.5	6974.3	39919.3	1645.7	88965.4	885.5	251.5	113297	634.1	646.4	8649.7	1462.6	7900.9	20955.6	768.2	7419.2	38523.7	1650.4	80282.4	1093.8	214.4	119446	767.7	760.9	8421.8	1796.3	7943.6
4	15910.2	883.7	5996.8	21918	1672.8	40329.8	689.3	323.1	102885	479.5	568.8	12930.2	984.9	5031.9	13464.2	899.9	7277.4	20566	1746.5	37761.8	568.4	357.8	100912	309.9	536.6	12670.6	393.6	4071.7
5	10761.7	809.9	9651	29251.7	1626.9	38139	1054.8	399.7	73264.1	918.3	797.9	14367.5	2311.1	8209.4	10174.9	747.1	9514.6	30995.8	1612.2	39364.1	867.8	367	79556	638	823.1	14292.4	1704.1	8542.9
6	15987.8	881.5	10031.6	7835.6	2555	16072.1	876.9	351.5	73046.6	485	919.9	13962.1	1431.2	4667.4	18259	943.7	12986.8	6955	2592.7	15330.6	1005.3	351.8	85714.4	606.2	682	12159.1	1356.4	4212.8
